# Supplementary material for: COVID-19 and influenza infections mediate distinct pulmonary cellular and transcriptomic changes
Source: Commun Biol. 2023 Dec 13;6:1265. doi: 10.1038/s42003-023-05626-z (PMC10719262; doi:10.1038/s42003-023-05626-z)
Supplement: Supplementary file 4 — Supplemental data 1-8 [file 42003_2023_5626_MOESM4_ESM.xlsx]

## Sheet: Supplemental Data 1
Supplemental Data 1_K18_CoV_21dpi_vs_K18_Naive
gene_id	gene	description	SARS_Cov2_21dpi_abundance	Naive_K18_Female_abundance	SARS_Cov2_21dpi_vsNaive_K18_fold_change	SARS_Cov2_21dpi_vsNaive_K18_pVal
12613	Cel	carboxyl ester lipase	66.2005	0.189956	8.44503	0.00136565
18946	Pnliprp1	pancreatic lipase related protein 1	86.9465	0.624487	7.12131	0.00136565
76703	Cpb1	carboxypeptidase B1 (tissue)	85.2774	0.759059	6.81181	0.00136565
20897	Stra6	stimulated by retinoic acid gene 6	2.93972	0.0645865	5.5083	0.00136565
109660	Ctrl	chymotrypsin-like	27.3089	0.611507	5.48086	0.00136565
109901	Cela1	chymotrypsin-like elastase family, member 1	22.4644	0.522913	5.42493	0.00136565
16069	Igj	immunoglobulin joining chain	208.622	5.11161	5.35097	0.00136565
67133	Gp2	glycoprotein 2 (zymogen granule membrane)	17.3583	0.427314	5.34419	0.00136565
12557	Cdh17	cadherin 17	5.1688	0.132819	5.28229	0.00136565
12738	Cldn2	claudin 2	8.31938	0.237995	5.12747	0.00136565
16612	Klk1	kallikrein 1	19.0256	0.95268	4.31981	0.00136565
11846	Arg1	arginase, liver	12.3605	0.838179	3.88233	0.00136565
94180	Acsbg1	acyl-CoA synthetase bubblegum family member 1	4.6651	0.348081	3.74442	0.00136565
56847	Aldh1a3	aldehyde dehydrogenase family 1, subfamily A3	6.00101	0.472041	3.66822	0.00136565
56047	Msln	mesothelin	43.6015	3.92262	3.47449	0.00136565
238055	Apob	apolipoprotein B	6.36514	0.580105	3.45581	0.00136565
217169	Tns4	tensin 4	3.86543	0.364052	3.40841	0.00136565
230099	Car9	carbonic anhydrase 9	2.43806	0.246739	3.30468	0.00136565
20311	Cxcl5	chemokine (C-X-C motif) ligand 5	4.73999	0.490072	3.27382	0.00136565
20682	Sox9	SRY-box containing gene 9	1.18468	0.124012	3.25593	0.00136565
13034	Ctse	cathepsin E	9.23944	1.0346	3.15873	0.00136565
11519	Add2	adducin 2 (beta)	0.966085	0.114216	3.08039	0.00136565
78789	Vsig1	V-set and immunoglobulin domain containing 1	2.25055	0.278965	3.01212	0.00136565
85031	Pla1a	phospholipase A1 member A	3.36629	0.42499	2.98566	0.00136565
69816	Mzb1	marginal zone B and B1 cell-specific protein 1	12.3223	1.67836	2.87615	0.00136565
12525	Cd8a	CD8 antigen, alpha chain	10.4281	1.58801	2.71518	0.00136565
17386	Mmp13	matrix metallopeptidase 13	2.13574	0.341128	2.64635	0.00136565
18566	Pdcd1	programmed cell death 1	3.44816	0.555233	2.63466	0.00136565
13717	Eln	elastin	239.645	39.1786	2.61276	0.00136565
12766	Cxcr3	chemokine (C-X-C motif) receptor 3	6.90782	1.14003	2.59916	0.00136565
83433	Trem2	triggering receptor expressed on myeloid cells 2	8.84071	1.50983	2.54978	0.00136565
112407	Egln3	EGL nine homolog 3 (C. elegans)	3.82039	0.669878	2.51175	0.00136565
67092	Gatm	glycine amidinotransferase (L-arginine:glycine amidinotransferase)	11.5979	2.10989	2.45863	0.00136565
20750	Spp1	secreted phosphoprotein 1	317.191	59.5564	2.41302	0.00136565
17329	Cxcl9	chemokine (C-X-C motif) ligand 9	6.23431	1.17209	2.41115	0.00136565
214230	Pak6	p21 protein (Cdc42/Rac)-activated kinase 6	3.93871	0.77502	2.34542	0.00136565
12526	Cd8b1	CD8 antigen, beta chain 1	14.8953	2.94115	2.3404	0.00136565
20568	Slpi	secretory leukocyte peptidase inhibitor	54.0402	10.874	2.31315	0.00136565
320452	P4ha3	procollagen-proline, 2-oxoglutarate 4-dioxygenase (proline 4-hydroxylase), alpha polypeptide III	2.03733	0.417996	2.28512	0.00136565
54635	Pdgfc	platelet-derived growth factor, C polypeptide	3.4292	0.737455	2.21725	0.00136565
13041	Ctsw	cathepsin W	9.68103	2.13221	2.18281	0.00136565
109225	Ms4a7	membrane-spanning 4-domains, subfamily A, member 7	10.0968	2.25305	2.16395	0.00136565
79201	Tnfrsf23	tumor necrosis factor receptor superfamily, member 23	3.39713	0.758917	2.1623	0.00136565
20288	Msr1	macrophage scavenger receptor 1	7.04479	1.60723	2.13198	0.00136565
19275	Ptprn	protein tyrosine phosphatase, receptor type, N	2.13893	0.49116	2.12263	0.00136565
16192	Il5ra	interleukin 5 receptor, alpha	2.36849	0.550537	2.10506	0.00136565
21923	Tnc	tenascin C	29.5048	7.08077	2.05897	0.00136565
15117	Has2	hyaluronan synthase 2	1.56228	0.376826	2.05168	0.00136565
12502	Cd3g	CD3 antigen, gamma polypeptide	24.6921	5.95592	2.05165	0.00136565
21942	Tnfrsf9	tumor necrosis factor receptor superfamily, member 9	3.06665	0.740119	2.05083	0.00136565
69191	Pdia2	protein disulfide isomerase associated 2	2.93872	0.731006	2.00723	0.00136565
12173	Bnc1	basonuclin 1	1.18297	0.29458	2.00568	0.00136565
58994	Smpd3	sphingomyelin phosphodiesterase 3, neutral	2.9367	0.737479	1.99352	0.00136565
21926	Tnf	tumor necrosis factor	3.80435	0.981295	1.95489	0.00136565
72310	Nkg7	natural killer cell group 7 sequence	20.7926	5.44045	1.93427	0.00136565
80982	9930013L23Rik	RIKEN cDNA 9930013L23 gene	0.985153	0.260076	1.92141	0.00136565
228846	D630003M21Rik	RIKEN cDNA D630003M21 gene	2.54703	0.696586	1.87044	0.00136565
21826	Thbs2	thrombospondin 2	3.9816	1.0892	1.87008	0.00136565
12774	Ccr5	chemokine (C-C motif) receptor 5	12.1607	3.40302	1.83734	0.00136565
14115	Fbln2	fibulin 2	25.5803	7.22896	1.82318	0.00136565
93695	Gpnmb	glycoprotein (transmembrane) nmb	16.0879	4.61944	1.80019	0.00136565
67313	5730559C18Rik	RIKEN cDNA 5730559C18 gene	1.63311	0.478303	1.77162	0.00136565
12842	Col1a1	collagen, type I, alpha 1	134.946	39.6501	1.76698	0.00136565
320974	Lrrn4	leucine rich repeat neuronal 4	5.63324	1.65621	1.76608	0.00136565
100041546	Ly6c2	lymphocyte antigen 6 complex, locus C2	31.0169	9.15668	1.76016	0.00136565
75141	Rasd2	RASD family, member 2	2.71041	0.808994	1.74431	0.00136565
60363	Cldn15	claudin 15	5.69178	1.70072	1.74273	0.00136565
100647	Upk3b	uroplakin 3B	14.1026	4.24511	1.73209	0.00136565
11567	Avil	advillin	2.8107	0.85106	1.7236	0.00136565
12500	Cd3d	CD3 antigen, delta polypeptide	7.14329	2.16831	1.72001	0.00136565
16763	Lad1	ladinin	5.39473	1.65098	1.70823	0.00136565
214425	Cilp	cartilage intermediate layer protein, nucleotide pyrophosphohydrolase	5.62311	1.77354	1.66474	0.00136565
68028	Rpl22l1	ribosomal protein L22 like 1	87.757	27.8367	1.65652	0.00136565
12759	Clu	clusterin	251.6	79.8283	1.65616	0.00136565
381091	H2-Eb2	histocompatibility 2, class II antigen E beta2	3.11199	0.996066	1.64353	0.00136565
229841	Cenpe	centromere protein E	2.70365	0.870607	1.63481	0.00136565
231507	Plac8	placenta-specific 8	96.2896	31.0505	1.63276	0.00136565
16407	Itgae	integrin alpha E, epithelial-associated	10.542	3.40402	1.63083	0.00136565
71898	Apol9b	apolipoprotein L 9b	4.69306	1.52561	1.62114	0.00136565
100039795	Ildr2	immunoglobulin-like domain containing receptor 2	4.00924	1.33236	1.58934	0.00136565
12260	C1qb	complement component 1, q subcomponent, beta polypeptide	63.4004	21.3361	1.5712	0.00136565
20377	Sfrp1	secreted frizzled-related protein 1	13.7322	4.62152	1.57113	0.00136565
80838	Hist1h1a	histone cluster 1, H1a	22.9568	7.80159	1.55708	0.00136565
16534	Kcnn4	potassium intermediate/small conductance calcium-activated channel, subfamily N, member 4	5.64225	1.91988	1.55525	0.00136565
213945	Col28a1	collagen, type XXVIII, alpha 1	2.46624	0.841423	1.55141	0.00136565
20304	Ccl5	chemokine (C-C motif) ligand 5	41.6705	14.4957	1.5234	0.00136565
20539	Slc7a5	solute carrier family 7 (cationic amino acid transporter, y+ system), member 5	4.57343	1.5957	1.51908	0.00136565
23850	Pappa2	pappalysin 2	1.61377	0.564863	1.51446	0.00136565
12534	Cdk1	cyclin-dependent kinase 1	2.90201	1.02674	1.49898	0.00136565
236539	Phgdh	3-phosphoglycerate dehydrogenase	8.2912	2.93902	1.49625	0.00136565
237887	Slfn10-ps	schlafen 10, pseudogene	2.35015	0.837939	1.48783	0.00136565
16855	Lgals4	lectin, galactose binding, soluble 4	12.9231	4.62325	1.48297	0.00136565
20715	Serpina3g	serine (or cysteine) peptidase inhibitor, clade A, member 3G	13.2386	4.75396	1.47756	0.00136565
15366	Hmmr	hyaluronan mediated motility receptor (RHAMM)	1.86484	0.672261	1.47196	0.00136565
16668	Krt18	keratin 18	145.409	52.7539	1.46276	0.00136565
72432	Spink5	serine peptidase inhibitor, Kazal type 5	3.88072	1.41168	1.45891	0.00136565
241639	Fermt1	fermitin family homolog 1 (Drosophila)	3.39135	1.23522	1.45709	0.00136565
192190	Pkhd1l1	polycystic kidney and hepatic disease 1-like 1	5.48882	2.00064	1.45604	0.00136565
17381	Mmp12	matrix metallopeptidase 12	6.06981	2.23442	1.44175	0.00136565
67893	Tmem86a	transmembrane protein 86A	8.73846	3.22219	1.43934	0.00136565
72640	Mex3a	mex3 homolog A (C. elegans)	2.30732	0.851797	1.43763	0.00136565
319504	Nrcam	neuron-glia-CAM-related cell adhesion molecule	8.50906	3.15063	1.43336	0.00136565
12501	Cd3e	CD3 antigen, epsilon polypeptide	8.73485	3.24617	1.42805	0.00136565
241035	Pkhd1	polycystic kidney and hepatic disease 1	1.13564	0.424291	1.42038	0.00136565
70350	Basp1	brain abundant, membrane attached signal protein 1	8.77241	3.2966	1.41199	0.00136565
72709	C1qtnf6	C1q and tumor necrosis factor related protein 6	7.47459	2.82023	1.40618	0.00136565
14129	Fcgr1	Fc receptor, IgG, high affinity I	3.19467	1.21289	1.39722	0.00136565
12655	Chi3l3	chitinase 3-like 3	493.923	190.843	1.3719	0.00136565
50530	Mfap5	microfibrillar associated protein 5	40.8808	15.8137	1.37025	0.00136565
14086	Fscn1	fascin homolog 1, actin bundling protein (Strongylocentrotus purpuratus)	9.67918	3.7665	1.36166	0.00136565
56807	Scamp5	secretory carrier membrane protein 5	3.65463	1.42222	1.36158	0.00136565
246746	Cd300lf	CD300 antigen like family member F	9.05825	3.52739	1.36063	0.00136565
16181	Il1rn	interleukin 1 receptor antagonist	7.52879	2.95025	1.35158	0.00136565
17387	Mmp14	matrix metallopeptidase 14 (membrane-inserted)	47.741	18.7854	1.34562	0.00136565
107321	Lpxn	leupaxin	8.2559	3.25598	1.34233	0.00136565
16772	Lama1	laminin, alpha 1	2.08523	0.827187	1.33392	0.00136565
21335	Tacc3	transforming, acidic coiled-coil containing protein 3	5.02777	1.99996	1.32995	0.00136565
140497	AF251705	cDNA sequence AF251705	16.0914	6.42986	1.32343	0.00136565
13040	Ctss	cathepsin S	332.481	133.082	1.32096	0.00136565
21838	Thy1	thymus cell antigen 1, theta	23.0182	9.25664	1.31421	0.00136565
23985	Slc26a4	solute carrier family 26, member 4	4.12275	1.68042	1.29479	0.00136565
12832	Col5a2	collagen, type V, alpha 2	53.8204	22.0923	1.28461	0.00136565
102436	Lars2	leucyl-tRNA synthetase, mitochondrial	24.899	10.2347	1.28262	0.00136565
60361	Ms4a4b	membrane-spanning 4-domains, subfamily A, member 4B	19.8605	8.21246	1.27401	0.00136565
59095	Fxyd6	FXYD domain-containing ion transport regulator 6	11.7108	4.86903	1.26614	0.00136565
16797	Lat	linker for activation of T cells	9.04872	3.7659	1.26472	0.00136565
12263	C2	complement component 2 (within H-2S)	14.9289	6.22931	1.26096	0.00136565
320139	Ptpn7	protein tyrosine phosphatase, non-receptor type 7	4.87968	2.0585	1.24519	0.00136565
18126	Nos2	nitric oxide synthase 2, inducible	3.32755	1.40593	1.24293	0.00136565
17390	Mmp2	matrix metallopeptidase 2	99.7243	42.2057	1.24051	0.00136565
51800	Bok	BCL2-related ovarian killer protein	7.18755	3.0548	1.23442	0.00136565
240754	Lax1	lymphocyte transmembrane adaptor 1	8.20951	3.52403	1.22007	0.00136565
102657	Cd276	CD276 antigen	4.40266	1.91954	1.19761	0.00136565
19378	Aldh1a2	aldehyde dehydrogenase family 1, subfamily A2	8.81384	3.84411	1.19712	0.00136565
12825	Col3a1	collagen, type III, alpha 1	358.905	156.93	1.19348	0.00136565
18669	Abcb1b	ATP-binding cassette, sub-family B (MDR/TAP), member 1B	3.67664	1.61524	1.18664	0.00136565
18605	Enpp1	ectonucleotide pyrophosphatase/phosphodiesterase 1	5.3869	2.36863	1.18541	0.00136565
21973	Top2a	topoisomerase (DNA) II alpha	12.4887	5.50317	1.18229	0.00136565
238377	Gpr68	G protein-coupled receptor 68	5.01392	2.21319	1.17981	0.00136565
12267	C3ar1	complement component 3a receptor 1	4.44672	1.96452	1.17857	0.00136565
16818	Lck	lymphocyte protein tyrosine kinase	11.3564	5.01878	1.1781	0.00136565
16185	Il2rb	interleukin 2 receptor, beta chain	9.43547	4.22667	1.15857	0.00136565
14962	Cfb	complement factor B	26.4096	11.8383	1.1576	0.00136565
210757	Themis	thymocyte selection associated	4.38749	1.96762	1.15694	0.00136565
20305	Ccl6	chemokine (C-C motif) ligand 6	127.331	57.3525	1.15065	0.00136565
72119	Tpx2	TPX2, microtubule-associated protein homolog (Xenopus laevis)	3.42389	1.5427	1.15018	0.00136565
56264	Cpxm1	carboxypeptidase X 1 (M14 family)	16.0153	7.22645	1.14809	0.00136565
65112	Pmepa1	prostate transmembrane protein, androgen induced 1	19.4421	8.78544	1.146	0.00136565
20198	S100a4	S100 calcium binding protein A4	129.205	58.4446	1.14452	0.00136565
13051	Cx3cr1	chemokine (C-X3-C) receptor 1	7.95352	3.60049	1.1434	0.00136565
20200	S100a6	S100 calcium binding protein A6 (calcyclin)	438.389	198.979	1.13959	0.00136565
54167	Icos	inducible T cell co-stimulator	3.55805	1.62315	1.13229	0.00136565
20135	Rrm2	ribonucleotide reductase M2	5.23069	2.41126	1.11721	0.00136565
98365	Slamf9	SLAM family member 9	12.2033	5.63595	1.11454	0.00136565
12262	C1qc	complement component 1, q subcomponent, C chain	40.0057	18.5307	1.11028	0.00136565
20677	Sox4	SRY-box containing gene 4	14.1376	6.55619	1.10861	0.00136565
16997	Ltbp2	latent transforming growth factor beta binding protein 2	54.94	25.5748	1.10313	0.00136565
21391	Tbxas1	thromboxane A synthase 1, platelet	10.3552	4.83582	1.09853	0.00136565
76074	Gbp8	guanylate-binding protein 8	8.42994	3.94036	1.09719	0.00136565
22177	Tyrobp	TYRO protein tyrosine kinase binding protein	132.379	61.9407	1.09571	0.00136565
13605	Ect2	ect2 oncogene	3.7692	1.76827	1.09192	0.00136565
12332	Capg	capping protein (actin filament), gelsolin-like	53.0518	25.0477	1.08272	0.00136565
22402	Wisp1	WNT1 inducible signaling pathway protein 1	4.8799	2.31503	1.07582	0.00136565
67896	Ccdc80	coiled-coil domain containing 80	20.0702	9.54146	1.07277	0.00136565
16428	Itk	IL2 inducible T cell kinase	6.68445	3.21662	1.05526	0.00136565
12259	C1qa	complement component 1, q subcomponent, alpha polypeptide	64.9164	31.2524	1.05462	0.00136565
18655	Pgk1	phosphoglycerate kinase 1	45.1232	21.8679	1.04505	0.00136565
12925	Crip1	cysteine-rich protein 1 (intestinal)	271.573	131.948	1.04137	0.00136565
12819	Col15a1	collagen, type XV, alpha 1	10.416	5.09115	1.03273	0.00136565
12487	Cd28	CD28 antigen	4.18844	2.05151	1.02973	0.00136565
231842	Amz1	archaelysin family metallopeptidase 1	6.83021	3.36359	1.02193	0.00136565
11821	Aprt	adenine phosphoribosyl transferase	33.7088	16.6651	1.0163	0.00136565
98711	Rdh10	retinol dehydrogenase 10 (all-trans)	20.997	10.392	1.0147	0.00136565
107684	Coro2a	coronin, actin binding protein 2A	8.87701	4.43181	1.00218	0.00136565
13423	Dnase2a	deoxyribonuclease II alpha	12.896	6.44825	0.999942	0.00136565
18648	Pgam1	phosphoglycerate mutase 1	15.571	7.78946	0.999266	0.00136565
270152	Amica1	adhesion molecule, interacts with CXADR antigen 1	9.71363	4.8599	0.999085	0.00136565
12367	Casp3	caspase 3	13.4389	6.72584	0.998629	0.00136565
108000	Cenpf	centromere protein F	2.33203	1.16786	0.997726	0.00136565
171531	Mlph	melanophilin	8.56012	4.28794	0.997347	0.00136565
12843	Col1a2	collagen, type I, alpha 2	191.732	96.3096	0.993337	0.00136565
14268	Fn1	fibronectin 1	233.204	117.418	0.989936	0.00136565
27226	Pla2g7	phospholipase A2, group VII (platelet-activating factor acetylhydrolase, plasma)	11.9116	6.0113	0.986624	0.00136565
12984	Csf2rb2	colony stimulating factor 2 receptor, beta 2, low-affinity (granulocyte-macrophage)	5.24028	2.65263	0.982223	0.00136565
233332	Adamts17	a disintegrin-like and metallopeptidase (reprolysin type) with thrombospondin type 1 motif, 17	6.94665	3.51976	0.980842	0.00136565
71085	Arhgap19	Rho GTPase activating protein 19	4.19455	2.13334	0.975398	0.00136565
216725	Adamts2	a disintegrin-like and metallopeptidase (reprolysin type) with thrombospondin type 1 motif, 2	19.4697	9.9221	0.972513	0.00136565
215335	Slc36a1	solute carrier family 36 (proton/amino acid symporter), member 1	7.99263	4.0847	0.968439	0.00136565
56620	Clec4n	C-type lectin domain family 4, member n	18.0143	9.22889	0.96491	0.00136565
100043813	Gm9846	predicted gene 9846	1416.84	727.373	0.961906	0.00136565
171504	Apobr	apolipoprotein B receptor	7.26707	3.75702	0.951784	0.00136565
16819	Lcn2	lipocalin 2	149.741	77.4308	0.951487	0.00136565
100503043	Armcx4	armadillo repeat containing, X-linked 4	14.8569	7.68333	0.951331	0.00136565
13033	Ctsd	cathepsin D	442.385	229.082	0.94944	0.00136565
20501	Slc16a1	solute carrier family 16 (monocarboxylic acid transporters), member 1	13.8475	7.1727	0.949038	0.00136565
192654	Pla2g15	phospholipase A2, group XV	21.3636	11.0975	0.944914	0.00136565
239337	Adamts12	a disintegrin-like and metallopeptidase (reprolysin type) with thrombospondin type 1 motif, 12	4.63401	2.41961	0.937488	0.00136565
23833	Cd52	CD52 antigen	168.452	88.0586	0.935798	0.00136565
13733	Emr1	EGF-like module containing, mucin-like, hormone receptor-like sequence 1	16.5836	8.67381	0.93502	0.00136565
13038	Ctsk	cathepsin K	23.6439	12.3862	0.932738	0.00136565
20351	Sema4a	sema domain, immunoglobulin domain (Ig), transmembrane domain (TM) and short cytoplasmic domain, (semaphorin) 4A	14.4605	7.58638	0.930631	0.00136565
16149	Cd74	CD74 antigen (invariant polypeptide of major histocompatibility complex, class II antigen-associated)	1271.43	669.045	0.926281	0.00136565
328734	Pisd-ps2	phosphatidylserine decarboxylase, pseudogene 2	16.3065	8.60409	0.92235	0.00136565
231470	Fras1	Fraser syndrome 1 homolog (human)	1.95814	1.0355	0.919155	0.00136565
218454	Lhfpl2	lipoma HMGIC fusion partner-like 2	7.40815	3.94335	0.90969	0.00136565
13806	Eno1	enolase 1, alpha non-neuron	78.0152	41.6045	0.907017	0.00136565
15277	Hk2	hexokinase 2	12.7333	6.79429	0.906209	0.00136565
17476	Mpeg1	macrophage expressed gene 1	95.3084	50.9423	0.903741	0.00136565
194126	Mtmr11	myotubularin related protein 11	7.64308	4.08964	0.902181	0.00136565
20612	Siglec1	sialic acid binding Ig-like lectin 1, sialoadhesin	5.95905	3.19873	0.897585	0.00136565
104759	Pld4	phospholipase D family, member 4	19.5033	10.4794	0.896158	0.00136565
67126	Atp5e	ATP synthase, H+ transporting, mitochondrial F1 complex, epsilon subunit	121.377	65.3142	0.894029	0.00136565
68298	Ncapd2	non-SMC condensin I complex, subunit D2	7.0325	3.79884	0.888476	0.00136565
56454	Aldh18a1	aldehyde dehydrogenase 18 family, member A1	8.41223	4.54728	0.887484	0.00136565
94352	Loxl2	lysyl oxidase-like 2	15.0415	8.13341	0.887014	0.00136565
215632	Psd4	pleckstrin and Sec7 domain containing 4	12.9266	7.00935	0.882994	0.00136565
52668	Ifi27	interferon, alpha-inducible protein 27	63.4935	34.4872	0.880549	0.00136565
434341	Nlrc5	NLR family, CARD domain containing 5	14.4459	7.8721	0.875838	0.00136565
19981	Rpl37a	ribosomal protein L37a	494.55	270.387	0.871093	0.00136565
16411	Itgax	integrin alpha X	34.4128	18.8458	0.868702	0.00136565
14969	H2-Eb1	histocompatibility 2, class II antigen E beta	242.257	132.681	0.868576	0.00136565
27528	Nrep	neuronal regeneration related protein	56.8118	31.2441	0.862605	0.00136565
13175	Dclk1	doublecortin-like kinase 1	6.55904	3.62836	0.854168	0.00136565
105348	Golm1	golgi membrane protein 1	26.8872	14.8833	0.853228	0.00136565
242341	Atp6v0d2	ATPase, H+ transporting, lysosomal V0 subunit D2	23.7731	13.1683	0.852264	0.00136565
107449	Unc5b	unc-5 homolog B (C. elegans)	8.78769	4.87349	0.850527	0.00136565
20044	Rps14	ribosomal protein S14	594.427	329.932	0.849333	0.00136565
20893	Bhlhe40	basic helix-loop-helix family, member e40	33.3271	18.5103	0.848364	0.00136565
238328	Vash1	vasohibin 1	9.43342	5.28937	0.834685	0.00136565
15374	Hn1	hematological and neurological expressed sequence 1	37.2255	20.9108	0.832043	0.00136565
14131	Fcgr3	Fc receptor, IgG, low affinity III	33.7154	18.9544	0.830874	0.00136565
20116	Rps8	ribosomal protein S8	486.559	275.086	0.822733	0.00136565
26919	Zfp346	zinc finger protein 346	9.07392	5.15979	0.814415	0.00136565
75345	Slamf7	SLAM family member 7	7.78	4.42679	0.813509	0.00136565
56644	Clec7a	C-type lectin domain family 7, member a	33.7881	19.2469	0.811889	0.00136565
12638	Cftr	cystic fibrosis transmembrane conductance regulator	5.18157	2.95363	0.810902	0.00136565
83396	Glis2	GLIS family zinc finger 2	19.9174	11.3959	0.805513	0.00136565
268396	Sh3pxd2b	SH3 and PX domains 2B	14.8921	8.52647	0.80453	0.00136565
228033	Atp5g3	ATP synthase, H+ transporting, mitochondrial F0 complex, subunit C3 (subunit 9)	86.1722	49.4189	0.802158	0.00136565
21938	Tnfrsf1b	tumor necrosis factor receptor superfamily, member 1b	21.5396	12.3664	0.800561	0.00136565
20692	Sparc	secreted acidic cysteine rich glycoprotein	817.229	470.036	0.797971	0.00136565
268595	D430019H16Rik	RIKEN cDNA D430019H16 gene	6.10888	3.51366	0.797935	0.00136565
14612	Gja4	gap junction protein, alpha 4	22.5514	13.001	0.794602	0.00136565
16792	Laptm5	lysosomal-associated protein transmembrane 5	89.1515	51.5186	0.791166	0.00136565
14960	H2-Aa	histocompatibility 2, class II antigen A, alpha	632.677	366.72	0.786789	0.00136565
11966	Atp6v1b2	ATPase, H+ transporting, lysosomal V1 subunit B2	55.0175	31.9278	0.785077	0.00136565
14314	Fstl1	follistatin-like 1	77.4552	44.9873	0.783842	0.00136565
59126	Nek6	NIMA (never in mitosis gene a)-related expressed kinase 6	15.6933	9.13337	0.780931	0.00136565
14824	Grn	granulin	87.8998	51.2347	0.778738	0.00136565
16145	Igtp	interferon gamma induced GTPase	26.4218	15.4409	0.774975	0.00136565
19156	Psap	prosaposin	458.467	268.233	0.773333	0.00136565
16691	Krt8	keratin 8	115.163	67.4348	0.772113	0.00136565
19188	Psme2	proteasome (prosome, macropain) activator subunit 2 (PA28 beta)	82.433	48.2927	0.771416	0.00136565
72699	Lime1	Lck interacting transmembrane adaptor 1	18.873	11.0747	0.769055	0.00136565
223649	Nrbp2	nuclear receptor binding protein 2	63.0599	37.0639	0.766708	0.00136565
19354	Rac2	RAS-related C3 botulinum substrate 2	17.8403	10.4957	0.765337	0.00136565
17345	Mki67	antigen identified by monoclonal antibody Ki 67	10.8774	6.41246	0.762382	0.00136565
236604	Pisd-ps1	phosphatidylserine decarboxylase, pseudogene 1	95.0963	56.1266	0.760706	0.00136565
12268	C4b	complement component 4B (Chido blood group)	67.0078	39.6142	0.758311	0.00136565
101314	Brk1	BRICK1, SCAR/WAVE actin-nucleating complex subunit	95.5015	56.8049	0.749509	0.00136565
56700	0610031J06Rik	RIKEN cDNA 0610031J06 gene	44.2428	26.4906	0.73996	0.00136565
56447	Copz1	coatomer protein complex, subunit zeta 1	54.5537	32.7459	0.73636	0.00136565
22401	Zmat3	zinc finger matrin type 3	9.13402	5.51644	0.727511	0.00136565
21753	Tes	testis derived transcript	20.5434	12.4118	0.726959	0.00136565
22403	Wisp2	WNT1 inducible signaling pathway protein 2	30.0533	18.1635	0.726484	0.00136565
72042	Cotl1	coactosin-like 1 (Dictyostelium)	40.4197	24.4737	0.723827	0.00136565
17918	Myo5a	myosin VA	9.67861	5.86676	0.722235	0.00136565
14999	H2-DMb1	histocompatibility 2, class II, locus Mb1	49.4996	30.0969	0.717801	0.00136565
21991	Tpi1	triosephosphate isomerase 1	76.795	46.7023	0.717519	0.00136565
72318	Cyth4	cytohesin 4	21.4861	13.1043	0.71336	0.00136565
12983	Csf2rb	colony stimulating factor 2 receptor, beta, low-affinity (granulocyte-macrophage)	15.5027	9.46065	0.712512	0.00136565
12831	Col5a1	collagen, type V, alpha 1	24.9487	15.2282	0.712225	0.00136565
13058	Cybb	cytochrome b-245, beta polypeptide	34.7117	21.1904	0.712009	0.00136565
106581	Itfg3	integrin alpha FG-GAP repeat containing 3	27.0054	16.5313	0.708046	0.00136565
20005	Rpl9	ribosomal protein L9	560.564	344.207	0.703602	0.00136565
107702	Rnh1	ribonuclease/angiogenin inhibitor 1	60.4486	37.2002	0.700398	0.00136565
20918	Eif1	eukaryotic translation initiation factor 1	156.391	97	0.689099	0.00136565
21685	Tef	thyrotroph embryonic factor	55.5302	34.4624	0.688248	0.00136565
11520	Plin2	perilipin 2	75.3939	47.0497	0.680263	0.00136565
19038	Ppic	peptidylprolyl isomerase C	94.4672	60.893	0.633536	0.00136565
65963	Tmem176b	transmembrane protein 176B	226.659	146.258	0.632006	0.00136565
16541	Napsa	napsin A aspartic peptidase	191.533	124.219	0.624699	0.00136565
16414	Itgb2	integrin beta 2	55.5528	36.0982	0.621934	0.00136565
54195	Gucy1b3	guanylate cyclase 1, soluble, beta 3	49.0192	74.5052	-0.603995	0.00136565
241296	Lrrc8a	leucine rich repeat containing 8A	26.7977	41.2173	-0.621137	0.00136565
68875	Tmcc2	transmembrane and coiled-coil domains 2	30.2808	46.9026	-0.631265	0.00136565
27404	Abca8b	ATP-binding cassette, sub-family A (ABC1), member 8b	7.26057	11.273	-0.634718	0.00136565
16601	Klf9	Kruppel-like factor 9	47.4683	74.0502	-0.64154	0.00136565
12741	Cldn5	claudin 5	107.014	167.466	-0.646069	0.00136565
19346	Rab6a	RAB6A, member RAS oncogene family	34.8256	54.9518	-0.658021	0.00136565
18162	Npr3	natriuretic peptide receptor 3	27.2497	43.2501	-0.666465	0.00136565
16847	Lepr	leptin receptor	30.7453	48.8286	-0.667362	0.00136565
15227	Foxf1	forkhead box F1	57.4694	91.8481	-0.676455	0.00136565
76477	Pcolce2	procollagen C-endopeptidase enhancer 2	90.8856	145.932	-0.683175	0.00136565
12484	Cd24a	CD24a antigen	150.49	242.124	-0.686071	0.00136565
320977	A330023F24Rik	RIKEN cDNA A330023F24 gene	13.5522	21.8693	-0.69038	0.00136565
269630	5031425E22Rik	RIKEN cDNA 5031425E22 gene	15.7153	25.3883	-0.691988	0.00136565
67035	Dnajb4	DnaJ (Hsp40) homolog, subfamily B, member 4	37.67	60.9815	-0.694956	0.00136565
74134	Cyp2s1	cytochrome P450, family 2, subfamily s, polypeptide 1	25.6521	41.5558	-0.69597	0.00136565
13609	S1pr1	sphingosine-1-phosphate receptor 1	114.648	186.624	-0.702922	0.00136565
237806	Dnah9	dynein, axonemal, heavy chain 9	6.07732	9.90567	-0.70482	0.00136565
19726	Rfx3	regulatory factor X, 3 (influences HLA class II expression)	4.64854	7.59304	-0.7079	0.00136565
227731	Slc25a25	solute carrier family 25 (mitochondrial carrier, phosphate carrier), member 25	13.32	21.767	-0.70855	0.00136565
319387	Lphn3	latrophilin 3	21.4714	35.118	-0.709793	0.00136565
15446	Hpgd	hydroxyprostaglandin dehydrogenase 15 (NAD)	187.35	306.654	-0.710876	0.00136565
22634	Plagl1	pleiomorphic adenoma gene-like 1	7.99409	13.096	-0.712119	0.00136565
381820	2700089E24Rik	RIKEN cDNA 2700089E24 gene	30.2334	49.6184	-0.714734	0.00136565
117158	Scgb3a2	secretoglobin, family 3A, member 2	277.366	456.371	-0.718414	0.00136565
114332	Lyve1	lymphatic vessel endothelial hyaluronan receptor 1	77.4765	127.743	-0.721409	0.00136565
320292	Rasgef1b	RasGEF domain family, member 1B	22.0142	36.4132	-0.726023	0.00136565
14261	Fmo1	flavin containing monooxygenase 1	106.927	177.496	-0.731165	0.00136565
217258	Abca8a	ATP-binding cassette, sub-family A (ABC1), member 8a	25.2688	42.1097	-0.736797	0.00136565
12739	Cldn3	claudin 3	25.7938	43.0652	-0.739498	0.00136565
13641	Efnb1	ephrin B1	23.204	38.7492	-0.739795	0.00136565
67916	Ppap2b	phosphatidic acid phosphatase type 2B	55.3455	92.5426	-0.741651	0.00136565
17268	Meis1	Meis homeobox 1	21.2685	35.5799	-0.742341	0.00136565
235542	Ppp2r3a	protein phosphatase 2, regulatory subunit B'', alpha	8.37476	14.0136	-0.742704	0.00136565
229722	5330417C22Rik	RIKEN cDNA 5330417C22 gene	24.217	40.5433	-0.743442	0.00136565
237504	Rassf9	Ras association (RalGDS/AF-6) domain family (N-terminal) member 9	16.9249	28.3517	-0.744289	0.00136565
93691	Klf7	Kruppel-like factor 7 (ubiquitous)	32.3161	54.6047	-0.756772	0.00136565
21834	Thrb	thyroid hormone receptor beta	4.5273	7.65121	-0.757035	0.00136565
216616	Efemp1	epidermal growth factor-containing fibulin-like extracellular matrix protein 1	47.8047	80.9844	-0.760493	0.00136565
244653	Hydin	HYDIN, axonemal central pair apparatus protein	5.46469	9.30801	-0.768334	0.00136565
17135	Mafk	v-maf musculoaponeurotic fibrosarcoma oncogene family, protein K (avian)	19.878	33.92	-0.770965	0.00136565
78892	Crispld2	cysteine-rich secretory protein LCCL domain containing 2	25.2883	43.5388	-0.783829	0.00136565
11549	Adra1a	adrenergic receptor, alpha 1a	7.92454	13.6576	-0.785307	0.00136565
110082	Dnah5	dynein, axonemal, heavy chain 5	9.99625	17.2315	-0.785585	0.00136565
53614	Reck	reversion-inducing-cysteine-rich protein with kazal motifs	13.0636	22.6196	-0.792017	0.00136565
216613	Ccdc85a	coiled-coil domain containing 85A	10.1956	17.6655	-0.792987	0.00136565
327954	Dnah2	dynein, axonemal, heavy chain 2	1.98299	3.43865	-0.794168	0.00136565
69354	Slc38a4	solute carrier family 38, member 4	3.85693	6.69105	-0.79478	0.00136565
330355	Dnah6	dynein, axonemal, heavy chain 6	11.9281	20.6941	-0.794857	0.00136565
66607	Ms4a4d	membrane-spanning 4-domains, subfamily A, member 4D	17.7053	30.7516	-0.796485	0.00136565
170930	Sumo2	SMT3 suppressor of mif two 3 homolog 2 (yeast)	32.9201	57.2061	-0.797202	0.00136565
78754	Galnt15	UDP-N-acetyl-alpha-D-galactosamine:polypeptide N-acetylgalactosaminyltransferase 15	6.54802	11.3799	-0.797362	0.00136565
628308	Gm14420	predicted gene 14420	13.5091	23.5146	-0.79962	0.00136565
14605	Tsc22d3	TSC22 domain family, member 3	133.211	232.39	-0.802837	0.00136565
17691	Sik1	salt inducible kinase 1	29.1794	50.9827	-0.805055	0.00136565
94242	Tinagl1	tubulointerstitial nephritis antigen-like 1	31.2586	54.6846	-0.806881	0.00136565
74155	Errfi1	ERBB receptor feedback inhibitor 1	79.1045	138.818	-0.811365	0.00136565
16891	Lipg	lipase, endothelial	15.7056	27.6012	-0.813458	0.00136565
105171	Arrdc3	arrestin domain containing 3	52.0099	91.6777	-0.817784	0.00136565
23794	Adamts5	a disintegrin-like and metallopeptidase (reprolysin type) with thrombospondin type 1 motif, 5 (aggrecanase-2)	2.94101	5.20737	-0.824245	0.00136565
226922	Kcnq5	potassium voltage-gated channel, subfamily Q, member 5	2.74013	4.87353	-0.83072	0.00136565
12425	Cckar	cholecystokinin A receptor	15.1033	26.8756	-0.831438	0.00136565
11669	Aldh2	aldehyde dehydrogenase 2, mitochondrial	110.348	196.61	-0.833275	0.00136565
18295	Ogn	osteoglycin	108.438	194.143	-0.840245	0.00136565
22695	Zfp36	zinc finger protein 36	37.6553	67.434	-0.840622	0.00136565
15370	Nr4a1	nuclear receptor subfamily 4, group A, member 1	25.101	45.0453	-0.84363	0.00136565
18703	Pigr	polymeric immunoglobulin receptor	11.0486	19.8344	-0.844144	0.00136565
56087	Dnah10	dynein, axonemal, heavy chain 10	4.87208	8.75734	-0.845956	0.00136565
12064	Bdnf	brain derived neurotrophic factor	5.68988	10.2665	-0.851471	0.00136565
11668	Aldh1a1	aldehyde dehydrogenase family 1, subfamily A1	312.776	564.813	-0.852645	0.00136565
19309	Pygm	muscle glycogen phosphorylase	7.25378	13.1175	-0.854694	0.00136565
12817	Col13a1	collagen, type XIII, alpha 1	9.83831	17.7934	-0.854859	0.00136565
18984	Por	P450 (cytochrome) oxidoreductase	67.5934	122.804	-0.861408	0.00136565
13405	Dmd	dystrophin, muscular dystrophy	5.70265	10.3922	-0.865797	0.00136565
68662	Scgb3a1	secretoglobin, family 3A, member 1	94.5129	172.569	-0.86859	0.00136565
70676	Gulp1	GULP, engulfment adaptor PTB domain containing 1	7.49422	13.7146	-0.87186	0.00136565
234915	AK129341	cDNA sequence AK129341	5.53106	10.1286	-0.872806	0.00136565
66175	Mustn1	musculoskeletal, embryonic nuclear protein 1	14.3917	26.3681	-0.873555	0.00136565
76484	Kndc1	kinase non-catalytic C-lobe domain (KIND) containing 1	2.09361	3.85003	-0.878877	0.00136565
212892	Rsph4a	radial spoke head 4 homolog A (Chlamydomonas)	5.79242	10.7036	-0.885864	0.00136565
13618	Ednrb	endothelin receptor type B	25.0387	46.5476	-0.894545	0.00136565
14281	Fos	FBJ osteosarcoma oncogene	14.5932	27.1339	-0.894805	0.00136565
626596	Rgs22	regulator of G-protein signalling 22	6.57098	12.2795	-0.902074	0.00136565
26358	Aldh1a7	aldehyde dehydrogenase family 1, subfamily A7	31.1295	58.2775	-0.904658	0.00136565
18616	Peg3	paternally expressed 3	3.90438	7.31795	-0.906348	0.00136565
15507	Hspb1	heat shock protein 1	40.235	75.9874	-0.917309	0.00136565
13107	Cyp2f2	cytochrome P450, family 2, subfamily f, polypeptide 2	588.79	1117.1	-0.923938	0.00136565
242584	Wdr78	WD repeat domain 78	6.09154	11.568	-0.925262	0.00136565
73472	Spata18	spermatogenesis associated 18	13.6341	25.9639	-0.929284	0.00136565
76469	Cmya5	cardiomyopathy associated 5	2.35478	4.48667	-0.930051	0.00136565
54217	Rpl36	ribosomal protein L36	96.6519	184.21	-0.930479	0.00136565
237082	Nxt2	nuclear transport factor 2-like export factor 2	6.52391	12.4819	-0.936029	0.00136565
23888	Gpc6	glypican 6	1.63659	3.13675	-0.938578	0.00136565
16476	Jun	Jun oncogene	41.158	79.1981	-0.944294	0.00136565
12167	Bmpr1b	bone morphogenetic protein receptor, type 1B	1.83135	3.53658	-0.949451	0.00136565
20343	Sell	selectin, lymphocyte	11.7916	22.7771	-0.949824	0.00136565
216643	Gabrp	gamma-aminobutyric acid (GABA) A receptor, pi	20.4199	39.4834	-0.951272	0.00136565
546336	Prrg1	proline rich Gla (G-carboxyglutamic acid) 1	4.8469	9.41028	-0.957174	0.00136565
57875	Angptl4	angiopoietin-like 4	16.783	32.5977	-0.957769	0.00136565
241327	Olfml2a	olfactomedin-like 2A	6.65829	12.9498	-0.959709	0.00136565
15223	Foxj1	forkhead box J1	13.8676	27.0157	-0.962079	0.00136565
219170	Fam216b	family with sequence similarity 216, member B	5.59097	10.9165	-0.965335	0.00136565
15360	Hmgcs2	3-hydroxy-3-methylglutaryl-Coenzyme A synthase 2	5.90728	11.5368	-0.965681	0.00136565
13800	Enah	enabled homolog (Drosophila)	8.76125	17.1275	-0.967106	0.00136565
26897	Acot1	acyl-CoA thioesterase 1	6.36694	12.4502	-0.967498	0.00136565
17130	Smad6	SMAD family member 6	12.4741	24.4044	-0.968207	0.00136565
16371	Irx1	Iroquois related homeobox 1 (Drosophila)	12.8196	25.0913	-0.968834	0.00136565
21956	Tnnt2	troponin T2, cardiac	19.1148	37.5109	-0.972622	0.00136565
17863	Myb	myeloblastosis oncogene	3.87862	7.63871	-0.977784	0.00136565
230157	Tmeff1	transmembrane protein with EGF-like and two follistatin-like domains 1	8.3153	16.4283	-0.982341	0.00136565
16600	Klf4	Kruppel-like factor 4 (gut)	38.7262	76.5311	-0.982739	0.00136565
235320	Zbtb16	zinc finger and BTB domain containing 16	24.7781	49.1325	-0.987613	0.00136565
17880	Myh11	myosin, heavy polypeptide 11, smooth muscle	25.4623	50.5633	-0.989729	0.00136565
73873	Fam161a	family with sequence similarity 161, member A	7.36114	14.6386	-0.991777	0.00136565
16478	Jund	Jun proto-oncogene related gene d	8.17669	16.3483	-0.99955	0.00136565
217517	Stxbp6	syntaxin binding protein 6 (amisyn)	7.48415	15.079	-1.01063	0.00136565
57349	Ppbp	pro-platelet basic protein	15.0502	30.748	-1.03071	0.00136565
53608	Map3k6	mitogen-activated protein kinase kinase kinase 6	5.75942	11.7939	-1.03405	0.00136565
66722	Spag16	sperm associated antigen 16	4.51417	9.28428	-1.04033	0.00136565
11670	Aldh3a1	aldehyde dehydrogenase family 3, subfamily A1	7.40238	15.2582	-1.04353	0.00136565
381823	Apold1	apolipoprotein L domain containing 1	3.00245	6.22599	-1.05216	0.00136565
54352	Irx5	Iroquois related homeobox 5 (Drosophila)	3.781	7.85491	-1.05482	0.00136565
15511	Hspa1b	heat shock protein 1B	6.60779	13.7576	-1.05799	0.00136565
16598	Klf2	Kruppel-like factor 2 (lung)	41.3363	86.2961	-1.06189	0.00136565
106393	Srl	sarcalumenin	1.66328	3.49468	-1.07113	0.00136565
13346	Des	desmin	30.461	64.1426	-1.07432	0.00136565
15512	Hspa2	heat shock protein 2	4.6151	9.81403	-1.08848	0.00136565
17002	Ltf	lactotransferrin	3.17564	6.76292	-1.0906	0.00136565
215418	Csrnp1	cysteine-serine-rich nuclear protein 1	10.2132	21.8384	-1.09643	0.00136565
67971	Tppp3	tubulin polymerization-promoting protein family member 3	112.636	241.89	-1.10268	0.00136565
330577	Fam154b	family with sequence similarity 154, member B	4.04439	8.8103	-1.12327	0.00136565
98932	Myl9	myosin, light polypeptide 9, regulatory	43.3718	95.9757	-1.14591	0.00136565
319996	Casc4	cancer susceptibility candidate 4	24.7428	55.004	-1.15253	0.00136565
238161	Akap6	A kinase (PRKA) anchor protein 6	1.00128	2.22641	-1.15288	0.00136565
67252	Cap2	CAP, adenylate cyclase-associated protein, 2 (yeast)	1.73246	3.87801	-1.16249	0.00136565
320026	A330076H08Rik	RIKEN cDNA A330076H08 gene	2.89071	6.49931	-1.16886	0.00136565
68895	Rasl11a	RAS-like, family 11, member A	8.22491	18.6133	-1.17826	0.00136565
68794	Flnc	filamin C, gamma	1.99852	4.55047	-1.18708	0.00136565
117229	Stk33	serine/threonine kinase 33	2.57248	5.8831	-1.19341	0.00136565
212448	9330159F19Rik	RIKEN cDNA 9330159F19 gene	1.20874	2.77081	-1.19681	0.00136565
73301	Ttc29	tetratricopeptide repeat domain 29	3.81768	8.75364	-1.19719	0.00136565
57262	Retnla	resistin like alpha	34.982	80.6393	-1.20487	0.00136565
18133	Nov	nephroblastoma overexpressed gene	3.19621	7.38114	-1.20748	0.00136565
74116	Pi16	peptidase inhibitor 16	4.34384	10.1502	-1.22447	0.00136565
21645	Tcte1	t-complex-associated testis expressed 1	1.85441	4.34513	-1.22844	0.00136565
68311	Lypd2	Ly6/Plaur domain containing 2	20.1654	47.3551	-1.23164	0.00136565
52614	Emr4	EGF-like module containing, mucin-like, hormone receptor-like sequence 4	1.70753	4.0242	-1.23679	0.00136565
118449	Synpo2	synaptopodin 2	4.00039	9.52559	-1.25167	0.00136565
383787	Ankrd63	ankyrin repeat domain 63	1.09904	2.63497	-1.26154	0.00136565
16477	Junb	Jun-B oncogene	10.4172	25.3958	-1.28562	0.00136565
195208	Dcdc2a	doublecortin domain containing 2a	1.29769	3.16586	-1.28665	0.00136565
93671	Cd163	CD163 antigen	1.35819	3.34398	-1.29988	0.00136565
271786	Galnt13	UDP-N-acetyl-alpha-D-galactosamine:polypeptide N-acetylgalactosaminyltransferase 13	0.467419	1.15831	-1.30923	0.00136565
70884	Ccdc81	coiled-coil domain containing 81	1.54328	3.82456	-1.30929	0.00136565
58187	Cldn10	claudin 10	10.3213	25.7568	-1.31932	0.00136565
74230	1700016K19Rik	RIKEN cDNA 1700016K19 gene	6.03174	15.1184	-1.32566	0.00136565
17896	Myl4	myosin, light polypeptide 4	18.376	46.5423	-1.34072	0.00136565
378431	Txlnb	taxilin beta	0.994402	2.55955	-1.36399	0.00136565
12350	Car3	carbonic anhydrase 3	5.05499	13.0221	-1.36518	0.00136565
11464	Actc1	actin, alpha, cardiac muscle 1	35.1555	90.7759	-1.36856	0.00136565
53420	Syt5	synaptotagmin V	2.09746	5.42014	-1.36968	0.00136565
14373	G0s2	G0/G1 switch gene 2	19.8991	52.5049	-1.39975	0.00136565
103172	Chchd10	coiled-coil-helix-coiled-coil-helix domain containing 10	16.8701	44.89	-1.41192	0.00136565
11829	Aqp4	aquaporin 4	1.57215	4.19082	-1.4145	0.00136565
228801	Bpifb1	BPI fold containing family B, member 1	14.7693	39.5995	-1.42288	0.00136565
27273	Pdk4	pyruvate dehydrogenase kinase, isoenzyme 4	4.00412	10.7385	-1.42323	0.00136565
193740	Hspa1a	heat shock protein 1A	4.95429	13.378	-1.43312	0.00136565
17929	Myom1	myomesin 1	3.73509	10.144	-1.44141	0.00136565
11475	Acta2	actin, alpha 2, smooth muscle, aorta	46.3016	125.889	-1.44302	0.00136565
19283	Ptprz1	protein tyrosine phosphatase, receptor type Z, polypeptide 1	0.94128	2.57375	-1.45118	0.00136565
18979	Pon1	paraoxonase 1	16.2023	44.4284	-1.45528	0.00136565
85029	Rpph1	ribonuclease P RNA component H1	4057.13	11193.2	-1.46409	0.00136565
20191	Ryr2	ryanodine receptor 2, cardiac	2.22791	6.1475	-1.46431	0.00136565
74180	Muc5b	mucin 5, subtype B, tracheobronchial	6.57443	18.4091	-1.48548	0.00136565
20674	Sox2	SRY-box containing gene 2	1.63834	4.65299	-1.50593	0.00136565
12623	Ces1g	carboxylesterase 1G	1.3411	3.83427	-1.51554	0.00136565
17996	Neb	nebulin	0.38269	1.10958	-1.53577	0.00136565
214384	Myocd	myocardin	0.71031	2.07742	-1.54827	0.00136565
11865	Arntl	aryl hydrocarbon receptor nuclear translocator-like	4.87657	14.2887	-1.55093	0.00136565
11468	Actg2	actin, gamma 2, smooth muscle, enteric	9.59468	28.5043	-1.57087	0.00136565
633640	Gm7120	predicted gene 7120	1.75847	5.35654	-1.60698	0.00136565
17898	Myl7	myosin, light polypeptide 7, regulatory	35.6018	110.046	-1.62808	0.00136565
21954	Tnni3	troponin I, cardiac 3	13.4574	42.0288	-1.64298	0.00136565
97122	Hist2h4	histone cluster 2, H4	15.9789	50.0326	-1.6467	0.00136565
239789	Gmnc	geminin coiled-coil domain containing	0.60527	1.90016	-1.65047	0.00136565
319155	Hist1h4c	histone cluster 1, H4c	31.2022	98.6773	-1.66107	0.00136565
59006	Myoz2	myozenin 2	2.56202	8.10627	-1.66175	0.00136565
19252	Dusp1	dual specificity phosphatase 1	48.1571	153.087	-1.66853	0.00136565
24131	Ldb3	LIM domain binding 3	1.87852	6.11962	-1.70385	0.00136565
12608	Cebpb	CCAAT/enhancer binding protein (C/EBP), beta	7.72483	25.8014	-1.73987	0.00136565
666794	Rbm24	RNA binding motif protein 24	0.712116	2.49147	-1.80681	0.00136565
21924	Tnnc1	troponin C, cardiac/slow skeletal	5.00734	17.8958	-1.83751	0.00136565
11472	Actn2	actinin alpha 2	1.31865	4.75377	-1.85001	0.00136565
319156	Hist1h4d	histone cluster 1, H4d	46.9584	171.168	-1.86596	0.00136565
54526	Syt10	synaptotagmin X	0.678379	2.49963	-1.88155	0.00136565
18143	Npas2	neuronal PAS domain protein 2	0.805342	3.0171	-1.90549	0.00136565
22138	Ttn	titin	3.90058	14.667	-1.91081	0.00136565
17868	Mybpc3	myosin binding protein C, cardiac	0.535678	2.02012	-1.915	0.00136565
13076	Cyp1a1	cytochrome P450, family 1, subfamily a, polypeptide 1	5.70862	21.7983	-1.933	0.00136565
234564	Ces1f	carboxylesterase 1F	1.91279	7.46569	-1.9646	0.00136565
76722	Ckmt2	creatine kinase, mitochondrial 2	1.46577	5.84644	-1.9959	0.00136565
12609	Cebpd	CCAAT/enhancer binding protein (C/EBP), delta	7.10312	29.0368	-2.03136	0.00136565
17930	Myom2	myomesin 2	0.894576	3.76725	-2.07423	0.00136565
17888	Myh6	myosin, heavy polypeptide 6, cardiac muscle, alpha	13.2026	56.2301	-2.09052	0.00136565
13628	Eef1a2	eukaryotic translation elongation factor 1 alpha 2	0.640824	3.0152	-2.23425	0.00136565
12797	Cnn1	calponin 1	8.08508	38.1798	-2.23948	0.00136565
380698	Obscn	obscurin, cytoskeletal calmodulin and titin-interacting RhoGEF	0.272739	1.31058	-2.26461	0.00136565
20339	Sele	selectin, endothelial cell	0.503154	3.09811	-2.62232	0.00136565
22437	Xirp1	xin actin-binding repeat containing 1	0.245094	1.78525	-2.86472	0.00136565
104307	Rnu12	RNA U12, small nuclear	987.106	7237.63	-2.87424	0.00136565
12715	Ckm	creatine kinase, muscle	1.28122	11.096	-3.11445	0.00136565
23844	Clca3	chloride channel calcium activated 3	0.293712	5.23611	-4.15602	0.00136565
433470	AA467197	expressed sequence AA467197	7.79308	1.56186	2.31893	0.00246886
16878	Lif	leukemia inhibitory factor	2.51038	0.894599	1.48859	0.00246886
11629	Aif1	allograft inflammatory factor 1	10.8526	3.88391	1.48246	0.00246886
12511	Cd6	CD6 antigen	3.65138	1.31483	1.47357	0.00246886
14012	Mpzl2	myelin protein zero-like 2	3.26858	1.50837	1.11567	0.00246886
12524	Cd86	CD86 antigen	6.7011	3.41469	0.972643	0.00246886
17967	Ncam1	neural cell adhesion molecule 1	3.80277	1.99836	0.928237	0.00246886
79362	Bhlhe41	basic helix-loop-helix family, member e41	4.38692	2.36187	0.893281	0.00246886
241303	Fam78a	family with sequence similarity 78, member A	5.64474	3.05242	0.886955	0.00246886
12506	Cd48	CD48 antigen	23.8166	13.0135	0.871962	0.00246886
14187	Akr1b8	aldo-keto reductase family 1, member B8	20.2275	11.3004	0.839941	0.00246886
192173	Fam195b	family with sequence similarity 195, member B	38.5109	22.0031	0.807558	0.00246886
72512	Tmem173	transmembrane protein 173	12.8485	7.4601	0.784336	0.00246886
20354	Sema4d	sema domain, immunoglobulin domain (Ig), transmembrane domain (TM) and short cytoplasmic domain, (semaphorin) 4D	11.2087	6.70009	0.742364	0.00246886
18628	Per3	period circadian clock 3	13.5391	8.19788	0.723803	0.00246886
12835	Col6a3	collagen, type VI, alpha 3	71.4062	43.382	0.718952	0.00246886
27060	Tcirg1	T cell, immune regulator 1, ATPase, H+ transporting, lysosomal V0 protein A3	22.4449	13.6646	0.715947	0.00246886
26397	Map2k3	mitogen-activated protein kinase kinase 3	27.9882	17.1014	0.710708	0.00246886
330836	Slc7a6	solute carrier family 7 (cationic amino acid transporter, y+ system), member 6	11.8443	7.25644	0.706863	0.00246886
234852	Chmp1a	charged multivesicular body protein 1A	31.3042	19.2818	0.699121	0.00246886
67511	Tmed9	transmembrane emp24 protein transport domain containing 9	58.368	36.2156	0.688567	0.00246886
14544	Gda	guanine deaminase	14.8352	9.46391	0.648517	0.00246886
110854	Ppp2r4	protein phosphatase 2A, regulatory subunit B (PR 53)	35.9015	23.1158	0.635168	0.00246886
19224	Ptgs1	prostaglandin-endoperoxide synthase 1	40.5929	26.1386	0.635043	0.00246886
16913	Psmb8	proteasome (prosome, macropain) subunit, beta type 8 (large multifunctional peptidase 7)	62.7882	40.7248	0.624586	0.00246886
14366	Fzd4	frizzled homolog 4 (Drosophila)	34.38	51.4291	-0.581016	0.00246886
27276	Plekhb1	pleckstrin homology domain containing, family B (evectins) member 1	28.6686	43.9172	-0.615314	0.00246886
56351	Ptges3	prostaglandin E synthase 3 (cytosolic)	66.2231	102.14	-0.625139	0.00246886
21386	Tbx3	T-box 3	19.1543	29.8751	-0.641276	0.00246886
58909	Fam13a	family with sequence similarity 13, member A	10.785	16.9733	-0.654237	0.00246886
320405	Cadps2	Ca2+-dependent activator protein for secretion 2	17.5998	27.9632	-0.667973	0.00246886
56788	Scube2	signal peptide, CUB domain, EGF-like 2	17.6984	28.1617	-0.670117	0.00246886
13136	Cd55	CD55 antigen	29.9447	47.6575	-0.670403	0.00246886
55992	Trim3	tripartite motif-containing 3	20.6696	32.8975	-0.670466	0.00246886
14461	Gata2	GATA binding protein 2	19.1803	30.664	-0.676922	0.00246886
12029	Bcl6b	B cell CLL/lymphoma 6, member B	16.2866	26.2416	-0.68817	0.00246886
209195	Clic6	chloride intracellular channel 6	7.84083	12.8737	-0.715351	0.00246886
67122	Nrarp	Notch-regulated ankyrin repeat protein	12.1219	20.0315	-0.724657	0.00246886
212190	Ubxn10	UBX domain protein 10	6.1956	10.9815	-0.825753	0.00246886
93689	Lmod1	leiomodin 1 (smooth muscle)	3.0874	5.77942	-0.904534	0.00246886
320277	Spef2	sperm flagellar 2	4.24377	8.01506	-0.917367	0.00246886
22625	Map3k19	mitogen-activated protein kinase kinase kinase 19	2.9308	5.67293	-0.952799	0.00246886
16842	Lef1	lymphoid enhancer binding factor 1	3.58978	6.95132	-0.95339	0.00246886
21345	Tagln	transgelin	50.0462	98.0889	-0.97083	0.00246886
330385	9530026P05Rik	RIKEN cDNA 9530026P05 gene	11.2649	23.122	-1.03743	0.00246886
214704	Iqub	IQ motif and ubiquitin domain containing	1.62908	3.50696	-1.10617	0.00246886
245631	Mum1l1	melanoma associated antigen (mutated) 1-like 1	1.1832	2.67664	-1.17773	0.00246886
69386	Hist1h4h	histone cluster 1, H4h	12.8317	29.8629	-1.21864	0.00246886
382543	Ankfn1	ankyrin-repeat and fibronectin type III domain containing 1	1.4838	3.84231	-1.37268	0.00246886
77609	Ccdc151	coiled-coil domain containing 151	1.55025	4.1954	-1.43631	0.00246886
70846	4921506M07Rik	RIKEN cDNA 4921506M07 gene	1.73609	4.76808	-1.45756	0.00246886
53419	Corin	corin	0.339954	1.04777	-1.62391	0.00246886
223513	Abra	actin-binding Rho activating protein	1.16501	3.78185	-1.69875	0.00246886
449631	Snord15b	small nucleolar RNA, C/D box 14B	4785.21	18264.1	-1.93235	0.00246886
19752	Rnase1	ribonuclease, RNase A family, 1 (pancreatic)	25.8246	0.368436	6.13119	0.00348618
217154	Stac2	SH3 and cysteine rich domain 2	1.79224	0.603147	1.57118	0.00348618
54486	Hpgds	hematopoietic prostaglandin D synthase	2.56401	1.03624	1.30705	0.00348618
105988	Espl1	extra spindle poles-like 1 (S. cerevisiae)	1.51761	0.615067	1.30299	0.00348618
12507	Cd5	CD5 antigen	4.07521	1.68486	1.27424	0.00348618
227327	B3gnt7	UDP-GlcNAc:betaGal beta-1,3-N-acetylglucosaminyltransferase 7	4.75967	2.02218	1.23495	0.00348618
66824	Pycard	PYD and CARD domain containing	6.67931	3.29639	1.01881	0.00348618
64099	Parvg	parvin, gamma	9.19567	5.0373	0.868305	0.00348618
11927	Atox1	ATX1 (antioxidant protein 1) homolog 1 (yeast)	83.6338	46.6552	0.842048	0.00348618
58223	Mmp19	matrix metallopeptidase 19	15.6923	9.08433	0.788605	0.00348618
76205	Stard3nl	STARD3 N-terminal like	33.6228	19.9977	0.749608	0.00348618
20556	Slfn2	schlafen 2	34.93	21.4857	0.701094	0.00348618
17219	Mcm6	minichromosome maintenance deficient 6 (MIS5 homolog, S. pombe) (S. cerevisiae)	17.1922	10.8485	0.664264	0.00348618
52468	Ctdsp2	CTD (carboxy-terminal domain, RNA polymerase II, polypeptide A) small phosphatase 2	75.001	47.5859	0.656376	0.00348618
20969	Sdc1	syndecan 1	98.6984	62.6301	0.656171	0.00348618
12512	Cd63	CD63 antigen	106.138	68.3653	0.634601	0.00348618
16828	Ldha	lactate dehydrogenase A	148.183	96.642	0.616661	0.00348618
12830	Col4a5	collagen, type IV, alpha 5	42.9418	28.2974	0.601715	0.00348618
234889	Gucy1a2	guanylate cyclase 1, soluble, alpha 2	6.76272	10.3299	-0.611149	0.00348618
218952	Fermt2	fermitin family homolog 2 (Drosophila)	82.2331	127.359	-0.631112	0.00348618
56195	Ptbp2	polypyrimidine tract binding protein 2	10.4607	16.3288	-0.642442	0.00348618
212517	Wdr52	WD repeat domain 52	9.88308	15.5538	-0.654236	0.00348618
110084	Dnah1	dynein, axonemal, heavy chain 1	2.27609	3.68149	-0.693734	0.00348618
11861	Arl4a	ADP-ribosylation factor-like 4A	9.63402	15.6177	-0.696969	0.00348618
68764	Cdhr3	cadherin-related family member 3	12.8036	21.3542	-0.737976	0.00348618
66277	Klf15	Kruppel-like factor 15	12.6528	21.6848	-0.777221	0.00348618
15476	Hs3st1	heparan sulfate (glucosamine) 3-O-sulfotransferase 1	11.2295	19.3338	-0.783838	0.00348618
72575	C430049B03Rik	RIKEN cDNA C430049B03 gene	5.88495	10.3385	-0.812931	0.00348618
545486	Tubb1	tubulin, beta 1 class VI	8.32397	14.973	-0.847015	0.00348618
271813	Agbl2	ATP/GTP binding protein-like 2	2.63827	4.8798	-0.887227	0.00348618
11941	Atp2b2	ATPase, Ca++ transporting, plasma membrane 2	1.14188	2.33277	-1.03063	0.00348618
270162	Elmod1	ELMO/CED-12 domain containing 1	1.87612	4.14064	-1.1421	0.00348618
213435	Mylk3	myosin light chain kinase 3	0.948654	2.4661	-1.37828	0.00348618
73713	Rbm20	RNA binding motif protein 20	0.415485	1.12108	-1.43202	0.00348618
71840	Tekt4	tektin 4	2.33957	6.45682	-1.46458	0.00348618
72789	Veph1	ventricular zone expressed PH domain-containing 1	1.27642	0.551333	1.21111	0.00443291
14939	Gzmb	granzyme B	7.04288	3.10523	1.18147	0.00443291
17085	Ly9	lymphocyte antigen 9	6.50072	3.26119	0.995202	0.00443291
233406	Prc1	protein regulator of cytokinesis 1	5.09113	2.57384	0.984066	0.00443291
223664	Lrrc14	leucine rich repeat containing 14	7.84799	4.12544	0.927777	0.00443291
107272	Psat1	phosphoserine aminotransferase 1	7.44539	3.9148	0.927408	0.00443291
50784	Ppap2c	phosphatidic acid phosphatase type 2C	11.5613	6.18778	0.901805	0.00443291
66915	Myeov2	myeloma overexpressed 2	76.9305	41.306	0.897204	0.00443291
12514	Cd68	CD68 antigen	24.1483	13.277	0.862987	0.00443291
11810	Apobec1	apolipoprotein B mRNA editing enzyme, catalytic polypeptide 1	13.144	7.59839	0.790638	0.00443291
16364	Irf4	interferon regulatory factor 4	5.77844	3.39819	0.765913	0.00443291
373864	Col27a1	collagen, type XXVII, alpha 1	5.44545	3.28454	0.729362	0.00443291
16000	Igf1	insulin-like growth factor 1	13.8713	8.45615	0.714027	0.00443291
103534	Mgat4b	mannoside acetylglucosaminyltransferase 4, isoenzyme B	23.3885	14.4084	0.698884	0.00443291
60533	Cd274	CD274 antigen	11.5905	7.15074	0.696782	0.00443291
67397	Erp29	endoplasmic reticulum protein 29	52.6836	33.3457	0.659853	0.00443291
14433	Gapdh	glyceraldehyde-3-phosphate dehydrogenase	214.771	138.041	0.637707	0.00443291
71520	Grap	GRB2-related adaptor protein	45.0803	29.1076	0.631101	0.00443291
12505	Cd44	CD44 antigen	81.4244	52.5824	0.630881	0.00443291
66818	Smim7	small integral membrane protein 7	26.366	17.1302	0.62214	0.00443291
21762	Psmd2	proteasome (prosome, macropain) 26S subunit, non-ATPase, 2	65.3889	44.024	0.570754	0.00443291
229776	Cdc14a	CDC14 cell division cycle 14A	9.04821	14.5601	-0.68632	0.00443291
70008	Ace2	angiotensin I converting enzyme (peptidyl-dipeptidase A) 2	4.63161	8.15037	-0.815353	0.00443291
15284	Hlx	H2.0-like homeobox	4.75712	9.10626	-0.936771	0.00443291
22092	Rsph1	radial spoke head 1 homolog (Chlamydomonas)	9.09308	17.4092	-0.937013	0.00443291
18227	Nr4a2	nuclear receptor subfamily 4, group A, member 2	3.28505	6.56802	-0.999541	0.00443291
286942	Kif19a	kinesin family member 19A	1.89238	3.86116	-1.02883	0.00443291
71827	Lrrc34	leucine rich repeat containing 34	1.93317	4.71832	-1.28731	0.00443291
20129	Rptn	repetin	0.381917	1.34731	-1.81875	0.00443291
225594	Gm4841	predicted gene 4841	1.24465	0.208512	2.57754	0.00525568
78925	Srd5a1	steroid 5 alpha-reductase 1	1.62606	0.53889	1.59332	0.00525568
268697	Ccnb1	cyclin B1	2.11	0.721302	1.54857	0.00525568
13421	Dnase1l3	deoxyribonuclease 1-like 3	1.67615	0.607106	1.46513	0.00525568
93842	Igsf9	immunoglobulin superfamily, member 9	2.35634	1.06408	1.14694	0.00525568
68521	Fam189b	family with sequence similarity 189, member B	3.1713	1.44853	1.13049	0.00525568
21822	Tgtp1	T cell specific GTPase 1	5.34399	2.63163	1.02196	0.00525568
13557	E2f3	E2F transcription factor 3	3.99617	2.21163	0.853506	0.00525568
19260	Ptpn22	protein tyrosine phosphatase, non-receptor type 22 (lymphoid)	9.62057	5.6002	0.780642	0.00525568
14728	Lilrb4	leukocyte immunoglobulin-like receptor, subfamily B, member 4	19.9555	11.6847	0.772161	0.00525568
73836	Slc35b2	solute carrier family 35, member B2	12.8286	7.53763	0.767179	0.00525568
15163	Hcls1	hematopoietic cell specific Lyn substrate 1	24.1596	15.101	0.677949	0.00525568
223453	Dap	death-associated protein	38.8135	24.3169	0.674598	0.00525568
226652	Arhgap30	Rho GTPase activating protein 30	18.7317	12.0331	0.638471	0.00525568
171543	Bmf	BCL2 modifying factor	15.5973	10.0495	0.634181	0.00525568
15944	Irgm1	immunity-related GTPase family M member 1	28.0539	18.1441	0.628706	0.00525568
21928	Tnfaip2	tumor necrosis factor, alpha-induced protein 2	18.4645	11.981	0.624001	0.00525568
20277	Scnn1b	sodium channel, nonvoltage-gated 1 beta	29.2271	43.9447	-0.588381	0.00525568
74480	Samd4	sterile alpha motif domain containing 4	13.7109	20.7608	-0.598537	0.00525568
229474	Fhdc1	FH2 domain containing 1	8.98631	13.6688	-0.605087	0.00525568
15439	Hp	haptoglobin	280.396	427.12	-0.607175	0.00525568
16832	Ldhb	lactate dehydrogenase B	60.0195	91.6676	-0.610979	0.00525568
76820	Fam49a	family with sequence similarity 49, member A	18.2699	28.1172	-0.621983	0.00525568
192216	Tmem47	transmembrane protein 47	9.80939	15.1787	-0.62981	0.00525568
108075	Ltbp4	latent transforming growth factor beta binding protein 4	53.4278	82.8577	-0.633045	0.00525568
329977	Fhad1	forkhead-associated (FHA) phosphopeptide binding domain 1	5.50116	9.11179	-0.727999	0.00525568
71877	Efhc1	EF-hand domain (C-terminal) containing 1	5.24435	9.64493	-0.879006	0.00525568
17349	Mlf1	myeloid leukemia factor 1	7.44721	14.6439	-0.975523	0.00525568
19888	Rp1	retinitis pigmentosa 1 (human)	1.802	3.93841	-1.12801	0.00525568
68563	Dpm3	dolichyl-phosphate mannosyltransferase polypeptide 3	12.8608	31.6341	-1.2985	0.00525568
216033	Ctnna3	catenin (cadherin associated protein), alpha 3	0.597539	1.58837	-1.41044	0.00525568
112419	2010002M12Rik	RIKEN cDNA 2010002M12 gene	0.667378	1.79765	-1.42954	0.00525568
68753	Mybphl	myosin binding protein H-like	1.84732	5.34437	-1.53258	0.00525568
17907	Mylpf	myosin light chain, phosphorylatable, fast skeletal muscle	0.902961	5.8057	-2.68473	0.00525568
20297	Ccl20	chemokine (C-C motif) ligand 20	4.34735	0.50095	3.1174	0.00604136
223672	Apol9a	apolipoprotein L 9a	2.04324	0.459659	2.15222	0.00604136
26888	Clec4a2	C-type lectin domain family 4, member a2	2.89928	1.1547	1.32818	0.00604136
84544	Cd96	CD96 antigen	3.41732	1.44384	1.24296	0.00604136
231821	Adap1	ArfGAP with dual PH domains 1	4.20867	1.85799	1.17962	0.00604136
12399	Runx3	runt related transcription factor 3	4.31642	2.12686	1.02111	0.00604136
26934	Racgap1	Rac GTPase-activating protein 1	5.17124	2.7412	0.915701	0.00604136
66787	Gskip	GSK3B interacting protein	8.25617	4.68627	0.817034	0.00604136
20308	Ccl9	chemokine (C-C motif) ligand 9	7.72126	4.41787	0.805487	0.00604136
320484	Rasal3	RAS protein activator like 3	6.364	3.72593	0.772335	0.00604136
15185	Hdac6	histone deacetylase 6	6.84971	4.03998	0.761692	0.00604136
12858	Cox5a	cytochrome c oxidase subunit Va	50.8319	30.0839	0.756743	0.00604136
17988	Ndrg1	N-myc downstream regulated gene 1	23.3507	14.7414	0.663588	0.00604136
13057	Cyba	cytochrome b-245, alpha polypeptide	81.9237	51.8833	0.659013	0.00604136
114143	Atp6v0b	ATPase, H+ transporting, lysosomal V0 subunit B	63.5255	41.6291	0.609744	0.00604136
13036	Ctsh	cathepsin H	171.365	115.307	0.571596	0.00604136
18148	Npm1	nucleophosmin 1	173.822	118.278	0.555435	0.00604136
76302	Pcnp	PEST proteolytic signal containing nuclear protein	28.3237	42.492	-0.585181	0.00604136
76580	Mib2	mindbomb homolog 2 (Drosophila)	6.78184	10.785	-0.669273	0.00604136
77041	Arsk	arylsulfatase K	4.35275	7.11845	-0.709634	0.00604136
13653	Egr1	early growth response 1	12.1488	20.3146	-0.741705	0.00604136
13612	Edil3	EGF-like repeats and discoidin I-like domains 3	4.23521	7.10619	-0.746642	0.00604136
13411	Dnah11	dynein, axonemal, heavy chain 11	4.63017	8.08643	-0.804438	0.00604136
627872	Dnah7a	dynein, axonemal, heavy chain 7A	1.33437	2.34164	-0.811363	0.00604136
53318	Pdlim3	PDZ and LIM domain 3	5.05795	9.7342	-0.94451	0.00604136
243764	Chrm2	cholinergic receptor, muscarinic 2, cardiac	4.1525	7.99556	-0.945218	0.00604136
106861	Abhd3	abhydrolase domain containing 3	1.90159	4.38326	-1.2048	0.00604136
70113	Odf3b	outer dense fiber of sperm tails 3B	3.27113	7.71034	-1.23701	0.00604136
14080	Fabp1	fatty acid binding protein 1, liver	2.97632	10.2104	-1.77844	0.00604136
208164	Fam180a	family with sequence similarity 180, member A	2.29219	0.550032	2.05914	0.00686881
243659	Styk1	serine/threonine/tyrosine kinase 1	1.38825	0.423439	1.71305	0.00686881
108153	Adamts7	a disintegrin-like and metallopeptidase (reprolysin type) with thrombospondin type 1 motif, 7	1.32551	0.5528	1.26172	0.00686881
102791	Tcta	T cell leukemia translocation altered gene	25.9761	16.419	0.661817	0.00686881
56095	Ftsj3	FtsJ homolog 3 (E. coli)	15.6097	9.94075	0.651017	0.00686881
14998	H2-DMa	histocompatibility 2, class II, locus DMa	34.7792	22.3297	0.639263	0.00686881
320712	Abi3bp	ABI gene family, member 3 (NESH) binding protein	21.3497	32.3508	-0.599585	0.00686881
75869	Arl5b	ADP-ribosylation factor-like 5B	14.3494	21.8995	-0.609911	0.00686881
80289	Lysmd3	LysM, putative peptidoglycan-binding, domain containing 3	11.6405	18.3403	-0.655867	0.00686881
74013	Rftn2	raftlin family member 2	7.5283	11.8977	-0.660292	0.00686881
81703	Jdp2	Jun dimerization protein 2	11.8927	19.9538	-0.746589	0.00686881
69329	1700003M02Rik	RIKEN cDNA 1700003M02 gene	6.85951	12.5793	-0.874874	0.00686881
75472	1700009P17Rik	RIKEN cDNA 1700009P17 gene	8.15395	15.688	-0.944095	0.00686881
17152	Mak	male germ cell-associated kinase	2.15739	4.21086	-0.964831	0.00686881
12373	Casq2	calsequestrin 2	1.48644	3.51061	-1.23986	0.00686881
20528	Slc2a4	solute carrier family 2 (facilitated glucose transporter), member 4	0.892728	2.13298	-1.25658	0.00686881
14934	Gypa	glycophorin A	0.945484	2.6776	-1.50182	0.00686881
12372	Casq1	calsequestrin 1	0.247808	1.6346	-2.72165	0.00686881
229672	Bcl2l15	BCLl2-like 15	1.95283	0.210655	3.21261	0.00754076
110033	Kif22	kinesin family member 22	2.68311	0.977333	1.45698	0.00754076
244238	Mrgpre	MAS-related GPR, member E	1.47307	0.580245	1.34409	0.00754076
22422	Wnt7b	wingless-related MMTV integration site 7B	2.17301	0.858828	1.33925	0.00754076
208628	Kntc1	kinetochore associated 1	1.25523	0.562365	1.15838	0.00754076
14235	Foxm1	forkhead box M1	2.58856	1.23016	1.0733	0.00754076
60504	Il21r	interleukin 21 receptor	5.77333	2.84307	1.02195	0.00754076
17079	Cd180	CD180 antigen	7.94977	4.26949	0.896851	0.00754076
228482	Arhgap11a	Rho GTPase activating protein 11A	3.99741	2.23198	0.840739	0.00754076
18037	Nfkbie	nuclear factor of kappa light polypeptide gene enhancer in B cells inhibitor, epsilon	8.88606	5.11822	0.7959	0.00754076
230279	6330416G13Rik	RIKEN cDNA 6330416G13 gene	7.593	4.49265	0.757102	0.00754076
72542	Pgam5	phosphoglycerate mutase family member 5	13.5506	8.11574	0.739563	0.00754076
76192	Abhd12	abhydrolase domain containing 12	31.0881	20.4974	0.600924	0.00754076
16782	Lamc2	laminin, gamma 2	49.8729	33.4964	0.57425	0.00754076
16889	Lipa	lysosomal acid lipase A	46.5596	31.7045	0.554391	0.00754076
105855	Nckap1l	NCK associated protein 1 like	23.659	16.1355	0.552148	0.00754076
12192	Zfp36l1	zinc finger protein 36, C3H type-like 1	49.6842	73.1164	-0.557407	0.00754076
208715	Hmgcs1	3-hydroxy-3-methylglutaryl-Coenzyme A synthase 1	38.4536	56.5912	-0.55746	0.00754076
76895	Bicd2	bicaudal D homolog 2 (Drosophila)	28.5935	42.3587	-0.566973	0.00754076
218461	Pde8b	phosphodiesterase 8B	11.9052	17.7122	-0.573154	0.00754076
11852	Rhob	ras homolog gene family, member B	57.7761	86.9043	-0.588955	0.00754076
11600	Angpt1	angiopoietin 1	21.5842	32.5551	-0.592907	0.00754076
212285	Arap2	ArfGAP with RhoGAP domain, ankyrin repeat and PH domain 2	26.7148	41.3473	-0.630152	0.00754076
74052	Ttc21a	tetratricopeptide repeat domain 21A	8.50323	13.3172	-0.647209	0.00754076
16490	Kcna2	potassium voltage-gated channel, shaker-related subfamily, member 2	2.74255	4.32176	-0.656102	0.00754076
77634	Snapc3	small nuclear RNA activating complex, polypeptide 3	13.4581	22.4787	-0.740085	0.00754076
241612	Slc5a12	solute carrier family 5 (sodium/glucose cotransporter), member 12	1.29558	2.56946	-0.987874	0.00754076
117147	Acsm1	acyl-CoA synthetase medium-chain family member 1	2.14835	5.14419	-1.25972	0.00754076
56012	Pgam2	phosphoglycerate mutase 2	0.97883	4.14074	-2.08076	0.00754076
327957	Scimp	SLP adaptor and CSK interacting membrane protein	5.3566	1.86715	1.52048	0.00831391
211151	Churc1	churchill domain containing 1	25.001	12.6915	0.978122	0.00831391
20321	Frrs1	ferric-chelate reductase 1	8.3603	4.51272	0.88956	0.00831391
22368	Trpv2	transient receptor potential cation channel, subfamily V, member 2	10.0114	5.91072	0.760239	0.00831391
11769	Ap1s1	adaptor protein complex AP-1, sigma 1	20.9802	12.4263	0.755629	0.00831391
101966	D8Ertd738e	DNA segment, Chr 8, ERATO Doi 738, expressed	73.9667	45.2058	0.710369	0.00831391
329872	Frem1	Fras1 related extracellular matrix protein 1	6.05085	3.94798	0.616024	0.00831391
54325	Elovl1	elongation of very long chain fatty acids (FEN1/Elo2, SUR4/Elo3, yeast)-like 1	152.342	101.088	0.591704	0.00831391
26362	Axl	AXL receptor tyrosine kinase	55.1996	37.4195	0.560869	0.00831391
26451	Rpl27a	ribosomal protein L27A	79.5868	118.716	-0.576909	0.00831391
381066	Zfp948	zinc finger protein 948	8.12835	13.3102	-0.711494	0.00831391
68721	1110032A03Rik	RIKEN cDNA 1110032A03 gene	10.0585	16.6625	-0.728189	0.00831391
13087	Cyp2a5	cytochrome P450, family 2, subfamily a, polypeptide 5	19.254	32.2311	-0.743294	0.00831391
210762	Ppp1r36	protein phosphatase 1, regulatory subunit 36	2.96979	6.70243	-1.17432	0.00831391
214604	4932411E22Rik	RIKEN cDNA 4932411E22 gene	0.747218	2.08507	-1.4805	0.00831391
23900	Hcst	hematopoietic cell signal transducer	10.9621	2.76449	1.98744	0.00904498
13639	Efna4	ephrin A4	2.40517	0.75112	1.67902	0.00904498
67898	Pef1	penta-EF hand domain containing 1	29.7524	19.0024	0.646826	0.00904498
78339	Ttyh3	tweety homolog 3 (Drosophila)	19.5882	12.7139	0.623578	0.00904498
19229	Ptk2b	PTK2 protein tyrosine kinase 2 beta	17.9359	11.7108	0.615005	0.00904498
17916	Myo1f	myosin IF	16.7267	11.0988	0.591747	0.00904498
99152	Anapc2	anaphase promoting complex subunit 2	31.7131	21.3159	0.573147	0.00904498
108767	Pnrc1	proline-rich nuclear receptor coactivator 1	43.5745	64.7374	-0.571115	0.00904498
214137	Arhgap29	Rho GTPase activating protein 29	70.6561	105.93	-0.584228	0.00904498
16764	Aff3	AF4/FMR2 family, member 3	9.70504	14.6216	-0.591291	0.00904498
73569	Vgll3	vestigial like 3 (Drosophila)	9.93016	15.2904	-0.622742	0.00904498
11910	Atf3	activating transcription factor 3	11.2796	18.5845	-0.720386	0.00904498
56188	Fxyd1	FXYD domain-containing ion transport regulator 1	34.2865	59.4033	-0.792901	0.00904498
20201	S100a8	S100 calcium binding protein A8 (calgranulin A)	52.0371	92.0444	-0.822791	0.00904498
53376	Usp2	ubiquitin specific peptidase 2	2.47054	4.45852	-0.851741	0.00904498
53315	Sult1d1	sulfotransferase family 1D, member 1	5.19847	9.55577	-0.878285	0.00904498
70377	Derl3	Der1-like domain family, member 3	2.56818	0.445044	2.52873	0.00970897
14620	Gjb3	gap junction protein, beta 3	2.25227	0.560513	2.00656	0.00970897
69713	Pin4	protein (peptidyl-prolyl cis/trans isomerase) NIMA-interacting, 4 (parvulin)	25.0015	11.1861	1.16031	0.00970897
102644	Oaf	OAF homolog (Drosophila)	4.4012	2.19184	1.00576	0.00970897
56386	B4galt6	UDP-Gal:betaGlcNAc beta 1,4-galactosyltransferase, polypeptide 6	3.49769	1.96097	0.834838	0.00970897
67181	Ctdnep1	CTD nuclear envelope phosphatase 1	31.6147	18.6777	0.759277	0.00970897
22146	Tuba1c	tubulin, alpha 1C	12.9399	7.64986	0.758316	0.00970897
226421	5430435G22Rik	RIKEN cDNA 5430435G22 gene	10.722	6.38068	0.748799	0.00970897
20530	Slc31a2	solute carrier family 31, member 2	21.2761	13.32	0.675643	0.00970897
102626	Mapkapk3	mitogen-activated protein kinase-activated protein kinase 3	15.6787	9.8407	0.671971	0.00970897
22346	Vhl	von Hippel-Lindau tumor suppressor	13.0951	8.27095	0.662904	0.00970897
70435	Inf2	inverted formin, FH2 and WH2 domain containing	12.4302	8.05858	0.625247	0.00970897
22323	Vasp	vasodilator-stimulated phosphoprotein	51.4284	35.0479	0.553237	0.00970897
15529	Sdc2	syndecan 2	26.3088	39.0807	-0.570913	0.00970897
22057	Tob1	transducer of ErbB-2.1	16.4634	25.4169	-0.626531	0.00970897
14465	Gata6	GATA binding protein 6	8.40447	13.187	-0.649884	0.00970897
75695	Rilpl1	Rab interacting lysosomal protein-like 1	11.0883	17.613	-0.667594	0.00970897
21689	Tekt1	tektin 1	5.7638	11.1105	-0.946833	0.00970897
12069	Bex2	brain expressed X-linked 2	9.22334	17.8897	-0.955769	0.00970897
27260	Plek2	pleckstrin 2	2.35507	0.677231	1.79805	0.0103416
56710	Brinp1	bone morphogenic protein/retinoic acid inducible neural specific 1	2.59272	1.22527	1.08137	0.0103416
245527	Eda2r	ectodysplasin A2 receptor	3.66051	1.81373	1.01309	0.0103416
102545	Cmtm7	CKLF-like MARVEL transmembrane domain containing 7	13.4859	7.31962	0.881611	0.0103416
18102	Nme1	NME/NM23 nucleoside diphosphate kinase 1	25.4824	15.7053	0.698244	0.0103416
140781	Myh7	myosin, heavy polypeptide 7, cardiac muscle, beta	6.1717	3.90249	0.661272	0.0103416
68911	Pygo2	pygopus 2	19.0575	12.3969	0.620381	0.0103416
20778	Scarb1	scavenger receptor class B, member 1	38.584	25.1755	0.615984	0.0103416
11303	Abca1	ATP-binding cassette, sub-family A (ABC1), member 1	43.2858	29.293	0.563336	0.0103416
11492	Adam19	a disintegrin and metallopeptidase domain 19 (meltrin beta)	24.453	16.822	0.539663	0.0103416
243653	Clec1a	C-type lectin domain family 1, member a	55.3385	80.5415	-0.541448	0.0103416
19159	Cyth3	cytohesin 3	71.3813	104.35	-0.547816	0.0103416
100033459	Pydc3	pyrin domain containing 3	10.2435	15.9734	-0.640961	0.0103416
269132	Colgalt2	collagen beta(1-O)galactosyltransferase 2	5.81508	9.30165	-0.677689	0.0103416
16450	Jag2	jagged 2	4.39628	7.33803	-0.739109	0.0103416
14585	Gfra1	glial cell line derived neurotrophic factor family receptor alpha 1	3.40287	6.07751	-0.836728	0.0103416
73075	Ppil6	peptidylprolyl isomerase (cyclophilin)-like 6	6.58124	12.8722	-0.967826	0.0103416
16425	Itih2	inter-alpha trypsin inhibitor, heavy chain 2	0.992036	2.16364	-1.12499	0.0103416
11474	Actn3	actinin alpha 3	0.126868	1.15367	-3.18484	0.0103416
50931	Il27ra	interleukin 27 receptor, alpha	4.73757	2.36981	0.999374	0.0109584
68507	Ppfia4	protein tyrosine phosphatase, receptor type, f polypeptide (PTPRF), interacting protein (liprin), alpha 4	1.77268	0.916459	0.951787	0.0109584
14537	Gcnt1	glucosaminyl (N-acetyl) transferase 1, core 2	6.14328	3.77852	0.701187	0.0109584
16822	Lcp2	lymphocyte cytosolic protein 2	9.81549	6.12593	0.680132	0.0109584
320207	Pik3r5	phosphoinositide-3-kinase, regulatory subunit 5, p101	7.39148	4.62709	0.675757	0.0109584
26396	Map2k2	mitogen-activated protein kinase kinase 2	15.2338	9.61961	0.663222	0.0109584
67628	Anp32b	acidic (leucine-rich) nuclear phosphoprotein 32 family, member B	29.8384	19.2058	0.635631	0.0109584
19172	Psmb4	proteasome (prosome, macropain) subunit, beta type 4	66.733	43.7435	0.609333	0.0109584
15902	Id2	inhibitor of DNA binding 2	61.4949	40.7306	0.594354	0.0109584
21814	Tgfbr3	transforming growth factor, beta receptor III	27.4834	40.2196	-0.54934	0.0109584
76626	Msi2	musashi RNA-binding protein 2	27.2753	40.3189	-0.563863	0.0109584
436583	Snora74a	small nucleolar RNA, H/ACA box 74A	1249.64	1919.5	-0.619225	0.0109584
238803	Zfp366	zinc finger protein 366	10.7097	16.5507	-0.627968	0.0109584
12224	Klf5	Kruppel-like factor 5	8.39308	13.7805	-0.71536	0.0109584
668171	Zxda	zinc finger, X-linked, duplicated A	1.92991	3.21717	-0.737256	0.0109584
22153	Tubb4a	tubulin, beta 4A class IVA	5.75275	9.66616	-0.748691	0.0109584
245902	Ccdc15	coiled-coil domain containing 15	4.71343	8.02701	-0.768086	0.0109584
268709	Fam107a	family with sequence similarity 107, member A	4.02336	7.0735	-0.814022	0.0109584
81799	C1qtnf3	C1q and tumor necrosis factor related protein 3	2.91457	1.23482	1.23898	0.0116457
328795	Ubash3a	ubiquitin associated and SH3 domain containing, A	2.26972	1.01573	1.15999	0.0116457
60409	Trappc4	trafficking protein particle complex 4	21.6293	12.925	0.742823	0.0116457
11951	Atp5g1	ATP synthase, H+ transporting, mitochondrial F0 complex, subunit c1 (subunit 9)	41.2856	25.0431	0.721224	0.0116457
71805	Nup93	nucleoporin 93	10.0423	6.22019	0.691054	0.0116457
57423	Atp5j2	ATP synthase, H+ transporting, mitochondrial F0 complex, subunit F2	128.937	83.0192	0.635152	0.0116457
14739	S1pr2	sphingosine-1-phosphate receptor 2	18.1035	11.9721	0.596589	0.0116457
227058	Dnah7b	dynein, axonemal, heavy chain 7B	2.78428	4.28161	-0.620848	0.0116457
384783	Irs2	insulin receptor substrate 2	6.0272	9.39306	-0.640108	0.0116457
14262	Fmo3	flavin containing monooxygenase 3	15.4477	24.2947	-0.653254	0.0116457
320214	Maats1	MYCBP-associated, testis expressed 1	3.42597	6.02317	-0.814008	0.0116457
52276	Cdca8	cell division cycle associated 8	2.58193	0.925516	1.48012	0.0122571
666348	Apol7e	apolipoprotein L 7e	2.02152	0.72514	1.47911	0.0122571
18600	Padi2	peptidyl arginine deiminase, type II	3.70034	2.06258	0.843211	0.0122571
13056	Cyb561	cytochrome b-561	43.0336	28.9653	0.571136	0.0122571
225912	Cyb561a3	cytochrome b561 family, member A3	26.3981	17.8443	0.564972	0.0122571
17965	Nbl1	neuroblastoma, suppression of tumorigenicity 1	93.4156	63.254	0.562505	0.0122571
18674	Slc25a3	solute carrier family 25 (mitochondrial carrier, phosphate carrier), member 3	97.6827	67.3389	0.536663	0.0122571
11816	Apoe	apolipoprotein E	333.105	230.12	0.533592	0.0122571
19261	Sirpa	signal-regulatory protein alpha	51.3634	35.6707	0.525999	0.0122571
18689	Phxr4	per-hexamer repeat gene 4	11.9472	19.7803	-0.727397	0.0122571
72393	Faim2	Fas apoptotic inhibitory molecule 2	2.39376	4.04996	-0.758627	0.0122571
232400	BC048546	cDNA sequence BC048546	2.72267	4.76848	-0.808507	0.0122571
56363	Tmeff2	transmembrane protein with EGF-like and two follistatin-like domains 2	2.73065	4.81382	-0.817936	0.0122571
381229	Ccdc147	coiled-coil domain containing 147	2.03716	3.87652	-0.9282	0.0122571
74934	Armc4	armadillo repeat containing 4	1.79772	3.55483	-0.983611	0.0122571
21828	Thbs4	thrombospondin 4	1.2105	0.0875592	3.7892	0.0128621
226245	Plekhs1	pleckstrin homology domain containing, family S member 1	1.05212	0.162645	2.69349	0.0128621
218977	Dlgap5	discs, large (Drosophila) homolog-associated protein 5	1.77091	0.718356	1.30172	0.0128621
19044	Ppox	protoporphyrinogen oxidase	12.3543	7.40229	0.738972	0.0128621
17305	Mfng	MFNG O-fucosylpeptide 3-beta-N-acetylglucosaminyltransferase	18.3999	11.5762	0.66853	0.0128621
67963	Npc2	Niemann Pick type C2	206.746	139.638	0.566175	0.0128621
55949	Eef1b2	eukaryotic translation elongation factor 1 beta 2	94.0792	65.5548	0.521175	0.0128621
67606	Fibin	fin bud initiation factor homolog (zebrafish)	19.5561	29.3975	-0.588073	0.0128621
241226	Itga8	integrin alpha 8	79.6657	120.014	-0.591174	0.0128621
381522	E230008N13Rik	RIKEN cDNA E230008N13 gene	4.01849	6.46895	-0.686876	0.0128621
12395	Runx1t1	runt-related transcription factor 1; translocated to, 1 (cyclin D-related)	2.99881	4.84896	-0.693284	0.0128621
50525	Spag6	sperm associated antigen 6	5.94561	10.3841	-0.804481	0.0128621
71093	Atoh8	atonal homolog 8 (Drosophila)	4.06058	7.47046	-0.879512	0.0128621
71870	Ccdc19	coiled-coil domain containing 19	3.78785	7.21179	-0.928978	0.0128621
381199	Tmem151a	transmembrane protein 151A	1.71675	0.770148	1.15647	0.0134325
26456	Sema4g	sema domain, immunoglobulin domain (Ig), transmembrane domain (TM) and short cytoplasmic domain, (semaphorin) 4G	1.55182	0.702972	1.14243	0.0134325
270685	Mthfd1l	methylenetetrahydrofolate dehydrogenase (NADP+ dependent) 1-like	4.31555	2.42869	0.829364	0.0134325
12182	Bst1	bone marrow stromal cell antigen 1	11.3361	6.94425	0.707028	0.0134325
20315	Cxcl12	chemokine (C-X-C motif) ligand 12	68.6083	43.2665	0.665134	0.0134325
56420	Ppp4c	protein phosphatase 4, catalytic subunit	32.9464	21.0322	0.647522	0.0134325
16852	Lgals1	lectin, galactose binding, soluble 1	168.994	113.155	0.578677	0.0134325
20971	Sdc4	syndecan 4	130.181	89.9983	0.532551	0.0134325
23947	Mid2	midline 2	21.2708	30.7336	-0.530946	0.0134325
226525	Rasal2	RAS protein activator like 2	14.1564	20.6212	-0.542676	0.0134325
73852	D3Ertd751e	DNA segment, Chr 3, ERATO Doi 751, expressed	5.03833	8.13305	-0.690851	0.0134325
272636	Esyt3	extended synaptotagmin-like protein 3	2.23062	4.03744	-0.855997	0.0134325
66098	Chchd6	coiled-coil-helix-coiled-coil-helix domain containing 6	5.14166	9.77937	-0.927507	0.0134325
69327	1700007K13Rik	RIKEN cDNA 1700007K13 gene	6.45893	13.8509	-1.10061	0.0134325
319196	Ankef1	ankyrin repeat and EF-hand domain containing 1	0.595352	1.57348	-1.40214	0.0134325
12477	Ctla4	cytotoxic T-lymphocyte-associated protein 4	2.35185	0.888533	1.4043	0.0139838
20355	Sema4f	sema domain, immunoglobulin domain (Ig), TM domain, and short cytoplasmic domain	7.63344	4.62474	0.722961	0.0139838
18245	Oaz1	ornithine decarboxylase antizyme 1	98.593	62.141	0.665941	0.0139838
24088	Tlr2	toll-like receptor 2	13.288	8.62421	0.623663	0.0139838
74153	Uba7	ubiquitin-like modifier activating enzyme 7	20.8054	14.0115	0.570352	0.0139838
109154	Mlec	malectin	52.6022	35.6476	0.561319	0.0139838
223770	Brd1	bromodomain containing 1	21.8709	31.2874	-0.516567	0.0139838
13134	Dach1	dachshund 1 (Drosophila)	8.55208	12.5524	-0.553616	0.0139838
319636	Fsd1l	fibronectin type III and SPRY domain containing 1-like	7.64924	12.5562	-0.715007	0.0139838
75050	Kif27	kinesin family member 27	3.30829	5.502	-0.733872	0.0139838
330830	Ccdc135	coiled-coil domain containing 135	3.69286	6.49003	-0.813487	0.0139838
24030	Mrps12	mitochondrial ribosomal protein S12	10.9646	20.6896	-0.916058	0.0139838
380694	Ccnjl	cyclin J-like	1.2164	2.6184	-1.10606	0.0139838
65256	Asb2	ankyrin repeat and SOCS box-containing 2	1.28562	2.80069	-1.12332	0.0139838
320492	A830018L16Rik	RIKEN cDNA A830018L16 gene	0.706185	1.67133	-1.24288	0.0139838
21949	Tnfsf8	tumor necrosis factor (ligand) superfamily, member 8	1.86148	0.709503	1.39157	0.0144849
12323	Camk2b	calcium/calmodulin-dependent protein kinase II, beta	2.83923	1.45953	0.959991	0.0144849
56743	Lat2	linker for activation of T cells family, member 2	9.52917	5.11113	0.898708	0.0144849
27280	Phlda3	pleckstrin homology-like domain, family A, member 3	17.2809	10.233	0.75595	0.0144849
69581	Rhou	ras homolog gene family, member U	8.22642	5.00708	0.716297	0.0144849
68559	Pdrg1	p53 and DNA damage regulated 1	32.2305	20.6265	0.643927	0.0144849
12837	Col8a1	collagen, type VIII, alpha 1	8.12994	5.20865	0.642337	0.0144849
54667	Atp8b2	ATPase, class I, type 8B, member 2	17.2499	11.6478	0.566535	0.0144849
24044	Scamp2	secretory carrier membrane protein 2	28.3535	19.3794	0.549005	0.0144849
16780	Lamb3	laminin, beta 3	35.1957	24.7273	0.509293	0.0144849
217410	Trib2	tribbles homolog 2 (Drosophila)	27.6979	39.5407	-0.513563	0.0144849
14862	Gstm1	glutathione S-transferase, mu 1	154.148	221.262	-0.521441	0.0144849
227613	Tubb4b	tubulin, beta 4B class IVB	112.095	161.334	-0.525324	0.0144849
14873	Gsto1	glutathione S-transferase omega 1	58.1721	85.3557	-0.553161	0.0144849
76670	Ttc18	tetratricopeptide repeat domain 18	2.92548	5.14106	-0.81339	0.0144849
72135	Pygo1	pygopus 1	2.50001	5.0447	-1.01283	0.0144849
71837	1700003E16Rik	RIKEN cDNA 1700003E16 gene	0.79689	2.21803	-1.47683	0.0144849
12449	Ccnf	cyclin F	2.25425	1.03229	1.1268	0.0150815
12836	Col7a1	collagen, type VII, alpha 1	2.70516	1.64196	0.720291	0.0150815
232174	Cyp26b1	cytochrome P450, family 26, subfamily b, polypeptide 1	7.95357	4.87121	0.707322	0.0150815
239393	Lrp12	low density lipoprotein-related protein 12	6.80393	4.19425	0.697955	0.0150815
214240	Disp2	dispatched homolog 2 (Drosophila)	7.96474	5.15442	0.627817	0.0150815
22343	Lin7c	lin-7 homolog C (C. elegans)	35.0125	50.3936	-0.525372	0.0150815
22612	Yes1	Yamaguchi sarcoma viral (v-yes) oncogene homolog 1	18.6355	27.3734	-0.554722	0.0150815
11761	Aox1	aldehyde oxidase 1	13.2049	19.4155	-0.556142	0.0150815
229055	Zbtb10	zinc finger and BTB domain containing 10	6.0977	9.08514	-0.575243	0.0150815
381835	Gm1078	predicted gene 1078	1.04068	2.292	-1.13908	0.0150815
19734	Rgs16	regulator of G-protein signaling 16	1.79403	0.629838	1.51015	0.0156317
19886	Ros1	Ros1 proto-oncogene	1.96312	1.1124	0.819467	0.0156317
13877	Erh	enhancer of rudimentary homolog (Drosophila)	22.9955	13.0384	0.818588	0.0156317
53620	Vamp5	vesicle-associated membrane protein 5	12.8327	7.5545	0.764411	0.0156317
432940	Fam105b	family with sequence similarity 105, member B	21.7147	13.6959	0.664927	0.0156317
76438	Rftn1	raftlin lipid raft linker 1	16.7516	11.071	0.597515	0.0156317
15903	Id3	inhibitor of DNA binding 3	70.5856	47.1486	0.582159	0.0156317
68041	Mid1ip1	Mid1 interacting protein 1 (gastrulation specific G12-like (zebrafish))	39.7715	56.9982	-0.519181	0.0156317
11856	Arhgap6	Rho GTPase activating protein 6	10.0446	15.2079	-0.598392	0.0156317
11496	Adam22	a disintegrin and metallopeptidase domain 22	3.33111	5.25351	-0.657278	0.0156317
620695	Gm13889	predicted gene 13889	4.82254	8.99594	-0.899481	0.0156317
243043	Kctd8	potassium channel tetramerisation domain containing 8	0.615808	1.60439	-1.38147	0.0156317
20210	Saa3	serum amyloid A 3	8.25943	1.95511	2.07879	0.0161679
64540	Tspan4	tetraspanin 4	24.7132	10.728	1.2039	0.0161679
68774	Ms4a6d	membrane-spanning 4-domains, subfamily A, member 6D	7.63807	3.93437	0.957077	0.0161679
404710	Iqgap3	IQ motif containing GTPase activating protein 3	1.86634	0.998533	0.902328	0.0161679
16551	Kif11	kinesin family member 11	3.80392	2.2121	0.782073	0.0161679
192166	Sardh	sarcosine dehydrogenase	5.38686	3.3674	0.677811	0.0161679
56332	Amotl2	angiomotin-like 2	44.295	62.8619	-0.505042	0.0161679
241041	Gm4956	predicted gene 4956	29.7073	44.6129	-0.586642	0.0161679
330721	Nek5	NIMA (never in mitosis gene a)-related expressed kinase 5	5.16488	8.57668	-0.731683	0.0161679
14776	Gpx2	glutathione peroxidase 2	10.1096	17.6469	-0.803686	0.0161679
16523	Kcnj8	potassium inwardly-rectifying channel, subfamily J, member 8	2.98951	5.44363	-0.864663	0.0161679
66402	Sln	sarcolipin	8.84749	20.634	-1.22168	0.0161679
70358	Steap1	six transmembrane epithelial antigen of the prostate 1	2.41708	0.6853	1.81846	0.0167608
224171	C330027C09Rik	RIKEN cDNA C330027C09 gene	2.36887	1.23502	0.939667	0.0167608
30938	Fgd3	FYVE, RhoGEF and PH domain containing 3	5.49827	3.15153	0.802927	0.0167608
66105	Ube2d3	ubiquitin-conjugating enzyme E2D 3	79.4436	113.144	-0.510157	0.0167608
71865	Fbxo30	F-box protein 30	19.9542	28.7914	-0.528946	0.0167608
67689	Aldh3b1	aldehyde dehydrogenase 3 family, member B1	24.4871	35.5023	-0.535888	0.0167608
99929	Tiparp	TCDD-inducible poly(ADP-ribose) polymerase	16.6464	24.1957	-0.539543	0.0167608
13144	Dapk3	death-associated protein kinase 3	7.3765	12.2185	-0.728058	0.0167608
55985	Cxcl13	chemokine (C-X-C motif) ligand 13	7.37356	3.56176	1.04977	0.0172897
20965	Syn2	synapsin II	5.23363	3.05028	0.77887	0.0172897
30955	Pik3cg	phosphoinositide-3-kinase, catalytic, gamma polypeptide	6.31124	4.2055	0.585647	0.0172897
233335	Synm	synemin, intermediate filament protein	15.8028	22.5622	-0.513726	0.0172897
72931	Swi5	SWI5 recombination repair homolog (yeast)	74.8119	109.097	-0.544277	0.0172897
16009	Igfbp3	insulin-like growth factor binding protein 3	43.3197	63.4043	-0.549557	0.0172897
59027	Nampt	nicotinamide phosphoribosyltransferase	17.9104	26.5632	-0.568632	0.0172897
100038363	F630028O10Rik	RIKEN cDNA F630028O10 gene	6.73863	10.6055	-0.654279	0.0172897
74519	Cyp2j9	cytochrome P450, family 2, subfamily j, polypeptide 9	4.12088	7.43899	-0.852156	0.0172897
319991	Kif6	kinesin family member 6	1.85153	3.48274	-0.911508	0.0172897
268935	Scube3	signal peptide, CUB domain, EGF-like 3	0.854237	1.94571	-1.18759	0.0172897
20307	Ccl8	chemokine (C-C motif) ligand 8	13.9143	4.87893	1.51194	0.017825
213484	Nudt18	nudix (nucleoside diphosphate linked moiety X)-type motif 18	4.19531	2.4178	0.795084	0.017825
170460	Stard5	StAR-related lipid transfer (START) domain containing 5	7.80173	4.65449	0.745171	0.017825
52055	Rab11fip5	RAB11 family interacting protein 5 (class I)	10.671	7.04927	0.598155	0.017825
98221	Eif3m	eukaryotic translation initiation factor 3, subunit M	61.0845	41.9022	0.543782	0.017825
20085	Rps19	ribosomal protein S19	344.456	241.564	0.511917	0.017825
19266	Ptprd	protein tyrosine phosphatase, receptor type, D	17.893	25.6002	-0.516763	0.017825
19258	Ptpn4	protein tyrosine phosphatase, non-receptor type 4	13.2595	19.2447	-0.537434	0.017825
19944	Rpl29	ribosomal protein L29	79.4373	118.046	-0.571462	0.017825
14938	Gzma	granzyme A	12.1802	21.0647	-0.790284	0.017825
23845	Clec5a	C-type lectin domain family 5, member a	1.98716	0.731115	1.44254	0.018183
244144	Usp35	ubiquitin specific peptidase 35	2.60653	1.38125	0.916159	0.018183
66949	Trim59	tripartite motif-containing 59	5.74238	3.37054	0.768669	0.018183
75221	Dpp3	dipeptidylpeptidase 3	18.6401	12.4216	0.585562	0.018183
74451	Pgs1	phosphatidylglycerophosphate synthase 1	30.837	20.6614	0.57772	0.018183
12265	Ciita	class II transactivator	15.0837	10.2571	0.556375	0.018183
15015	H2-Q4	histocompatibility 2, Q region locus 4	84.226	58.882	0.51644	0.018183
225028	Map4k3	mitogen-activated protein kinase kinase kinase kinase 3	38.8304	55.5129	-0.515638	0.018183
80876	Ifitm2	interferon induced transmembrane protein 2	181.235	259.967	-0.520464	0.018183
109672	Cyb5	cytochrome b-5	198.729	285.501	-0.522692	0.018183
19046	Ppp1cb	protein phosphatase 1, catalytic subunit, beta isoform	73.4045	105.833	-0.527849	0.018183
72033	Tsc22d2	TSC22 domain family, member 2	7.26649	10.528	-0.534896	0.018183
20688	Sp4	trans-acting transcription factor 4	8.8446	13.0436	-0.560476	0.018183
16372	Irx2	Iroquois related homeobox 2 (Drosophila)	14.2852	21.2893	-0.575614	0.018183
16373	Irx3	Iroquois related homeobox 3 (Drosophila)	5.48007	9.10513	-0.732485	0.018183
218739	Sntn	sentan, cilia apical structure protein	7.40322	13.8038	-0.898845	0.018183
239250	Slitrk6	SLIT and NTRK-like family, member 6	0.957619	1.89569	-0.985202	0.018183
50795	Sh3bgr	SH3-binding domain glutamic acid-rich protein	1.26115	3.33375	-1.4024	0.018183
16519	Kcnj3	potassium inwardly-rectifying channel, subfamily J, member 3	0.408871	1.86153	-2.18677	0.018183
414077	BC056474	cDNA sequence BC056474	34.8385	21.2709	0.711799	0.0186752
69774	Ms4a6b	membrane-spanning 4-domains, subfamily A, member 6B	16.0114	9.98103	0.681837	0.0186752
69550	Bst2	bone marrow stromal cell antigen 2	55.0347	34.7346	0.663968	0.0186752
170643	Kirrel	kin of IRRE like (Drosophila)	12.555	8.61908	0.542659	0.0186752
16835	Ldlr	low density lipoprotein receptor	19.1895	27.3248	-0.509892	0.0186752
54357	Epb4.1l4b	erythrocyte protein band 4.1-like 4b	19.9252	29.1639	-0.549587	0.0186752
68625	Wdr65	WD repeat domain 65	2.6323	4.513	-0.777763	0.0186752
19725	Rfx2	regulatory factor X, 2 (influences HLA class II expression)	3.14029	5.41619	-0.78638	0.0186752
664883	Nova1	neuro-oncological ventral antigen 1	0.914695	1.68078	-0.87777	0.0186752
76668	Mdh1b	malate dehydrogenase 1B, NAD (soluble)	1.48889	3.6004	-1.27392	0.0186752
329562	A530013C23Rik	RIKEN cDNA A530013C23 gene	0.719623	1.93786	-1.42915	0.0186752
12945	Dmbt1	deleted in malignant brain tumors 1	39.0569	0.0358635	10.0888	0.0191947
67052	Ndc80	NDC80 homolog, kinetochore complex component (S. cerevisiae)	1.92825	0.759653	1.34388	0.0191947
224742	Abcf1	ATP-binding cassette, sub-family F (GCN20), member 1	27.1543	18.6819	0.539542	0.0191947
20084	Rps18	ribosomal protein S18	410.956	288.46	0.510614	0.0191947
12576	Cdkn1b	cyclin-dependent kinase inhibitor 1B	22.8176	32.9479	-0.530039	0.0191947
69202	Ptms	parathymosin	78.0213	114.502	-0.553428	0.0191947
12870	Cp	ceruloplasmin	75.3236	111.088	-0.560535	0.0191947
207607	Ccdc40	coiled-coil domain containing 40	4.77466	7.46106	-0.643984	0.0191947
14077	Fabp3	fatty acid binding protein 3, muscle and heart	7.72921	16.3552	-1.08136	0.0191947
17537	Meis3	Meis homeobox 3	5.27331	2.76983	0.928911	0.0197049
108995	Tbc1d10c	TBC1 domain family, member 10c	11.494	6.98956	0.717605	0.0197049
110006	Gusb	glucuronidase, beta	25.977	17.5649	0.564543	0.0197049
207181	Rbms3	RNA binding motif, single stranded interacting protein	25.0898	35.8697	-0.515667	0.0197049
232087	Mat2a	methionine adenosyltransferase II, alpha	89.912	130.229	-0.534461	0.0197049
68235	2410066E13Rik	RIKEN cDNA 2410066E13 gene	8.77549	14.3442	-0.708921	0.0197049
30956	Aass	aminoadipate-semialdehyde synthase	2.1019	3.72627	-0.826036	0.0197049
244091	Fsd2	fibronectin type III and SPRY domain containing 2	1.53489	2.97327	-0.953914	0.0197049
100037282	Rsph3b	radial spoke 3B homolog (Chlamydomonas)	1.71143	3.73046	-1.12416	0.0197049
225631	Onecut2	one cut domain, family member 2	3.60024	0.0155376	7.85618	0.0201867
18973	Pole	polymerase (DNA directed), epsilon	1.77985	1.01277	0.813443	0.0201867
67553	Gstcd	glutathione S-transferase, C-terminal domain containing	5.57937	3.22377	0.791352	0.0201867
320718	Slc26a9	solute carrier family 26, member 9	16.9587	11.3781	0.575771	0.0201867
17921	Myo7a	myosin VIIA	8.08218	5.43056	0.573642	0.0201867
18572	Pdcd11	programmed cell death 11	11.9754	8.2239	0.542177	0.0201867
20346	Sema3a	sema domain, immunoglobulin domain (Ig), short basic domain, secreted, (semaphorin) 3A	17.6502	25.2095	-0.514287	0.0201867
668166	Zxdb	zinc finger, X-linked, duplicated B	2.90482	4.66604	-0.683749	0.0201867
18213	Ntrk3	neurotrophic tyrosine kinase, receptor, type 3	1.30848	2.51207	-0.940989	0.0201867
332110	Mapk15	mitogen-activated protein kinase 15	2.35454	4.58501	-0.961477	0.0201867
51944	Knstrn	kinetochore-localized astrin/SPAG5 binding	2.36441	1.14695	1.04368	0.0205408
69186	Tmem256	transmembrane protein 256	29.6439	14.7587	1.00617	0.0205408
18938	Ppp1r14b	protein phosphatase 1, regulatory (inhibitor) subunit 14B	17.4234	9.95677	0.807277	0.0205408
227620	Uap1l1	UDP-N-acteylglucosamine pyrophosphorylase 1-like 1	17.5579	11.1165	0.659423	0.0205408
230088	Fam214b	family with sequence similarity 214, member B	9.61535	6.17432	0.639059	0.0205408
319740	Zfyve27	zinc finger, FYVE domain containing 27	10.5915	7.22245	0.552343	0.0205408
16796	Lasp1	LIM and SH3 protein 1	72.1397	50.6094	0.511388	0.0205408
330938	Dixdc1	DIX domain containing 1	7.21316	10.6013	-0.555539	0.0205408
140474	Muc4	mucin 4	5.79151	8.52709	-0.558113	0.0205408
244585	Rpgrip1l	Rpgrip1-like	4.06376	6.11836	-0.590329	0.0205408
16977	Lrrc23	leucine rich repeat containing 23	12.3553	19.4804	-0.656891	0.0205408
215772	Adgb	androglobin	2.91845	4.72664	-0.695614	0.0205408
12577	Cdkn1c	cyclin-dependent kinase inhibitor 1C (P57)	6.61255	10.9538	-0.72815	0.0205408
226265	Eno4	enolase 4	3.12516	5.64853	-0.853943	0.0205408
381260	Gm973	predicted gene 973	2.13399	3.87359	-0.860119	0.0205408
21953	Tnni2	troponin I, skeletal, fast 2	2.72492	7.19467	-1.40072	0.0205408
269582	Clspn	claspin	1.22813	0.578325	1.08652	0.0210626
71819	Kif23	kinesin family member 23	4.63825	2.69681	0.782324	0.0210626
74617	Scpep1	serine carboxypeptidase 1	30.0872	20.6287	0.544497	0.0210626
13642	Efnb2	ephrin B2	48.8899	69.6661	-0.51092	0.0210626
16012	Igfbp6	insulin-like growth factor binding protein 6	31.9995	46.8248	-0.549226	0.0210626
100416706	AA987161	expressed sequence AA987161	5.56059	8.38255	-0.59215	0.0210626
17082	Il1rl1	interleukin 1 receptor-like 1	1.42685	2.64186	-0.888724	0.0210626
70024	Mcm10	minichromosome maintenance deficient 10 (S. cerevisiae)	1.32842	0.555546	1.25773	0.0215775
20877	Aurkb	aurora kinase B	2.42942	1.02806	1.24069	0.0215775
106512	Gpsm3	G-protein signalling modulator 3 (AGS3-like, C. elegans)	13.7791	8.0332	0.778439	0.0215775
17948	Naip2	NLR family, apoptosis inhibitory protein 2	7.30411	4.72757	0.627611	0.0215775
14325	Ftl1	ferritin light chain 1	979.795	655.669	0.579514	0.0215775
13723	Emb	embigin	48.7791	68.2232	-0.484	0.0215775
19317	Qk	quaking	143.542	221.408	-0.625234	0.0215775
231655	Oasl1	2'-5' oligoadenylate synthetase-like 1	2.19233	0.898686	1.28658	0.0219828
231238	Sel1l3	sel-1 suppressor of lin-12-like 3 (C. elegans)	3.54683	2.05907	0.784538	0.0219828
637515	Nlrp1b	NLR family, pyrin domain containing 1B	4.85647	2.98856	0.700459	0.0219828
53945	Slc40a1	solute carrier family 40 (iron-regulated transporter), member 1	7.37895	4.59824	0.682333	0.0219828
23876	Fbln5	fibulin 5	22.9285	16.0342	0.515987	0.0219828
67448	Plxdc2	plexin domain containing 2	71.1227	100.912	-0.504716	0.0219828
16001	Igf1r	insulin-like growth factor I receptor	19.2289	27.3881	-0.510272	0.0219828
76453	Prss23	protease, serine, 23	20.9048	29.8211	-0.512497	0.0219828
12227	Btg2	B cell translocation gene 2, anti-proliferative	64.3411	92.2681	-0.520093	0.0219828
102115	Dohh	deoxyhypusine hydroxylase/monooxygenase	5.57437	9.9099	-0.830061	0.0219828
66748	Erich2	glutamate rich 2	3.05608	5.94256	-0.959399	0.0219828
19293	Pvalb	parvalbumin	0.144792	4.18267	-4.85237	0.0219828
100043314	Tigit	T cell immunoreceptor with Ig and ITIM domains	2.36211	0.486128	2.28067	0.0223584
66096	Lamtor4	late endosomal/lysosomal adaptor, MAPK and MTOR activator 4	24.5967	14.891	0.724022	0.0223584
74096	Hvcn1	hydrogen voltage-gated channel 1	15.4735	9.70041	0.67368	0.0223584
19223	Ptgis	prostaglandin I2 (prostacyclin) synthase	28.1516	19.0177	0.565869	0.0223584
19179	Psmc1	protease (prosome, macropain) 26S subunit, ATPase 1	53.2494	37.07	0.522513	0.0223584
66313	Smurf2	SMAD specific E3 ubiquitin protein ligase 2	37.9838	53.4423	-0.492597	0.0223584
57438	2023-03-07	membrane-associated ring finger (C3HC4) 7	28.3282	40.2955	-0.50838	0.0223584
26875	Pclo	piccolo (presynaptic cytomatrix protein)	1.14145	1.74298	-0.610684	0.0223584
83453	Chrdl1	chordin-like 1	5.51429	8.51764	-0.627279	0.0223584
78801	Ak7	adenylate kinase 7	6.86613	10.6867	-0.638249	0.0223584
20271	Scn5a	sodium channel, voltage-gated, type V, alpha	1.58798	2.56596	-0.692307	0.0223584
71492	Bbs7	Bardet-Biedl syndrome 7 (human)	3.87935	6.60978	-0.768787	0.0223584
75504	1700013F07Rik	RIKEN cDNA 1700013F07 gene	3.01644	8.16427	-1.43647	0.0223584
18140	Uhrf1	ubiquitin-like, containing PHD and RING finger domains, 1	4.42968	2.55515	0.793796	0.0227666
68475	Ssna1	Sjogren's syndrome nuclear autoantigen 1	21.3447	12.588	0.761828	0.0227666
12752	Cln3	ceroid lipofuscinosis, neuronal 3, juvenile (Batten, Spielmeyer-Vogt disease)	9.21291	5.7771	0.673313	0.0227666
74211	1700017B05Rik	RIKEN cDNA 1700017B05 gene	9.35754	6.26401	0.579042	0.0227666
66054	Cndp2	CNDP dipeptidase 2 (metallopeptidase M20 family)	35.9818	24.9047	0.530852	0.0227666
234407	Glt25d1	glycosyltransferase 25 domain containing 1	44.0716	30.9641	0.509252	0.0227666
16956	Lpl	lipoprotein lipase	53.7624	37.8135	0.507695	0.0227666
14247	Fli1	Friend leukemia integration 1	22.8099	32.5069	-0.511085	0.0227666
66917	Chordc1	cysteine and histidine-rich domain (CHORD)-containing, zinc-binding protein 1	31.6275	45.3997	-0.521501	0.0227666
432442	Akap7	A kinase (PRKA) anchor protein 7	13.0609	19.185	-0.554726	0.0227666
26458	Slc27a2	solute carrier family 27 (fatty acid transporter), member 2	0.475206	1.36285	-1.52001	0.0227666
22137	Ttk	Ttk protein kinase	1.16983	0.467018	1.32475	0.0232296
78088	Sowahb	sosondowah ankyrin repeat domain family member B	1.75273	0.852492	1.03985	0.0232296
13180	Pcbd1	pterin 4 alpha carbinolamine dehydratase/dimerization cofactor of hepatocyte nuclear factor 1 alpha (TCF1) 1	9.03541	4.42191	1.03092	0.0232296
217125	Samd14	sterile alpha motif domain containing 14	3.03275	1.61299	0.910888	0.0232296
24055	Sh3bp2	SH3-domain binding protein 2	7.34615	4.55985	0.688002	0.0232296
666048	Trabd2b	TraB domain containing 2B	6.22399	4.12322	0.594069	0.0232296
320256	Dlec1	deleted in lung and esophageal cancer 1	2.30998	3.74198	-0.69592	0.0232296
20630	Snrpc	U1 small nuclear ribonucleoprotein C	9.71107	17.5944	-0.857415	0.0232296
17991	Ndufa2	NADH dehydrogenase (ubiquinone) 1 alpha subcomplex, 2	60.2043	35.8972	0.745993	0.0236435
108078	Olr1	oxidized low density lipoprotein (lectin-like) receptor 1	5.20237	3.18624	0.707315	0.0236435
19376	Rab34	RAB34, member of RAS oncogene family	15.3537	9.41932	0.704891	0.0236435
69804	Tmem147	transmembrane protein 147	25.9802	16.0319	0.696469	0.0236435
24083	Gm16515	predicted gene, Gm16515	7.76028	5.07131	0.613751	0.0236435
17159	Man2b1	mannosidase 2, alpha B1	33.4678	23.4894	0.510767	0.0236435
14105	Srsf10	serine/arginine-rich splicing factor 10	40.7873	57.7212	-0.500981	0.0236435
18124	Nr4a3	nuclear receptor subfamily 4, group A, member 3	4.37021	7.69685	-0.816564	0.0236435
16531	Kcnma1	potassium large conductance calcium-activated channel, subfamily M, alpha member 1	0.561084	1.01012	-0.848239	0.0236435
67393	Cxxc5	CXXC finger 5	2.90442	5.31639	-0.872196	0.0236435
15201	Hells	helicase, lymphoid specific	3.54735	1.93061	0.877684	0.0240928
19942	Rpl27	ribosomal protein L27	105.722	72.8193	0.537877	0.0240928
20358	Sema6a	sema domain, transmembrane domain (TM), and cytoplasmic domain, (semaphorin) 6A	20.0581	27.9827	-0.480353	0.0240928
432508	Cpsf6	cleavage and polyadenylation specific factor 6	24.4997	34.2204	-0.482094	0.0240928
16367	Irs1	insulin receptor substrate 1	10.3654	14.6059	-0.494774	0.0240928
20230	Satb1	special AT-rich sequence binding protein 1	3.69166	5.59719	-0.600432	0.0240928
100043387	Gm14305	predicted gene 14305	3.91403	7.09358	-0.857859	0.0240928
20471	Six1	sine oculis-related homeobox 1	1.20282	2.56469	-1.09237	0.0240928
16641	Klrc1	killer cell lectin-like receptor subfamily C, member 1	4.80771	1.59212	1.5944	0.0245141
17005	Ltk	leukocyte tyrosine kinase	1.13794	0.447954	1.34501	0.0245141
268973	Nlrc4	NLR family, CARD domain containing 4	2.66918	1.45529	0.875085	0.0245141
15442	Hpse	heparanase	4.30959	2.53149	0.767562	0.0245141
14694	Gnb2l1	guanine nucleotide binding protein (G protein), beta polypeptide 2 like 1	340.58	239.38	0.508693	0.0245141
110310	Krt7	keratin 7	149.957	106.124	0.498798	0.0245141
67117	Dynlt3	dynein light chain Tctex-type 3	48.0196	68.0261	-0.502466	0.0245141
235527	Plscr4	phospholipid scramblase 4	16.8506	24.1399	-0.518616	0.0245141
381113	Cdkl4	cyclin-dependent kinase-like 4	2.20079	3.98593	-0.856898	0.0245141
100038882	Isg15	ISG15 ubiquitin-like modifier	8.70723	4.00569	1.12017	0.0248852
66943	Pqlc1	PQ loop repeat containing 1	19.9638	13.3436	0.581237	0.0248852
100494	Zfand2a	zinc finger, AN1-type domain 2A	15.1249	10.1884	0.569999	0.0248852
72459	Htatsf1	HIV TAT specific factor 1	21.3138	14.6741	0.538521	0.0248852
67160	Eef1g	eukaryotic translation elongation factor 1 gamma	186.973	131.336	0.509567	0.0248852
17380	Mme	membrane metallo endopeptidase	32.3331	45.3065	-0.486707	0.0248852
238130	Dock4	dedicator of cytokinesis 4	27.7807	39.0366	-0.490744	0.0248852
17475	Mpdz	multiple PDZ domain protein	10.787	15.2202	-0.496693	0.0248852
14629	Gclc	glutamate-cysteine ligase, catalytic subunit	49.3266	69.9089	-0.503108	0.0248852
20474	Six4	sine oculis-related homeobox 4	3.11931	4.91057	-0.654665	0.0248852
100310809	Gm10509	zinc finger protein 51 pseudogene	3.28471	5.78403	-0.816307	0.0248852
21426	Tfec	transcription factor EC	3.16926	1.41581	1.16252	0.0254032
69961	Rpp25l	ribonuclease P/MRP 25 subunit-like	14.0096	7.77461	0.849576	0.0254032
21934	Tnfrsf11a	tumor necrosis factor receptor superfamily, member 11a	4.3321	2.71142	0.676017	0.0254032
70337	Iyd	iodotyrosine deiodinase	2.11772	4.38842	-1.05119	0.0254032
71345	Ano9	anoctamin 9	1.29202	0.533133	1.27706	0.0258727
100034251	Wfdc17	WAP four-disulfide core domain 17	18.418	8.70551	1.08112	0.0258727
278279	Tmtc2	transmembrane and tetratricopeptide repeat containing 2	18.9011	26.8245	-0.505082	0.0258727
12583	Cdo1	cysteine dioxygenase 1, cytosolic	58.597	84.7835	-0.532958	0.0258727
67698	Fam174a	family with sequence similarity 174, member A	7.26932	11.4278	-0.652651	0.0258727
319176	Hist2h2ac	histone cluster 2, H2ac	2.50468	9.50357	-1.92384	0.0258727
72778	Dnajc22	DnaJ (Hsp40) homolog, subfamily C, member 22	1.7846	0.153894	3.53559	0.0263147
21877	Tk1	thymidine kinase 1	4.41471	1.19705	1.88283	0.0263147
14130	Fcgr2b	Fc receptor, IgG, low affinity IIb	26.3316	17.2455	0.610571	0.0263147
11610	Agtrap	angiotensin II, type I receptor-associated protein	19.6276	13.6562	0.523327	0.0263147
99031	Osbpl6	oxysterol binding protein-like 6	13.4188	18.8963	-0.493852	0.0263147
271970	Arsj	arylsulfatase J	0.769578	1.59131	-1.04808	0.0263147
18205	Ntf3	neurotrophin 3	1.32019	3.06531	-1.21529	0.0263147
27221	Chaf1a	chromatin assembly factor 1, subunit A (p150)	3.319	1.87052	0.827307	0.0267742
66102	Cxcl16	chemokine (C-X-C motif) ligand 16	36.7049	25.6423	0.517449	0.0267742
71375	Foxn3	forkhead box N3	33.3346	46.6145	-0.483758	0.0267742
50766	Crim1	cysteine rich transmembrane BMP regulator 1 (chordin like)	39.4421	55.619	-0.49584	0.0267742
66805	Tspan1	tetraspanin 1	18.2113	26.6736	-0.550579	0.0267742
15375	Foxa1	forkhead box A1	7.30581	11.0543	-0.597489	0.0267742
56857	Slc37a2	solute carrier family 37 (glycerol-3-phosphate transporter), member 2	3.35138	1.966	0.769494	0.0272291
71982	Snx10	sorting nexin 10	16.0355	10.735	0.578943	0.0272291
11555	Adrb2	adrenergic receptor, beta 2	39.1671	55.7921	-0.510418	0.0272291
66758	Zfp474	zinc finger protein 474	3.51101	6.23606	-0.828746	0.0272291
208583	Nek11	NIMA (never in mitosis gene a)-related expressed kinase 11	1.64067	3.13661	-0.934921	0.0272291
621080	AI429214	expressed sequence AI429214	0.960625	2.26716	-1.23884	0.0272291
71111	Gpr39	G protein-coupled receptor 39	4.11967	2.27421	0.857162	0.0276324
66404	Rtfdc1	replication termination factor 2 domain containing 1	33.9347	23.4805	0.531301	0.0276324
20687	Sp3	trans-acting transcription factor 3	39.7179	55.8134	-0.490824	0.0276324
53328	Pgrmc1	progesterone receptor membrane component 1	74.2921	104.904	-0.497784	0.0276324
114602	Zmynd10	zinc finger, MYND domain containing 10	3.08298	5.71267	-0.88984	0.0276324
70882	Armc3	armadillo repeat containing 3	1.41775	2.72434	-0.942303	0.0276324
17300	Foxc1	forkhead box C1	0.629625	1.31664	-1.0643	0.0276324
331537	E230019M04Rik	RIKEN cDNA E230019M04 gene	0.32658	1.33124	-2.02726	0.0276324
22361	Vnn1	vanin 1	9.41527	5.95618	0.660616	0.0280776
232201	Arhgap25	Rho GTPase activating protein 25	16.1107	10.7755	0.580263	0.0280776
107581	Col16a1	collagen, type XVI, alpha 1	9.79013	6.65458	0.556982	0.0280776
12606	Cebpa	CCAAT/enhancer binding protein (C/EBP), alpha	27.4081	19.0547	0.524454	0.0280776
12829	Col4a4	collagen, type IV, alpha 4	43.7492	30.8398	0.504462	0.0280776
21393	Tcap	titin-cap	5.40544	10.1899	-0.914652	0.0280776
80752	Fam20c	family with sequence similarity 20, member C	4.45771	2.56234	0.798842	0.0283518
627984	Nlrp1c-ps	NLR family, pyrin domain containing 1C, pseudogene	3.59863	2.0877	0.785534	0.0283518
11605	Gla	galactosidase, alpha	5.78185	3.51315	0.718765	0.0283518
11857	Arhgdib	Rho, GDP dissociation inhibitor (GDI) beta	53.7134	36.6648	0.550889	0.0283518
11842	Arf3	ADP-ribosylation factor 3	73.9198	52.5546	0.492145	0.0283518
192193	Edem1	ER degradation enhancer, mannosidase alpha-like 1	29.5976	21.229	0.479446	0.0283518
66489	Rpl35	ribosomal protein L35	271.798	379.33	-0.480917	0.0283518
329506	Ctdspl2	CTD (carboxy-terminal domain, RNA polymerase II, polypeptide A) small phosphatase like 2	13.1953	18.6145	-0.496406	0.0283518
29856	Smtn	smoothelin	16.9601	24.1841	-0.511914	0.0283518
72948	Tppp	tubulin polymerization promoting protein	9.41348	13.4808	-0.518109	0.0283518
27387	Sh2d3c	SH2 domain containing 3C	16.9034	24.6798	-0.54602	0.0283518
26942	Spag1	sperm associated antigen 1	2.06124	3.62638	-0.815022	0.0283518
436062	Fam92b	family with sequence similarity 92, member B	2.23219	4.90504	-1.1358	0.0283518
67849	Cdca5	cell division cycle associated 5	1.29217	0.453504	1.51061	0.0288102
19218	Ptger3	prostaglandin E receptor 3 (subtype EP3)	1.47977	0.548957	1.43061	0.0288102
226409	Zranb3	zinc finger, RAN-binding domain containing 3	2.14201	1.14663	0.901561	0.0288102
223666	Arhgap39	Rho GTPase activating protein 39	4.19266	6.41628	-0.613871	0.0288102
320111	Prr18	proline rich region 18	3.57822	5.70643	-0.673346	0.0288102
12722	Clca1	chloride channel calcium activated 1	2.32792	1.16765	0.995436	0.0292407
433904	Ociad2	OCIA domain containing 2	6.94367	4.10852	0.75708	0.0292407
67513	2610002J02Rik	RIKEN cDNA 2610002J02 gene	16.162	9.91394	0.705077	0.0292407
16475	Ajuba	ajuba LIM protein	18.0933	12.5408	0.528829	0.0292407
14972	H2-K1	histocompatibility 2, K1, K region	486.588	337.5	0.527811	0.0292407
17897	Myl3	myosin, light polypeptide 3	0.535786	2.76258	-2.36629	0.0292407
14990	H2-M2	histocompatibility 2, M region locus 2	2.63722	0.997221	1.40303	0.0296669
54141	Spag5	sperm associated antigen 5	2.05928	1.05451	0.965569	0.0296669
20720	Serpine2	serine (or cysteine) peptidase inhibitor, clade E, member 2	63.1716	45.0281	0.488451	0.0296669
319554	Idi1	isopentenyl-diphosphate delta isomerase	3.94392	6.39416	-0.697124	0.0296669
237891	Gas2l2	growth arrest-specific 2 like 2	1.77681	3.22965	-0.862089	0.0296669
78774	4930529M08Rik	RIKEN cDNA 4930529M08 gene	1.4048	3.20578	-1.19031	0.0296669
54124	Cks1b	CDC28 protein kinase 1b	10.1301	4.91476	1.04345	0.0301383
97165	Hmgb2	high mobility group box 2	10.8025	7.11171	0.603093	0.0301383
242253	Wdr63	WD repeat domain 63	4.65383	7.35502	-0.66031	0.0301383
54562	Lrrc6	leucine rich repeat containing 6 (testis)	2.76442	4.99953	-0.854818	0.0301383
17179	Matk	megakaryocyte-associated tyrosine kinase	1.93984	0.801904	1.27443	0.0305567
378472	Vaultrc5	vault RNA component 5	78.5592	45.8417	0.77712	0.0305567
67671	Rpl38	ribosomal protein L38	714.068	460.826	0.631839	0.0305567
20649	Sntb1	syntrophin, basic 1	12.6923	18.7681	-0.564329	0.0305567
30785	Cttnbp2	cortactin binding protein 2	2.38513	3.81538	-0.677762	0.0305567
11815	Apod	apolipoprotein D	1.8015	3.63003	-1.01078	0.0305567
246256	Fcgr4	Fc receptor, IgG, low affinity IV	8.33728	4.51835	0.883779	0.0308708
67860	S100a16	S100 calcium binding protein A16	75.1186	52.813	0.508277	0.0308708
22143	Tuba1b	tubulin, alpha 1B	70.6456	49.788	0.504802	0.0308708
223650	Eppk1	epiplakin 1	5.09004	7.105	-0.481156	0.0308708
170625	Snx18	sorting nexin 18	23.6696	33.1357	-0.485352	0.0308708
218038	Amph	amphiphysin	5.74339	8.72729	-0.603632	0.0308708
75533	Nme5	NME/NM23 family member 5	9.98047	18.0217	-0.852557	0.0308708
217480	Dgkb	diacylglycerol kinase, beta	0.966965	1.77762	-0.878414	0.0308708
100045792	Ect2l	epithelial cell transforming sequence 2 oncogene-like	1.66757	3.14457	-0.915116	0.0308708
14858	Gsta2	glutathione S-transferase, alpha 2 (Yc2)	1.33349	3.71955	-1.47992	0.0308708
13640	Efna5	ephrin A5	3.03984	1.81058	0.747546	0.031255
277414	Trp53i11	transformation related protein 53 inducible protein 11	16.5803	11.0588	0.584267	0.031255
140484	Pofut1	protein O-fucosyltransferase 1	13.4457	9.42984	0.51184	0.031255
20102	Rps4x	ribosomal protein S4, X-linked	616.332	437.009	0.496044	0.031255
238871	Pde4d	phosphodiesterase 4D, cAMP specific	9.92594	13.9258	-0.488481	0.031255
69930	Zfp715	zinc finger protein 715	13.8256	19.7473	-0.514312	0.031255
78809	4930562C15Rik	RIKEN cDNA 4930562C15 gene	4.19131	6.56972	-0.648429	0.031255
16431	Itm2a	integral membrane protein 2A	11.0577	6.81054	0.69921	0.0316603
11757	Prdx3	peroxiredoxin 3	32.5526	22.1995	0.552246	0.0316603
56336	B4galt5	UDP-Gal:betaGlcNAc beta 1,4-galactosyltransferase, polypeptide 5	14.6113	10.1495	0.525673	0.0316603
12567	Cdk4	cyclin-dependent kinase 4	54.6674	38.5643	0.503417	0.0316603
494448	Cbx6	chromobox 6	28.8532	20.593	0.486575	0.0316603
218820	Zfp503	zinc finger protein 503	3.74676	5.79334	-0.628754	0.0316603
414084	Tnip3	TNFAIP3 interacting protein 3	1.47427	0.710487	1.05312	0.0320618
12504	Cd4	CD4 antigen	4.53796	2.69949	0.749358	0.0320618
14991	H2-M3	histocompatibility 2, M region locus 3	16.6718	10.5892	0.654813	0.0320618
77038	Arfgap2	ADP-ribosylation factor GTPase activating protein 2	25.6033	18.0448	0.504747	0.0320618
68337	Crip2	cysteine rich protein 2	127.067	176.501	-0.474094	0.0320618
20349	Sema3e	sema domain, immunoglobulin domain (Ig), short basic domain, secreted, (semaphorin) 3E	27.9027	38.9021	-0.479444	0.0320618
66866	Nhlrc2	NHL repeat containing 2	23.2578	32.6208	-0.488073	0.0325109
58998	Pvrl3	poliovirus receptor-related 3	44.9521	63.2266	-0.492144	0.0325109
20671	Sox17	SRY-box containing gene 17	7.0084	10.4263	-0.573071	0.0325109
20608	Sstr4	somatostatin receptor 4	0.970468	2.52346	-1.37865	0.0325109
12045	Bcl2a1b	B cell leukemia/lymphoma 2 related protein A1b	18.7338	10.6084	0.820437	0.0329312
78294	Rps27a	ribosomal protein S27A	363.888	262.145	0.473131	0.0329312
121021	Cspg4	chondroitin sulfate proteoglycan 4	5.51008	7.87332	-0.5149	0.0329312
66873	Tril	TLR4 interactor with leucine-rich repeats	4.44981	6.56182	-0.560354	0.0329312
170942	Erdr1	erythroid differentiation regulator 1	1.0977	3.8097	-1.79519	0.0329312
623230	Tmem200b	transmembrane protein 200B	7.4822	4.14872	0.850796	0.0332956
66256	Ssr2	signal sequence receptor, beta	66.68	47.0437	0.503254	0.0332956
13024	Ctla2a	cytotoxic T lymphocyte-associated protein 2 alpha	87.4766	120.718	-0.464676	0.0332956
14863	Gstm2	glutathione S-transferase, mu 2	74.0655	105.017	-0.503748	0.0332956
22004	Tpm2	tropomyosin 2, beta	17.4221	25.4924	-0.549149	0.0332956
70503	Ddo	D-aspartate oxidase	4.66888	7.23731	-0.632378	0.0332956
380653	Gm872	predicted gene 872	1.09468	2.36171	-1.10932	0.0332956
20204	Prrx2	paired related homeobox 2	1.88302	0.493044	1.93326	0.0336298
14727	Gp49a	glycoprotein 49 A	7.70577	4.31398	0.836919	0.0336298
170756	Slc8b1	solute carrier family 8 (sodium/lithium/calcium exchanger), member B1	11.3698	7.51987	0.596427	0.0336298
14964	H2-D1	histocompatibility 2, D region locus 1	547.837	381.265	0.522951	0.0336298
53817	Ddx39b	DEAD (Asp-Glu-Ala-Asp) box polypeptide 39B	79.126	56.5237	0.485296	0.0336298
83397	Akap12	A kinase (PRKA) anchor protein (gravin) 12	59.2977	83.1846	-0.48834	0.0336298
15901	Id1	inhibitor of DNA binding 1	32.4162	47.7789	-0.559659	0.0336298
241391	Galnt5	UDP-N-acetyl-alpha-D-galactosamine:polypeptide N-acetylgalactosaminyltransferase 5	0.785094	1.67403	-1.09238	0.0336298
72157	Pgm2	phosphoglucomutase 2	20.9918	14.4503	0.53873	0.0340657
328232	Gfod1	glucose-fructose oxidoreductase domain containing 1	7.33999	10.3835	-0.500446	0.0340657
69066	1810010H24Rik	RIKEN cDNA 1810010H24 gene	19.2069	29.2042	-0.604555	0.0340657
218544	Sgtb	small glutamine-rich tetratricopeptide repeat (TPR)-containing, beta	3.25251	5.41257	-0.734759	0.0340657
20937	Suv39h1	suppressor of variegation 3-9 homolog 1 (Drosophila)	6.73948	4.26891	0.658769	0.034472
23854	Def8	differentially expressed in FDCP 8	7.98411	5.34179	0.579808	0.034472
20416	Shc1	src homology 2 domain-containing transforming protein C1	35.376	25.2448	0.486788	0.034472
16826	Ldb2	LIM domain binding 2	37.8287	52.5832	-0.475121	0.034472
226791	Lyplal1	lysophospholipase-like 1	1.19385	2.69519	-1.17477	0.034472
58205	Pdcd1lg2	programmed cell death 1 ligand 2	1.10304	0.470369	1.22963	0.0347142
74748	Slamf8	SLAM family member 8	2.88555	1.34463	1.10164	0.0347142
14793	Cdca3	cell division cycle associated 3	3.78297	1.78778	1.08135	0.0347142
383619	Aim2	absent in melanoma 2	5.9627	3.58178	0.73529	0.0347142
104776	Aldh6a1	aldehyde dehydrogenase family 6, subfamily A1	22.9224	33.1768	-0.533415	0.0347142
215748	Cnksr3	Cnksr family member 3	5.70848	8.59669	-0.590676	0.0347142
170740	Zfp287	zinc finger protein 287	3.29248	5.03047	-0.611518	0.0347142
55994	Smad9	SMAD family member 9	2.77199	4.28004	-0.6267	0.0347142
279653	Pcdh19	protocadherin 19	1.2557	1.98801	-0.66283	0.0347142
50779	Rgs6	regulator of G-protein signaling 6	3.0307	5.10176	-0.751342	0.0347142
64214	Rgs18	regulator of G-protein signaling 18	1.89626	3.7396	-0.979728	0.0347142
14058	F10	coagulation factor X	3.21874	1.73617	0.890585	0.0350325
77809	Lrrc42	leucine rich repeat containing 42	10.3844	6.51253	0.673127	0.0350325
28036	Larp7	La ribonucleoprotein domain family, member 7	10.1834	6.45967	0.656686	0.0350325
12153	Bmp1	bone morphogenetic protein 1	21.0189	14.7193	0.513977	0.0350325
23893	Grem2	gremlin 2 homolog, cysteine knot superfamily (Xenopus laevis)	18.8585	26.4312	-0.487031	0.0350325
214804	Syde2	synapse defective 1, Rho GTPase, homolog 2 (C. elegans)	5.9018	8.51161	-0.528277	0.0350325
15205	Hes1	hairy and enhancer of split 1 (Drosophila)	20.0918	29.3853	-0.548486	0.0350325
14181	Fgfbp1	fibroblast growth factor binding protein 1	6.83352	11.7142	-0.777555	0.0350325
56506	Cib2	calcium and integrin binding family member 2	10.0866	5.07739	0.990287	0.0354008
12122	Bid	BH3 interacting domain death agonist	5.71695	3.21531	0.83029	0.0354008
67427	Rps20	ribosomal protein S20	450.644	329.653	0.45104	0.0354008
68944	Tmco1	transmembrane and coiled-coil domains 1	11.4025	16.0105	-0.48966	0.0354008
74918	Iqca	IQ motif containing with AAA domain	3.24515	5.29148	-0.705389	0.0354008
26381	Esrrg	estrogen-related receptor gamma	0.814083	1.48848	-0.870593	0.0354008
101883	Igflr1	IGF-like family receptor 1	5.82079	2.96049	0.975381	0.0357386
213350	Pddc1	Parkinson disease 7 domain containing 1	11.8175	7.30519	0.693937	0.0357386
51886	Fubp1	far upstream element (FUSE) binding protein 1	25.6949	35.3582	-0.460563	0.0357386
19272	Ptprk	protein tyrosine phosphatase, receptor type, K	30.5685	42.277	-0.467826	0.0357386
211660	Cspp1	centrosome and spindle pole associated protein 1	8.23811	11.8698	-0.526904	0.0357386
241576	Ldlrad3	low density lipoprotein receptor class A domain containing 3	6.09756	8.97614	-0.557864	0.0357386
75556	1700026D08Rik	RIKEN cDNA 1700026D08 gene	5.11885	9.28915	-0.859727	0.0357386
13850	Ephx2	epoxide hydrolase 2, cytoplasmic	3.20823	1.68903	0.925577	0.036182
21354	Tap1	transporter 1, ATP-binding cassette, sub-family B (MDR/TAP)	23.5454	16.6812	0.497224	0.036182
18477	Prdx1	peroxiredoxin 1	176.812	128.107	0.46486	0.036182
22152	Tubb3	tubulin, beta 3 class III	1.29353	0.394	1.71504	0.0365681
17768	Mthfd2	methylenetetrahydrofolate dehydrogenase (NAD+ dependent), methenyltetrahydrofolate cyclohydrolase	4.20028	2.25968	0.894364	0.0365681
20933	Med22	mediator complex subunit 22	16.4337	11.5273	0.511604	0.0365681
19206	Ptch1	patched homolog 1	18.8447	26.0946	-0.469594	0.0365681
320940	Atp11c	ATPase, class VI, type 11C	13.8028	19.2149	-0.477258	0.0365681
15051	H2-T9	histocompatibility 2, T region locus 9	28.9157	16.8149	0.782111	0.0370069
666737	4632427E13Rik	RIKEN cDNA 4632427E13 gene	9.58323	17.4498	-0.864629	0.0370069
226356	Gm101	predicted gene 101	0.873194	1.90514	-1.12553	0.0370069
27371	Sh2d2a	SH2 domain protein 2A	2.0219	1.14915	0.815146	0.0373877
26425	Nubp1	nucleotide binding protein 1	10.8563	6.96485	0.640365	0.0373877
14229	Fkbp5	FK506 binding protein 5	11.798	7.65507	0.62406	0.0373877
241274	Pnpla7	patatin-like phospholipase domain containing 7	9.91946	6.90104	0.523446	0.0373877
23967	Osr1	odd-skipped related 1 (Drosophila)	2.00068	3.88196	-0.956292	0.0373877
80860	Ghdc	GH3 domain containing	5.95798	3.56267	0.741866	0.0376533
11973	Atp6v1e1	ATPase, H+ transporting, lysosomal V1 subunit E1	59.1428	42.3457	0.481987	0.0376533
17448	Mdh2	malate dehydrogenase 2, NAD (mitochondrial)	62.4274	44.8287	0.477756	0.0376533
75452	Ascc2	activating signal cointegrator 1 complex subunit 2	21.6032	30.2748	-0.486876	0.0376533
382864	Colq	collagen-like tail subunit (single strand of homotrimer) of asymmetric acetylcholinesterase	5.9838	9.10628	-0.6058	0.0376533
74354	Lrguk	leucine-rich repeats and guanylate kinase domain containing	2.47726	4.26736	-0.784601	0.0376533
18104	Nqo1	NAD(P)H dehydrogenase, quinone 1	3.67268	6.60962	-0.847735	0.0376533
234912	9230110C19Rik	RIKEN cDNA 9230110C19 gene	1.83079	3.86027	-1.07624	0.0376533
12516	Cd7	CD7 antigen	1.05916	2.98137	-1.49305	0.0376533
56742	Psrc1	proline/serine-rich coiled-coil 1	1.55232	0.583902	1.41062	0.0379715
17215	Mcm3	minichromosome maintenance deficient 3 (S. cerevisiae)	9.20391	6.05053	0.605185	0.0379715
229898	Gbp5	guanylate binding protein 5	9.55402	6.29112	0.602791	0.0379715
71436	Flrt3	fibronectin leucine rich transmembrane protein 3	21.9812	30.8263	-0.487896	0.0379715
14859	Gsta3	glutathione S-transferase, alpha 3	55.7523	79.8416	-0.51811	0.0379715
75429	Fam183b	family with sequence similarity 183, member B	18.1019	30.8106	-0.76729	0.0379715
433766	Trim63	tripartite motif-containing 63	0.186676	1.06087	-2.50663	0.0379715
320100	Relt	RELT tumor necrosis factor receptor	2.42784	1.26401	0.941667	0.0384278
83408	Gimap3	GTPase, IMAP family member 3	19.4794	13.3206	0.548294	0.0384278
20753	Sprr1a	small proline-rich protein 1A	2.91217	0.340626	3.09584	0.0387115
219114	Ska3	spindle and kinetochore associated complex subunit 3	1.13581	0.387017	1.55325	0.0387115
56696	Gpr132	G protein-coupled receptor 132	5.37429	3.22355	0.737426	0.0387115
238317	Elmsan1	ELM2 and Myb/SANT-like domain containing 1	15.5559	21.4136	-0.46106	0.0387115
74670	Zfp943	zinc finger prtoein 943	10.6526	15.3664	-0.528576	0.0387115
93734	Mpv17l	Mpv17 transgene, kidney disease mutant-like	3.42796	5.56804	-0.69982	0.0387115
433940	Fam222a	family with sequence similarity 222, member A	0.679096	1.50755	-1.15052	0.0387115
75040	Efcab10	EF-hand calcium binding domain 10	3.22807	7.42751	-1.2022	0.0387115
76972	2810008D09Rik	RIKEN cDNA 2810008D09 gene	11.7119	5.62427	1.05824	0.0390774
53978	Lpar2	lysophosphatidic acid receptor 2	1.5214	0.851278	0.837697	0.0390774
66854	Trim35	tripartite motif-containing 35	41.5809	30.3139	0.45594	0.0390774
218503	Fcho2	FCH domain only 2	33.6219	46.2855	-0.461157	0.0390774
210982	Gltscr1l	GLTSCR1-like	8.96077	12.4418	-0.473503	0.0390774
74107	Cep55	centrosomal protein 55	2.4195	1.21858	0.989508	0.0394119
71041	Pcgf6	polycomb group ring finger 6	3.62422	1.94157	0.900445	0.0394119
68193	Rpl24	ribosomal protein L24	198.555	143	0.47352	0.0394119
53412	Ppp1r3c	protein phosphatase 1, regulatory (inhibitor) subunit 3C	7.48313	11.1583	-0.57641	0.0394119
77866	E130102H24Rik	RIKEN cDNA E130102H24 gene	10.5965	18.1598	-0.777162	0.0394119
384061	Fndc5	fibronectin type III domain containing 5	1.30913	2.59646	-0.987941	0.0394119
81879	Tfcp2l1	transcription factor CP2-like 1	17.53	12.7895	0.454873	0.0398012
21743	Inmt	indolethylamine N-methyltransferase	535.44	782.177	-0.54677	0.0398012
78251	Zfp712	zinc finger protein 712	2.27665	3.73206	-0.713057	0.0398012
75573	2310007L24Rik	RIKEN cDNA 2310007L24 gene	2.35738	5.27342	-1.16155	0.0398012
19074	Prg2	proteoglycan 2, bone marrow	2.68422	0.404247	2.73119	0.0402174
13039	Ctsl	cathepsin L	105.406	77.0005	0.45302	0.0402174
81535	Sgpp1	sphingosine-1-phosphate phosphatase 1	15.5823	21.7835	-0.483324	0.0402174
12316	Aspm	asp (abnormal spindle)-like, microcephaly associated (Drosophila)	1.65314	1.02674	0.687136	0.0405146
246728	Oas2	2'-5' oligoadenylate synthetase 2	4.62383	2.90078	0.672649	0.0405146
14302	Frk	fyn-related kinase	5.118	3.36083	0.606763	0.0405146
224405	Cyyr1	cysteine and tyrosine-rich protein 1	49.1868	67.4144	-0.454787	0.0405146
213056	Fam126b	family with sequence similarity 126, member B	9.77646	13.4845	-0.463913	0.0405146
67306	Zc2hc1a	zinc finger, C2HC-type containing 1A	14.9928	21.0868	-0.492068	0.0405146
12671	Chrm3	cholinergic receptor, muscarinic 3, cardiac	0.908601	1.80894	-0.993427	0.0405146
17766	Nudt1	nudix (nucleoside diphosphate linked moiety X)-type motif 1	7.34459	3.86526	0.926117	0.0408088
170790	Mlc1	megalencephalic leukoencephalopathy with subcortical cysts 1 homolog (human)	22.6928	15.9967	0.504459	0.0408088
12523	Cd84	CD84 antigen	21.1769	15.196	0.478793	0.0408088
67248	Rpl39	ribosomal protein L39	447.284	324.255	0.464061	0.0408088
27367	Rpl3	ribosomal protein L3	353.517	256.445	0.463126	0.0408088
67453	Slc25a46	solute carrier family 25, member 46	10.5008	14.7916	-0.494273	0.0408088
320092	E030003E18Rik	RIKEN cDNA E030003E18 gene	5.21012	9.47859	-0.863356	0.0408088
19695	Reg3g	regenerating islet-derived 3 gamma	31.0236	19.7589	0.650864	0.0411883
14786	Grb7	growth factor receptor bound protein 7	9.21654	6.02797	0.612552	0.0411883
18777	Lypla1	lysophospholipase 1	19.7269	27.6845	-0.488912	0.0411883
433408	Gm13375	predicted gene 13375	1.6999	3.54326	-1.05963	0.0411883
21785	Tff2	trefoil factor 2 (spasmolytic protein 1)	11.0608	5.36773	1.04307	0.041536
12931	Crlf1	cytokine receptor-like factor 1	7.48581	4.43561	0.755026	0.041536
97064	Wwtr1	WW domain containing transcription regulator 1	46.3773	63.7924	-0.459964	0.041536
233490	Crebzf	CREB/ATF bZIP transcription factor	15.242	21.5575	-0.500145	0.041536
71860	Wdr16	WD repeat domain 16	3.71768	6.26141	-0.752087	0.041536
268512	Slc26a11	solute carrier family 26, member 11	4.91409	2.93486	0.743631	0.0418218
14345	Fut4	fucosyltransferase 4	3.70643	2.25818	0.714869	0.0418218
21937	Tnfrsf1a	tumor necrosis factor receptor superfamily, member 1a	57.4991	41.506	0.470218	0.0418218
16599	Klf3	Kruppel-like factor 3 (basic)	36.0593	49.7609	-0.464642	0.0418218
72465	Zfp131	zinc finger protein 131	18.3252	25.5305	-0.478393	0.0418218
21824	Thbd	thrombomodulin	179.505	255.176	-0.507472	0.0418218
104871	Spata7	spermatogenesis associated 7	2.13736	3.94185	-0.883043	0.0418218
20419	Shcbp1	Shc SH2-domain binding protein 1	1.73205	0.734065	1.2385	0.0420455
66320	Tmem208	transmembrane protein 208	29.5285	18.8325	0.648883	0.0420455
23991	Cib1	calcium and integrin binding 1 (calmyrin)	26.5066	16.9355	0.646298	0.0420455
12028	Bax	BCL2-associated X protein	31.9874	21.0551	0.603332	0.0420455
231633	Tmem119	transmembrane protein 119	23.5213	16.3799	0.52204	0.0420455
22235	Ugdh	UDP-glucose dehydrogenase	23.8982	16.7891	0.509373	0.0420455
270120	Fat3	FAT tumor suppressor homolog 3 (Drosophila)	5.319	7.34259	-0.465135	0.0420455
72421	Ttc30b	tetratricopeptide repeat domain 30B	5.98138	9.1781	-0.617717	0.0420455
27375	Tjp3	tight junction protein 3	4.24727	7.12116	-0.745575	0.0420455
69069	1810011H11Rik	RIKEN cDNA 1810011H11 gene	2.79602	1.26949	1.13912	0.0423256
17341	Bhlha15	basic helix-loop-helix family, member a15	1.23953	0.583881	1.08605	0.0423256
66538	Rps19bp1	ribosomal protein S19 binding protein 1	8.90292	4.66769	0.931568	0.0423256
13722	Aimp1	aminoacyl tRNA synthetase complex-interacting multifunctional protein 1	26.3418	17.6587	0.576973	0.0423256
110809	Srsf1	serine/arginine-rich splicing factor 1	42.6918	58.609	-0.457163	0.0423256
68861	1190002N15Rik	RIKEN cDNA 1190002N15 gene	36.8943	51.2796	-0.474987	0.0423256
448987	Fbxl7	F-box and leucine-rich repeat protein 7	1.86368	3.02438	-0.698486	0.0423256
68612	Ube2c	ubiquitin-conjugating enzyme E2C	6.00809	2.84786	1.07703	0.0426327
70789	Kynu	kynureninase (L-kynurenine hydrolase)	3.03071	1.72239	0.815239	0.0426327
19094	Mapk11	mitogen-activated protein kinase 11	8.26141	5.27547	0.647087	0.0426327
57357	Srd5a3	steroid 5 alpha-reductase 3	13.2805	8.65689	0.617383	0.0426327
226442	Zfp281	zinc finger protein 281	13.9338	19.235	-0.465147	0.0426327
72852	Mblac2	metallo-beta-lactamase domain containing 2	2.09695	3.46136	-0.723046	0.0426327
620078	C130026I21Rik	RIKEN cDNA C130026I21 gene	1.49311	0.630878	1.24289	0.0429074
338320	Mia2	melanoma inhibitory activity 2	3.18841	1.54014	1.04977	0.0429074
12522	Cd83	CD83 antigen	13.4871	9.06031	0.573952	0.0429074
13002	Dnajc5	DnaJ (Hsp40) homolog, subfamily C, member 5	40.1912	29.3266	0.454668	0.0429074
233733	Galnt18	UDP-N-acetyl-alpha-D-galactosamine:polypeptide N-acetylgalactosaminyltransferase 18	40.4023	55.3964	-0.455356	0.0429074
241116	Ccdc108	coiled-coil domain containing 108	9.01697	12.7063	-0.494835	0.0429074
381990	Zbtb2	zinc finger and BTB domain containing 2	5.97791	8.96399	-0.584499	0.0429074
59005	Trappc2l	trafficking protein particle complex 2-like	35.3883	22.4027	0.6596	0.0432992
93732	Acox2	acyl-Coenzyme A oxidase 2, branched chain	4.2006	6.78792	-0.692373	0.0432992
74407	Ttc25	tetratricopeptide repeat domain 25	2.23599	3.82513	-0.774595	0.0432992
27361	Msrb1	methionine sulfoxide reductase B1	44.2624	30.5738	0.533785	0.0435989
66085	Eif3f	eukaryotic translation initiation factor 3, subunit F	59.1291	42.5096	0.476079	0.0435989
20514	Slc1a5	solute carrier family 1 (neutral amino acid transporter), member 5	41.6044	30.4666	0.449508	0.0435989
18415	Hspa4l	heat shock protein 4 like	24.9068	34.1557	-0.455584	0.0435989
68121	Cep70	centrosomal protein 70	6.50059	9.93724	-0.612274	0.0435989
20533	Slc4a1	solute carrier family 4 (anion exchanger), member 1	1.43843	2.43869	-0.761606	0.0435989
110454	Ly6a	lymphocyte antigen 6 complex, locus A	316.129	231.052	0.452292	0.0439566
218613	Mier3	mesoderm induction early response 1, family member 3	11.2938	15.5209	-0.458689	0.0439566
13591	Ebf1	early B cell factor 1	6.73886	10.2568	-0.605999	0.0439566
234072	Adprhl1	ADP-ribosylhydrolase like 1	0.319601	1.42079	-2.15235	0.0439566
73804	Kif2c	kinesin family member 2C	1.40975	0.648001	1.12137	0.0443123
212999	Tnpo2	transportin 2 (importin 3, karyopherin beta 2b)	22.2234	16.0568	0.468896	0.0443123
56490	Zbtb20	zinc finger and BTB domain containing 20	27.9372	38.5916	-0.466101	0.0443123
100038725	Cep85l	centrosomal protein 85-like	23.4862	33.655	-0.519008	0.0443123
225870	Rin1	Ras and Rab interactor 1	3.18977	1.88088	0.762041	0.0446355
13350	Dgat1	diacylglycerol O-acyltransferase 1	7.22821	4.34369	0.734718	0.0446355
54397	Ppt2	palmitoyl-protein thioesterase 2	12.9768	8.40847	0.626022	0.0446355
17311	Kitl	kit ligand	57.6757	79.704	-0.466688	0.0446355
14245	Lpin1	lipin 1	11.0241	15.3457	-0.477172	0.0446355
232413	Clec12a	C-type lectin domain family 12, member a	7.9701	5.06658	0.653586	0.0449872
319263	Pcmtd1	protein-L-isoaspartate (D-aspartate) O-methyltransferase domain containing 1	23.5525	32.2339	-0.452696	0.0449872
52397	Zfp644	zinc finger protein 644	22.0058	30.1214	-0.452908	0.0449872
74685	4930451C15Rik	RIKEN cDNA 4930451C15 gene	5.11812	8.1799	-0.676469	0.0449872
13885	Esd	esterase D/formylglutathione hydrolase	40.2821	28.8717	0.480484	0.045337
22608	Ybx1	Y box protein 1	127.228	173.266	-0.445573	0.045337
14081	Acsl1	acyl-CoA synthetase long-chain family member 1	16.6033	23.0294	-0.472003	0.045337
54216	Pcdh7	protocadherin 7	4.67624	6.76093	-0.531874	0.045337
18408	Slc25a15	solute carrier family 25 (mitochondrial carrier ornithine transporter), member 15	5.23741	3.32995	0.653355	0.0457159
72297	B3gnt3	UDP-GlcNAc:betaGal beta-1,3-N-acetylglucosaminyltransferase 3	12.1115	7.90343	0.615827	0.0457159
100048534	Wdr96	WD repeat domain 96	8.12326	11.4269	-0.492301	0.0457159
74048	4632428N05Rik	RIKEN cDNA 4632428N05 gene	35.7936	26.1706	0.451751	0.0460932
243912	Hspb6	heat shock protein, alpha-crystallin-related, B6	3.99391	6.95628	-0.800516	0.0460932
66353	Riiad1	regulatory subunit of type II PKA R-subunit (RIIa) domain containing 1	5.63658	11.7438	-1.05901	0.0460932
68295	Aar2	AAR2 splicing factor homolog (S. cerevisiae)	11.162	7.76544	0.523454	0.0464063
380916	Lrch1	leucine-rich repeats and calponin homology (CH) domain containing 1	19.0144	26.0367	-0.453455	0.0464063
212442	Lactb2	lactamase, beta 2	17.4435	24.8348	-0.509674	0.0464063
12169	Bmx	BMX non-receptor tyrosine kinase	3.07916	4.97105	-0.691011	0.0464063
268670	Zfp759	zinc finger protein 759	2.10378	3.51296	-0.7397	0.0464063
12393	Runx2	runt related transcription factor 2	4.31658	2.66369	0.696465	0.0468117
71900	Tmem106b	transmembrane protein 106B	30.0382	40.8242	-0.442629	0.0468117
225518	Prdm6	PR domain containing 6	6.26129	9.4599	-0.595364	0.0472161
381738	Drc1	dynein regulatory complex subunit 1	5.28401	8.34375	-0.659064	0.0472161
64138	Ctsz	cathepsin Z	98.9184	70.0988	0.496848	0.0475874
50490	Nox4	NADPH oxidase 4	28.9587	39.9333	-0.463594	0.0475874
29818	Hspb7	heat shock protein family, member 7 (cardiovascular)	2.49209	4.11604	-0.7239	0.0475874
225579	Slc27a6	solute carrier family 27 (fatty acid transporter), member 6	5.42962	3.34108	0.700537	0.0478929
272382	Spib	Spi-B transcription factor (Spi-1/PU.1 related)	6.55003	4.19741	0.642	0.0478929
12826	Col4a1	collagen, type IV, alpha 1	254.564	164.253	0.632106	0.0478929
15368	Hmox1	heme oxygenase (decycling) 1	19.6759	13.1666	0.579553	0.0478929
140887	Lnx2	ligand of numb-protein X 2	12.0495	16.6377	-0.465482	0.0478929
238393	Serpina3f	serine (or cysteine) peptidase inhibitor, clade A, member 3F	4.18358	1.88426	1.15074	0.0481642
12740	Cldn4	claudin 4	3.17648	1.60816	0.982016	0.0481642
70310	Plscr3	phospholipid scramblase 3	23.4002	15.9049	0.557049	0.0481642
110173	Manba	mannosidase, beta A, lysosomal	15.4084	11.0664	0.477536	0.0481642
100101806	Srp54c	signal recognition particle 54C	5.07134	7.83569	-0.627693	0.0481642
74717	Spata17	spermatogenesis associated 17	2.91313	5.66933	-0.960608	0.0481642
56524	Mpp6	membrane protein, palmitoylated 6 (MAGUK p55 subfamily member 6)	12.0206	8.08704	0.57183	0.0484333
17428	Mnt	max binding protein	7.59337	5.14642	0.561171	0.0484333
66580	Esf1	ESF1, nucleolar pre-rRNA processing protein, homolog (S. cerevisiae)	9.77267	6.72789	0.538599	0.0484333
211484	Tsga10	testis specific 10	3.01238	4.7839	-0.667285	0.0484333
213234	Zbbx	zinc finger, B-box domain containing	2.70221	4.59789	-0.766831	0.0484333
18175	Nrap	nebulin-related anchoring protein	0.712191	1.86289	-1.3872	0.0484333
242608	Podn	podocan	10.7346	7.29013	0.558251	0.0486681
12315	Calm3	calmodulin 3	78.6187	106.434	-0.437015	0.0486681
67603	Dusp6	dual specificity phosphatase 6	39.7054	54.1327	-0.447166	0.0486681
67647	4930523C07Rik	RIKEN cDNA 4930523C07 gene	32.5011	44.9109	-0.46658	0.0486681
244867	Arhgap20	Rho GTPase activating protein 20	5.69602	8.0377	-0.496827	0.0486681
211948	Pde12	phosphodiesterase 12	4.00299	6.16696	-0.623482	0.0486681
69047	Atp2c2	ATPase, Ca++ transporting, type 2C, member 2	1.68129	2.89681	-0.784898	0.0486681
76432	2310001H17Rik	RIKEN cDNA 2310001H17 gene	8.16459	4.05519	1.00961	0.0489975
268857	Nlrc3	NLR family, CARD domain containing 3	2.67048	1.59661	0.742092	0.0489975
17436	Me1	malic enzyme 1, NADP(+)-dependent, cytosolic	29.1432	21.191	0.459706	0.0489975
268566	Gphn	gephyrin	13.1823	18.4506	-0.485062	0.0489975
20679	Sox6	SRY-box containing gene 6	1.19741	1.85912	-0.634699	0.0494228
75784	1700007G11Rik	RIKEN cDNA 1700007G11 gene	3.72462	7.65139	-1.03863	0.0498476

## Sheet: Supplemental Data 2
Supplemental Data 2_Collagen_gene
gene_id	gene	description	SARS_Cov2_21dpi_abundance	Naive_K18_Female_abundance	SARS_Cov2_21dpi_vsNaive_K18_fold_change	SARS_Cov2_21dpi_vsNaive_K18_pVal
12842	Col1a1	collagen, type I, alpha 1	134.946	39.6501	1.76698	0.00136565
213945	Col28a1	collagen, type XXVIII, alpha 1	2.46624	0.841423	1.55141	0.00136565
12832	Col5a2	collagen, type V, alpha 2	53.8204	22.0923	1.28461	0.00136565
12825	Col3a1	collagen, type III, alpha 1	358.905	156.93	1.19348	0.00136565
12819	Col15a1	collagen, type XV, alpha 1	10.416	5.09115	1.03273	0.00136565
12843	Col1a2	collagen, type I, alpha 2	191.732	96.3096	0.993337	0.00136565
12831	Col5a1	collagen, type V, alpha 1	24.9487	15.2282	0.712225	0.00136565
12835	Col6a3	collagen, type VI, alpha 3	71.4062	43.382	0.718952	0.00246886
12830	Col4a5	collagen, type IV, alpha 5	42.9418	28.2974	0.601715	0.00348618
373864	Col27a1	collagen, type XXVII, alpha 1	5.44545	3.28454	0.729362	0.00443291
12837	Col8a1	collagen, type VIII, alpha 1	8.12994	5.20865	0.642337	0.0144849
12836	Col7a1	collagen, type VII, alpha 1	2.70516	1.64196	0.720291	0.0150815
107581	Col16a1	collagen, type XVI, alpha 1	9.79013	6.65458	0.556982	0.0280776
12829	Col4a4	collagen, type IV, alpha 4	43.7492	30.8398	0.504462	0.0280776
12826	Col4a1	collagen, type IV, alpha 1	254.564	164.253	0.632106	0.0478929
12759	Clu	clusterin	251.6	79.8283	1.65616	0.00136565
13717	Eln	elastin	239.645	39.1786	2.61276	0.00136565

## Sheet: Supplemental Data 3
Supplemental Data 3 Covid_ Day21vs.Covid_day_4
gene_id	gene_symbol	description	K18_Day4_abundance	SARS_Cov2_21dpi_abundance	SARS_Cov2_21dpivsK18_Day4_fold_change	SARS_Cov2_21dpivsK18_Day4 pVal
18946	Pnliprp1	pancreatic lipase related protein 1	0.166319	83.3876	8.96974	0.0195435
76703	Cpb1	carboxypeptidase B1 (tissue)	0.745984	81.786	6.77657	0.00142914
12945	Dmbt1	deleted in malignant brain tumors 1	0.376133	37.4577	6.63787	0.00142914
109660	Ctrl	chymotrypsin-like	0.424742	26.1919	5.94639	0.00615727
109901	Cela1	chymotrypsin-like elastase family, member 1	0.989209	21.5445	4.4449	0.00142914
67133	Gp2	glycoprotein 2 (zymogen granule membrane)	0.992847	16.6486	4.06768	0.00142914
12557	Cdh17	cadherin 17	0.320901	4.95811	3.94959	0.00142914
16069	Igj	immunoglobulin joining chain	13.3251	200.384	3.91055	0.00142914
69191	Pdia2	protein disulfide isomerase associated 2	0.204607	2.81941	3.78446	0.0133638
217169	Tns4	tensin 4	0.282468	3.708	3.71448	0.00142914
11567	Avil	advillin	0.247162	2.69611	3.44735	0.00142914
238055	Apob	apolipoprotein B	0.591525	6.10491	3.36746	0.00142914
12738	Cldn2	claudin 2	0.818648	7.97929	3.28495	0.00142914
26456	Sema4g	sema domain, immunoglobulin domain (Ig), transmembrane domain (TM) and short cytoplasmic domain, (semaphorin) 4G	0.153759	1.48916	3.27576	0.00256459
56847	Aldh1a3	aldehyde dehydrogenase family 1, subfamily A3	0.656486	5.75574	3.13217	0.00142914
16192	Il5ra	interleukin 5 receptor, alpha	0.270773	2.27215	3.06891	0.00142914
217154	Stac2	SH3 and cysteine rich domain 2	0.211376	1.71986	3.02441	0.00142914
16612	Klk1	kallikrein 1	2.26517	18.2479	3.01004	0.00142914
78789	Vsig1	V-set and immunoglobulin domain containing 1	0.276148	2.15851	2.96652	0.00543429
72778	Dnajc22	DnaJ (Hsp40) homolog, subfamily C, member 22	0.227076	1.71186	2.91432	0.0389603
228846	D630003M21Rik	RIKEN cDNA D630003M21 gene	0.324631	2.44351	2.91208	0.00142914
16855	Lgals4	lectin, galactose binding, soluble 4	1.76037	12.402	2.81662	0.00142914
13717	Eln	elastin	32.9393	229.932	2.80333	0.00142914
241639	Fermt1	fermitin family homolog 1 (Drosophila)	0.526829	3.25369	2.62667	0.00142914
69017	Prrt2	proline-rich transmembrane protein 2	0.401443	2.34834	2.54838	0.0045602
384569	Nova2	neuro-oncological ventral antigen 2	1.15098	6.73277	2.54833	0.00142914
73121	Fam101a	family with sequence similarity 101, member A	0.550143	3.20406	2.54202	0.00615727
20682	Sox9	SRY-box containing gene 9	0.200598	1.13619	2.50183	0.0116614
328968	Mir143hg	Mir143 and Mir145 host gene (non-coding RNA)	2.32189	12.8965	2.47361	0.0139615
373864	Col27a1	collagen, type XXVII, alpha 1	0.953469	5.22574	2.45438	0.00142914
68790	Fendrr	Foxf1 adjacent non-coding developmental regulatory RNA	9.46872	51.1026	2.43216	0.00142914
14115	Fbln2	fibulin 2	4.67157	24.5381	2.39304	0.00256459
107449	Unc5b	unc-5 homolog B (C. elegans)	1.60607	8.43347	2.39259	0.00142914
16763	Lad1	ladinin	0.997776	5.17612	2.37508	0.00142914
13034	Ctse	cathepsin E	1.75767	8.86401	2.3343	0.00142914
12563	Cdh6	cadherin 6	0.458151	2.30179	2.32886	0.0045602
244654	Mtss1l	metastasis suppressor 1-like	3.37301	16.8122	2.3174	0.00142914
20907	Stx1a	syntaxin 1A (brain)	0.675928	3.34449	2.30685	0.00142914
72640	Mex3a	mex3 homolog A (C. elegans)	0.447656	2.21395	2.30616	0.00142914
21389	Tbx6	T-box 6	0.224734	1.10156	2.29326	0.0437069
76400	Pbp2	phosphatidylethanolamine binding protein 2	0.610951	2.94703	2.27013	0.0210775
23796	Aplnr	apelin receptor	4.59824	22.0605	2.26231	0.00142914
214425	Cilp	cartilage intermediate layer protein, nucleotide pyrophosphohydrolase	1.13129	5.39756	2.25434	0.00142914
112407	Egln3	EGL nine homolog 3 (C. elegans)	0.771393	3.66499	2.24827	0.00142914
15370	Nr4a1	nuclear receptor subfamily 4, group A, member 1	5.08575	24.1151	2.2454	0.00142914
217246	Ace3	angiotensin I converting enzyme (peptidyl-dipeptidase A) 3	0.276452	1.30944	2.24385	0.042692
16997	Ltbp2	latent transforming growth factor beta binding protein 2	11.2229	52.7371	2.23237	0.00142914
233332	Adamts17	a disintegrin-like and metallopeptidase (reprolysin type) with thrombospondin type 1 motif, 17	1.44904	6.66837	2.20224	0.00142914
69816	Mzb1	marginal zone B and B1 cell-specific protein 1	2.58514	11.8361	2.19489	0.00256459
214240	Disp2	dispatched homolog 2 (Drosophila)	1.69639	7.64261	2.17159	0.00142914
216881	Wscd1	WSC domain containing 1	2.47663	10.9887	2.14957	0.00142914
18132	Notch4	notch 4	4.92245	21.5291	2.12884	0.00142914
66183	Sptssb	serine palmitoyltransferase, small subunit B	0.242665	1.05876	2.12534	0.0351753
232174	Cyp26b1	cytochrome P450, family 26, subfamily b, polypeptide 1	1.75649	7.64291	2.12143	0.00142914
27762	Vwa7	von Willebrand factor A domain containing 7	0.257312	1.11112	2.11043	0.0190163
320916	Wscd2	WSC domain containing 2	0.309593	1.32814	2.10097	0.00615727
13506	Dsc2	desmocollin 2	0.228666	0.968584	2.08263	0.0247648
213119	Itga10	integrin, alpha 10	0.2953	1.2417	2.07206	0.00363354
18164	Nptx1	neuronal pentraxin 1	0.856105	3.57041	2.06023	0.00256459
17967	Ncam1	neural cell adhesion molecule 1	0.881049	3.64905	2.05023	0.00142914
272382	Spib	Spi-B transcription factor (Spi-1/PU.1 related)	1.52447	6.29202	2.04521	0.00142914
233651	Dchs1	dachsous 1 (Drosophila)	1.78201	7.2383	2.02215	0.00142914
18507	Pax5	paired box gene 5	1.1346	4.58667	2.01527	0.00615727
23850	Pappa2	pappalysin 2	0.384184	1.54841	2.01092	0.00142914
53601	Pcdh12	protocadherin 12	3.11189	12.4301	1.99797	0.00142914
70377	Derl3	Der1-like domain family, member 3	0.617481	2.4663	1.99788	0.0297025
108153	Adamts7	a disintegrin-like and metallopeptidase (reprolysin type) with thrombospondin type 1 motif, 7	0.319905	1.27234	1.99177	0.00688038
238328	Vash1	vasohibin 1	2.29188	9.05492	1.98217	0.00142914
54615	Npff	neuropeptide FF-amide peptide precursor	1.44344	5.66647	1.97293	0.0389603
14432	Gap43	growth associated protein 43	1.74909	6.85125	1.96976	0.0116614
55987	Cpxm2	carboxypeptidase X 2 (M14 family)	0.464382	1.8162	1.96754	0.00543429
100993	AW549542	expressed sequence AW549542	0.650791	2.52546	1.95628	0.0186084
12819	Col15a1	collagen, type XV, alpha 1	2.58804	9.99562	1.94943	0.00142914
13384	Mpp3	membrane protein, palmitoylated 3 (MAGUK p55 subfamily member 3)	0.341579	1.31849	1.9486	0.0280686
16527	Kcnk3	potassium channel, subfamily K, member 3	2.30545	8.84595	1.93997	0.00142914
263803	Pkn3	protein kinase N3	2.22746	8.47465	1.92775	0.0170798
234395	Ushbp1	Usher syndrome 1C binding protein 1	5.77259	21.821	1.91843	0.00142914
54426	Hgfac	hepatocyte growth factor activator	0.668588	2.52472	1.91694	0.00837503
16772	Lama1	laminin, alpha 1	0.535062	2.00078	1.90278	0.0045602
243219	2900026A02Rik	RIKEN cDNA 2900026A02 gene	5.49641	20.5294	1.90113	0.00142914
21826	Thbs2	thrombospondin 2	1.02407	3.82025	1.89935	0.00142914
19275	Ptprn	protein tyrosine phosphatase, receptor type, N	0.550262	2.05182	1.89871	0.0156126
108956	Apol7c	apolipoprotein L 7c	0.562439	2.07523	1.8835	0.0311694
19130	Prox1	prospero-related homeobox 1	0.553549	2.02743	1.87287	0.0097928
226518	Nmnat2	nicotinamide nucleotide adenylyltransferase 2	1.42463	5.21657	1.87251	0.00142914
442801	Arhgef15	Rho guanine nucleotide exchange factor (GEF) 15	8.64169	31.5705	1.86919	0.00142914
218877	Sema3g	sema domain, immunoglobulin domain (Ig), short basic domain, secreted, (semaphorin) 3G	15.0392	54.3849	1.85448	0.00142914
12478	Cd19	CD19 antigen	2.88031	10.4072	1.85328	0.00142914
93842	Igsf9	immunoglobulin superfamily, member 9	0.630579	2.2616	1.84259	0.00256459
56198	Heyl	hairy/enhancer-of-split related with YRPW motif-like	3.64968	13.0797	1.84149	0.00142914
217219	Fam171a2	family with sequence similarity 171, member A2	0.283812	1.0105	1.83206	0.041959
26399	Map2k6	mitogen-activated protein kinase kinase 6	1.61713	5.75435	1.83121	0.00615727
230099	Car9	carbonic anhydrase 9	0.663107	2.33895	1.81855	0.0423404
277154	Nynrin	NYN domain and retroviral integrase containing	2.48488	8.63482	1.79699	0.00142914
15460	Hr	hairless	1.37869	4.77381	1.79185	0.00142914
72049	Tnfrsf13c	tumor necrosis factor receptor superfamily, member 13c	1.05868	3.64429	1.78337	0.0133638
12290	Cacna1e	calcium channel, voltage-dependent, R type, alpha 1E subunit	0.282188	0.966162	1.77561	0.00363354
17390	Mmp2	matrix metallopeptidase 2	28.2934	95.7442	1.75872	0.00142914
12836	Col7a1	collagen, type VII, alpha 1	0.769089	2.59648	1.75533	0.00142914
241556	Tspan18	tetraspanin 18	10.0565	33.7408	1.74637	0.00142914
53313	Atp2a3	ATPase, Ca++ transporting, ubiquitous	20.4974	68.4665	1.73996	0.00142914
216892	Spns2	spinster homolog 2	7.97035	26.5607	1.73658	0.00142914
106952	Arap3	ArfGAP with RhoGAP domain, ankyrin repeat and PH domain 3	13.3917	44.4194	1.72985	0.00142914
52685	Cd300lg	CD300 antigen like family member G	1.38225	4.57641	1.72719	0.0133638
14681	Gnao1	guanine nucleotide binding protein, alpha O	2.65126	8.76455	1.725	0.00142914
101359	Prrt4	proline-rich transmembrane protein 4	0.459824	1.51165	1.71697	0.0195435
65971	Tbata	thymus, brain and testes associated	0.486336	1.59451	1.71309	0.0376685
67261	2900005J15Rik	RIKEN cDNA 2900005J15 gene	0.684765	2.23112	1.70409	0.041959
20271	Scn5a	sodium channel, voltage-gated, type V, alpha	0.469138	1.52544	1.70114	0.00256459
106722	AU023871	expressed sequence AU023871	0.29668	0.959691	1.69366	0.0411366
65254	Dpysl5	dihydropyrimidinase-like 5	0.470455	1.52066	1.69257	0.0160992
16581	Kifc2	kinesin family member C2	0.822503	2.65631	1.69133	0.0133638
11932	Atp1b2	ATPase, Na+/K+ transporting, beta 2 polypeptide	0.875527	2.82465	1.68985	0.0116614
14990	H2-M2	histocompatibility 2, M region locus 2	0.790364	2.53367	1.68064	0.0488676
66705	Dnase1l2	deoxyribonuclease 1-like 2	0.8885	2.8416	1.67726	0.0492087
269608	Plekhg5	pleckstrin homology domain containing, family G (with RhoGef domain) member 5	2.59589	8.28916	1.675	0.00142914
12518	Cd79a	CD79A antigen (immunoglobulin-associated alpha)	4.16056	13.2283	1.66878	0.00911147
236604	Pisd-ps1	phosphatidylserine decarboxylase, pseudogene 1	28.7518	91.3119	1.66715	0.00142914
56229	Thsd1	thrombospondin, type I, domain 1	3.64461	11.5536	1.6645	0.00142914
114301	Palmd	palmdelphin	7.62247	24.1343	1.66276	0.00142914
68255	Tmem86b	transmembrane protein 86B	0.993849	3.14626	1.66254	0.042692
319899	Dock6	dedicator of cytokinesis 6	7.09839	22.4432	1.66071	0.00142914
50997	Mpp2	membrane protein, palmitoylated 2 (MAGUK p55 subfamily member 2)	1.23481	3.89813	1.65849	0.00142914
16199	Il9r	interleukin 9 receptor	0.327215	1.02891	1.6528	0.0362178
17388	Mmp15	matrix metallopeptidase 15	10.1269	31.7921	1.65048	0.00142914
237940	Aoc2	amine oxidase, copper containing 2 (retina-specific)	0.775858	2.42538	1.64435	0.0186084
64706	Scube1	signal peptide, CUB domain, EGF-like 1	1.669	5.21312	1.64316	0.00142914
18131	Notch3	notch 3	5.89275	18.3207	1.63646	0.00142914
16407	Itgae	integrin alpha E, epithelial-associated	3.27877	10.1298	1.62738	0.00688038
83396	Glis2	GLIS family zinc finger 2	6.20663	19.1221	1.62336	0.00142914
225608	Sh3tc2	SH3 domain and tetratricopeptide repeats 2	3.29359	10.1203	1.61952	0.00142914
21846	Tie1	tyrosine kinase with immunoglobulin-like and EGF-like domains 1	18.1605	55.3838	1.60866	0.00142914
94180	Acsbg1	acyl-CoA synthetase bubblegum family member 1	1.46792	4.4757	1.60834	0.0170798
23917	Impdh1	inosine 5'-phosphate dehydrogenase 1	12.6241	38.3801	1.60418	0.00142914
12143	Blk	B lymphoid kinase	1.42588	4.32875	1.6021	0.02395
18212	Ntrk2	neurotrophic tyrosine kinase, receptor, type 2	1.4799	4.48047	1.59814	0.00615727
75599	Pcdh1	protocadherin 1	17.1981	51.9811	1.59574	0.00142914
100504191	Gm16576	predicted gene 16576	0.415298	1.25273	1.59286	0.0223173
54485	Dll4	delta-like 4 (Drosophila)	6.56437	19.7599	1.58985	0.00142914
330814	Lphn1	latrophilin 1	4.11856	12.3492	1.58421	0.00142914
14264	Fmod	fibromodulin	1.34192	4.02293	1.58395	0.00615727
665574	Gm7694	predicted gene 7694	2.14018	6.37697	1.57514	0.00142914
320706	Soga1	suppressor of glucose, autophagy associated 1	8.589	25.496	1.56971	0.00142914
213945	Col28a1	collagen, type XXVIII, alpha 1	0.797787	2.36656	1.56872	0.0267892
11733	Ank1	ankyrin 1, erythroid	0.316543	0.937604	1.56658	0.0223173
667742	Piezo2	piezo-type mechanosensitive ion channel component 2	5.23767	15.5115	1.56634	0.00142914
269643	Ppp2r2c	protein phosphatase 2 (formerly 2A), regulatory subunit B (PR 52), gamma isoform	0.588454	1.74068	1.56465	0.0280686
19700	Rem1	rad and gem related GTP binding protein 1	2.32906	6.88395	1.56349	0.012779
140703	Emid1	EMI domain containing 1	2.20845	6.52725	1.56344	0.012779
57429	Sult5a1	sulfotransferase family 5A, member 1	2.53591	7.47012	1.55863	0.0139615
73181	Nfatc4	nuclear factor of activated T cells, cytoplasmic, calcineurin dependent 4	1.88924	5.56278	1.558	0.00363354
54137	Acrbp	proacrosin binding protein	1.55953	4.58966	1.55727	0.0355086
319504	Nrcam	neuron-glia-CAM-related cell adhesion molecule	2.79195	8.1686	1.54882	0.00142914
14652	Glp1r	glucagon-like peptide 1 receptor	12.8465	37.5516	1.54749	0.0122893
73095	Slc25a42	solute carrier family 25, member 42	1.21496	3.54228	1.54377	0.00543429
224697	Adamts10	a disintegrin-like and metallopeptidase (reprolysin type) with thrombospondin type 1 motif, 10	13.5555	39.4843	1.5424	0.00142914
12398	Cbfa2t3	core-binding factor, runt domain, alpha subunit 2, translocated to, 3 (human)	3.98639	11.5975	1.54066	0.00142914
170736	Parvb	parvin, beta	7.38627	21.467	1.5392	0.00142914
207592	Tbc1d16	TBC1 domain family, member 16	3.22907	9.3599	1.53537	0.00142914
212483	Fam193b	family with sequence similarity 193, member B	6.03871	17.4194	1.52838	0.00142914
237988	Cdr2l	cerebellar degeneration-related protein 2-like	3.65017	10.5145	1.52635	0.00142914
84004	Mcam	melanoma cell adhesion molecule	38.9923	111.916	1.52116	0.00142914
246228	Vwa1	von Willebrand factor A domain containing 1	1.15484	3.308	1.51827	0.0156126
19153	Prx	periaxin	19.3023	55.1837	1.51547	0.00142914
230582	Cyb5rl	cytochrome b5 reductase-like	1.34622	3.83397	1.50992	0.0293303
72293	Nkd2	naked cuticle 2 homolog (Drosophila)	1.92264	5.47042	1.50856	0.0133638
16510	Kcnh1	potassium voltage-gated channel, subfamily H (eag-related), member 1	1.0914	3.10184	1.50694	0.00256459
329366	4932418E24Rik	RIKEN cDNA 4932418E24 gene	1.62447	4.61483	1.5063	0.00615727
241327	Olfml2a	olfactomedin-like 2A	2.25473	6.39485	1.50396	0.0156126
50780	Rgs3	regulator of G-protein signaling 3	7.25069	20.5477	1.50279	0.00142914
22658	Pcgf2	polycomb group ring finger 2	2.69021	7.61036	1.50024	0.00142914
18008	Nes	nestin	17.6491	49.8939	1.49927	0.00142914
243958	Siglecg	sialic acid binding Ig-like lectin G	1.60321	4.5317	1.49909	0.0139615
26412	Map4k2	mitogen-activated protein kinase kinase kinase kinase 2	8.53537	24.1226	1.49886	0.00142914
12837	Col8a1	collagen, type VIII, alpha 1	2.7633	7.80432	1.49788	0.00142914
226777	C130074G19Rik	RIKEN cDNA C130074G19 gene	11.3599	32.0796	1.49771	0.00142914
329584	Slc2a4rg-ps	Slc2a4 regulator, pseudogene	2.3334	6.57979	1.49561	0.00615727
18596	Pdgfrb	platelet derived growth factor receptor, beta polypeptide	18.1978	51.2965	1.49509	0.00142914
668303	Kif26a	kinesin family member 26A	1.27656	3.59057	1.49195	0.00688038
67122	Nrarp	Notch-regulated ankyrin repeat protein	4.14416	11.6395	1.48988	0.00363354
12161	Bmp6	bone morphogenetic protein 6	9.62291	27.0224	1.48961	0.00142914
17150	Mfap2	microfibrillar-associated protein 2	5.79189	16.2476	1.48812	0.00688038
93838	Dqx1	DEAQ RNA-dependent ATPase	0.769022	2.15616	1.48737	0.0201204
12902	Cr2	complement receptor 2	1.14546	3.21154	1.48734	0.0045602
72578	2700054A10Rik	RIKEN cDNA 2700054A10 gene	0.485629	1.36061	1.48633	0.037385
68070	Pdzd2	PDZ domain containing 2	24.4549	68.3719	1.48328	0.0097928
72324	Plxdc1	plexin domain containing 1	1.87632	5.24359	1.48265	0.00543429
26360	Angptl2	angiopoietin-like 2	10.0128	27.9699	1.48202	0.0181158
223649	Nrbp2	nuclear receptor binding protein 2	21.6875	60.5582	1.48146	0.00142914
75691	Anks6	ankyrin repeat and sterile alpha motif domain containing 6	0.47398	1.31888	1.47642	0.0477584
77794	Adamtsl2	ADAMTS-like 2	9.90355	27.5177	1.47434	0.00142914
20668	Sox13	SRY-box containing gene 13	5.966	16.5501	1.472	0.00142914
329628	Fat4	FAT tumor suppressor homolog 4 (Drosophila)	4.18295	11.5969	1.47115	0.00142914
18127	Nos3	nitric oxide synthase 3, endothelial cell	2.05632	5.6866	1.4675	0.00543429
328734	Pisd-ps2	phosphatidylserine decarboxylase, pseudogene 2	5.66443	15.661	1.46717	0.00363354
71973	Rbpms2	RNA binding protein with multiple splicing 2	0.837115	2.31399	1.46688	0.0430133
75141	Rasd2	RASD family, member 2	0.941762	2.60297	1.46672	0.0344982
170638	Hpcal4	hippocalcin-like 4	0.722494	1.9906	1.46215	0.0450724
104110	Adcy4	adenylate cyclase 4	9.85938	27.0201	1.45446	0.00142914
30878	Apln	apelin	5.38635	14.7556	1.45389	0.00363354
81877	Tnxb	tenascin XB	7.44617	20.385	1.45294	0.00142914
84682	Cox4i2	cytochrome c oxidase subunit IV isoform 2	10.9032	29.8216	1.4516	0.00911147
74144	Robo4	roundabout homolog 4 (Drosophila)	7.9635	21.7759	1.45126	0.00142914
79202	Tnfrsf22	tumor necrosis factor receptor superfamily, member 22	0.765123	2.0893	1.44926	0.0460829
232237	Fgd5	FYVE, RhoGEF and PH domain containing 5	8.96573	24.3476	1.44129	0.00142914
50524	Sall2	sal-like 2 (Drosophila)	1.65973	4.4948	1.43731	0.00543429
212124	E030019B06Rik	RIKEN cDNA E030019B06 gene	1.26054	3.40659	1.43428	0.0465604
76969	Chst1	carbohydrate (keratan sulfate Gal-6) sulfotransferase 1	2.11981	5.72425	1.43315	0.00543429
105844	Card10	caspase recruitment domain family, member 10	3.35334	8.9865	1.42216	0.00142914
11512	Adcy6	adenylate cyclase 6	6.76588	18.1076	1.42024	0.00142914
240168	Rasgrp3	RAS, guanyl releasing protein 3	12.848	34.3349	1.41813	0.00256459
234797	6430548M08Rik	RIKEN cDNA 6430548M08 gene	7.63045	20.3814	1.41741	0.00142914
15002	H2-Ob	histocompatibility 2, O region beta locus	5.43713	14.4571	1.41086	0.00256459
13829	Dmtn	dematin actin binding protein	1.06014	2.81738	1.4101	0.0139615
108760	Galnt16	UDP-N-acetyl-alpha-D-galactosamine:polypeptide N-acetylgalactosaminyltransferase 16	0.677768	1.79734	1.407	0.0344982
17381	Mmp12	matrix metallopeptidase 12	2.20117	5.82521	1.40404	0.00256459
240752	Pik3c2b	phosphoinositide-3-kinase, class 2, beta polypeptide	2.39273	6.33203	1.40401	0.00142914
53883	Celsr2	cadherin, EGF LAG seven-pass G-type receptor 2 (flamingo homolog, Drosophila)	1.20382	3.18391	1.40318	0.00543429
239102	Zfhx2	zinc finger homeobox 2	0.590474	1.55932	1.40097	0.0181158
18763	Pkd1	polycystic kidney disease 1 homolog	15.9216	42.004	1.39954	0.0170798
252972	Tpcn1	two pore channel 1	5.19624	13.6885	1.39742	0.00142914
19739	Rgs9	regulator of G-protein signaling 9	3.17203	8.34043	1.39471	0.0133638
668225	Fignl2	fidgetin-like 2	1.04768	2.75367	1.39416	0.0267892
319982	5930430L01Rik	RIKEN cDNA 5930430L01 gene	2.38605	6.26923	1.39366	0.0139615
208659	Fam20a	family with sequence similarity 20, member A	2.05845	5.40363	1.39237	0.0133638
327958	Pitpnm3	PITPNM family member 3	3.36614	8.83631	1.39235	0.00142914
103012	6720401G13Rik	RIKEN cDNA 6720401G13 gene	9.3725	24.4591	1.38387	0.00142914
170765	Ripply3	ripply3 homolog (zebrafish)	8.45483	21.9774	1.37817	0.00142914
208213	Tmem132c	transmembrane protein 132C	2.70306	7.01931	1.37674	0.0045602
545370	Hmcn1	hemicentin 1	14.9519	38.6734	1.37101	0.012779
17762	Mapt	microtubule-associated protein tau	9.22665	23.7829	1.36605	0.00363354
59091	Jph2	junctophilin 2	2.21098	5.68864	1.3634	0.00911147
54672	Gpr97	G protein-coupled receptor 97	1.3438	3.45554	1.36259	0.02395
54393	Gabbr1	gamma-aminobutyric acid (GABA) B receptor, 1	4.78168	12.2559	1.35788	0.00142914
241128	Fam124b	family with sequence similarity 124, member B	1.59141	4.07299	1.35578	0.0480459
58994	Smpd3	sphingomyelin phosphodiesterase 3, neutral	1.10136	2.81733	1.35504	0.0318641
434215	Lrrc32	leucine rich repeat containing 32	6.42128	16.4253	1.35499	0.00256459
105450	Mmrn2	multimerin 2	6.66628	17.0201	1.35228	0.00142914
20677	Sox4	SRY-box containing gene 4	5.31695	13.5707	1.35182	0.00615727
666048	Trabd2b	TraB domain containing 2B	2.34151	5.976	1.35174	0.00256459
20444	St3gal2	ST3 beta-galactoside alpha-2,3-sialyltransferase 2	6.55521	16.7105	1.35004	0.00142914
58234	Shank3	SH3/ankyrin domain gene 3	8.43341	21.4586	1.34737	0.00142914
171463	Il17rd	interleukin 17 receptor D	4.26221	10.8409	1.34681	0.00142914
26903	Dysf	dysferlin	2.99339	7.59315	1.34292	0.00142914
232811	Suv420h2	suppressor of variegation 4-20 homolog 2 (Drosophila)	3.57649	9.04093	1.33793	0.0170798
74043	Pex26	peroxisomal biogenesis factor 26	1.78546	4.51047	1.33699	0.00764815
19273	Ptpru	protein tyrosine phosphatase, receptor type, U	2.96975	7.49781	1.33613	0.00543429
13400	Dmpk	dystrophia myotonica-protein kinase	3.54697	8.94957	1.33523	0.0160992
381598	2610005L07Rik	cadherin 11 pseudogene	2.55203	6.43379	1.33402	0.0304329
338371	Endov	endonuclease V	2.13687	5.38335	1.333	0.00615727
353156	Egfl7	EGF-like domain 7	79.0393	198.829	1.33089	0.00142914
12029	Bcl6b	B cell CLL/lymphoma 6, member B	6.21863	15.6386	1.33045	0.00543429
209683	Ttc28	tetratricopeptide repeat domain 28	3.64515	9.165	1.33016	0.00142914
13846	Ephb4	Eph receptor B4	13.8772	34.8843	1.32986	0.00256459
53867	Col5a3	collagen, type V, alpha 3	1.05603	2.6534	1.32919	0.02395
235431	Coro2b	coronin, actin binding protein, 2B	4.10009	10.2898	1.32749	0.00363354
101497	Plekhg2	pleckstrin homology domain containing, family G (with RhoGef domain) member 2	5.19506	13.0339	1.32706	0.00142914
224814	Abcc10	ATP-binding cassette, sub-family C (CFTR/MRP), member 10	0.88145	2.20479	1.32269	0.0272807
381812	Efcab4b	EF-hand calcium binding domain 4B	7.88835	19.7228	1.32207	0.0104176
209773	Dennd2a	DENN/MADD domain containing 2A	3.23867	8.08739	1.32027	0.00142914
71901	Fam219a	family with sequence similarity 219, member A	5.9457	14.8468	1.32024	0.00142914
29857	Mapk12	mitogen-activated protein kinase 12	6.57367	16.4049	1.31936	0.0045602
320376	Bcorl1	BCL6 co-repressor-like 1	2.65366	6.61076	1.31683	0.0045602
19411	Rarg	retinoic acid receptor, gamma	9.99588	24.8403	1.31328	0.00142914
94187	Zfp423	zinc finger protein 423	0.806049	2.00088	1.3117	0.0389603
20112	Rps6ka2	ribosomal protein S6 kinase, polypeptide 2	3.48496	8.64126	1.3101	0.00256459
12558	Cdh2	cadherin 2	1.06765	2.63645	1.30416	0.0264716
433926	Lrrc8b	leucine rich repeat containing 8 family, member B	8.91675	22.0153	1.30392	0.00142914
56807	Scamp5	secretory carrier membrane protein 5	1.42154	3.50843	1.30337	0.0376685
21677	Tead2	TEA domain family member 2	3.45234	8.50986	1.30156	0.00837503
58894	Zfp862	zinc finger protein 862	1.19199	2.93695	1.30094	0.0160992
237858	Tusc5	tumor suppressor candidate 5	1.8137	4.46788	1.30065	0.0218994
16500	Kcnb1	potassium voltage gated channel, Shab-related subfamily, member 1	1.29538	3.18198	1.29655	0.0104176
12483	Cd22	CD22 antigen	3.80381	9.34104	1.29614	0.00543429
242553	Kank4	KN motif and ankyrin repeat domains 4	2.79007	6.84308	1.29435	0.012779
11464	Actc1	actin, alpha, cardiac muscle 1	13.7919	33.7754	1.29215	0.0097928
215690	Nav1	neuron navigator 1	5.74506	14.0499	1.29017	0.00142914
19094	Mapk11	mitogen-activated protein kinase 11	3.24408	7.93014	1.28953	0.0190163
230971	Megf6	multiple EGF-like-domains 6	5.32213	12.9964	1.28804	0.00688038
277973	Slc9a5	solute carrier family 9 (sodium/hydrogen exchanger), member 5	0.847086	2.06365	1.28462	0.0255315
50530	Mfap5	microfibrillar associated protein 5	16.1427	39.2531	1.28193	0.00363354
22138	Ttn	titin	1.54325	3.74825	1.28025	0.0181158
228788	Ccm2l	cerebral cavernous malformation 2-like	5.54745	13.4652	1.27934	0.012779
117600	Srgap1	SLIT-ROBO Rho GTPase activating protein 1	2.25369	5.46869	1.27891	0.00363354
72203	2610507I01Rik	RIKEN cDNA 2610507I01 gene	6.82322	16.5558	1.27881	0.0104176
235611	Plxnb1	plexin B1	10.0178	24.2831	1.27738	0.00142914
103836	Zfp692	zinc finger protein 692	2.44883	5.92694	1.2752	0.0315434
116847	Prelp	proline arginine-rich end leucine-rich repeat	45.5688	110.227	1.27436	0.00363354
118453	Mmp28	matrix metallopeptidase 28 (epilysin)	2.64711	6.40235	1.27418	0.0167085
83395	Sp6	trans-acting transcription factor 6	0.787381	1.90257	1.27282	0.0486459
108089	Rnf144a	ring finger protein 144A	17.8858	43.1157	1.2694	0.00615727
217125	Samd14	sterile alpha motif domain containing 14	1.2112	2.91128	1.26521	0.0430133
241116	Ccdc108	coiled-coil domain containing 108	3.60762	8.66378	1.26395	0.00363354
29856	Smtn	smoothelin	6.78746	16.2799	1.26215	0.00142914
140481	Man2a2	mannosidase 2, alpha 2	8.95847	21.4398	1.25897	0.00256459
76877	Rab36	RAB36, member RAS oncogene family	1.15905	2.77292	1.25846	0.0433324
22064	Trpc2	transient receptor potential cation channel, subfamily C, member 2	0.795393	1.90272	1.25832	0.041959
59095	Fxyd6	FXYD domain-containing ion transport regulator 6	4.70586	11.2445	1.25669	0.0251514
20475	Six5	sine oculis-related homeobox 5	1.4651	3.50029	1.25648	0.042692
194126	Mtmr11	myotubularin related protein 11	3.07426	7.33583	1.25472	0.0206918
103841	Cuedc1	CUE domain containing 1	3.09013	7.36584	1.25318	0.0181158
22317	Vamp1	vesicle-associated membrane protein 1	2.29049	5.45257	1.25128	0.0210775
24050	2023-09-03	septin 3	0.838362	1.99243	1.24888	0.0450724
268780	Egflam	EGF-like, fibronectin type III and laminin G domains	10.2638	24.3862	1.2485	0.00363354
16504	Kcnc3	potassium voltage gated channel, Shaw-related subfamily, member 3	3.10465	7.37228	1.24768	0.00256459
14586	Gfra2	glial cell line derived neurotrophic factor family receptor alpha 2	4.40681	10.4593	1.24698	0.0097928
53374	Chst3	carbohydrate (chondroitin 6/keratan) sulfotransferase 3	2.88325	6.82261	1.24263	0.0122893
17540	Mrvi1	MRV integration site 1	1.15654	2.72692	1.23745	0.0190163
93689	Lmod1	leiomodin 1 (smooth muscle)	1.25859	2.9648	1.23613	0.0276772
16973	Lrp5	low density lipoprotein receptor-related protein 5	12.9667	30.4923	1.23364	0.0045602
17285	Meox1	mesenchyme homeobox 1	2.6524	6.23725	1.23361	0.049518
76491	Abhd14b	abhydrolase domain containing 14b	9.16198	21.5148	1.2316	0.0045602
104445	Cdc42ep1	CDC42 effector protein (Rho GTPase binding) 1	19.1648	44.9027	1.22834	0.0104176
20355	Sema4f	sema domain, immunoglobulin domain (Ig), TM domain, and short cytoplasmic domain	3.12907	7.32741	1.22757	0.0139615
545486	Tubb1	tubulin, beta 1 class VI	3.41708	8.00011	1.22726	0.0293303
80288	Bcl9l	B cell CLL/lymphoma 9-like	5.63366	13.1691	1.22501	0.00543429
20680	Sox7	SRY-box containing gene 7	7.12406	16.6394	1.22383	0.00837503
26364	Cd97	CD97 antigen	64.9195	151.535	1.22293	0.0330501
27029	Sgsh	N-sulfoglucosamine sulfohydrolase (sulfamidase)	4.06243	9.47896	1.22238	0.00764815
240753	Plekha6	pleckstrin homology domain containing, family A member 6	5.19108	12.1058	1.22159	0.00142914
73182	Pear1	platelet endothelial aggregation receptor 1	4.22463	9.84999	1.2213	0.0110389
18846	Plxna3	plexin A3	0.679644	1.58237	1.21923	0.0322298
74552	Nipal3	NIPA-like domain containing 3	9.84557	22.8924	1.21732	0.00142914
381091	H2-Eb2	histocompatibility 2, class II antigen E beta2	1.28604	2.98966	1.21705	0.049518
19245	Ptp4a3	protein tyrosine phosphatase 4a3	6.08303	14.1384	1.21676	0.0116614
17064	Cd93	CD93 antigen	61.5759	142.945	1.21502	0.0177014
18689	Phxr4	per-hexamer repeat gene 4	4.95331	11.4731	1.21179	0.0334556
230379	Acer2	alkaline ceramidase 2	43.0301	99.6442	1.21144	0.00764815
268515	Bahcc1	BAH domain and coiled-coil containing 1	1.3007	3.00982	1.21039	0.00688038
22371	Vwf	Von Willebrand factor homolog	42.833	99.0734	1.20977	0.0398383
216725	Adamts2	a disintegrin-like and metallopeptidase (reprolysin type) with thrombospondin type 1 motif, 2	8.08442	18.6887	1.20895	0.00688038
17305	Mfng	MFNG O-fucosylpeptide 3-beta-N-acetylglucosaminyltransferase	7.65382	17.6668	1.20679	0.0133638
110532	Adarb1	adenosine deaminase, RNA-specific, B1	8.83525	20.3494	1.20364	0.00837503
223864	Rapgef3	Rap guanine nucleotide exchange factor (GEF) 3	7.08545	16.3181	1.20354	0.00543429
71729	Rgs12	regulator of G-protein signaling 12	9.8818	22.6981	1.19973	0.00688038
56441	Nat6	N-acetyltransferase 6	4.97762	11.4313	1.19947	0.0210775
13631	Eef2k	eukaryotic elongation factor-2 kinase	2.59039	5.94697	1.19898	0.00543429
30937	Lmcd1	LIM and cysteine-rich domains 1	4.44275	10.1854	1.19697	0.0170798
235281	Scn3b	sodium channel, voltage-gated, type III, beta	13.3392	30.5804	1.19693	0.00543429
382056	Crtc1	CREB regulated transcription coactivator 1	1.14033	2.61398	1.1968	0.0322298
11554	Adrb1	adrenergic receptor, beta 1	4.39181	10.0655	1.19653	0.0167085
72147	Zbtb46	zinc finger and BTB domain containing 46	6.92072	15.8453	1.19506	0.00911147
19221	Ptgfrn	prostaglandin F2 receptor negative regulator	33.0154	75.5378	1.19406	0.0177014
11421	Ace	angiotensin I converting enzyme (peptidyl-dipeptidase A) 1	94.7661	216.702	1.19327	0.0400706
71947	2310067B10Rik	RIKEN cDNA 2310067B10 gene	5.78679	13.2306	1.19304	0.0045602
21652	Phf1	PHD finger protein 1	7.52899	17.1808	1.19027	0.0104176
14218	Sh3pxd2a	SH3 and PX domains 2A	14.4022	32.8267	1.18858	0.0156126
18985	Pou2af1	POU domain, class 2, associating factor 1	3.62119	8.25091	1.18809	0.0195435
121021	Cspg4	chondroitin sulfate proteoglycan 4	2.32613	5.29012	1.18537	0.00764815
109689	Arrb1	arrestin, beta 1	33.064	75.1468	1.18445	0.0156126
18218	Dusp8	dual specificity phosphatase 8	2.93164	6.66187	1.18422	0.00615727
51793	Ddah2	dimethylarginine dimethylaminohydrolase 2	12.5281	28.4431	1.18291	0.0151759
208777	Sned1	sushi, nidogen and EGF-like domains 1	4.56223	10.3559	1.18264	0.0160992
259302	Srgap3	SLIT-ROBO Rho GTPase activating protein 3	1.03866	2.35705	1.18225	0.0160992
68655	Fndc1	fibronectin type III domain containing 1	2.90625	6.58983	1.18108	0.0122893
216810	Tom1l2	target of myb1-like 2 (chicken)	11.7928	26.736	1.18088	0.00837503
239337	Adamts12	a disintegrin-like and metallopeptidase (reprolysin type) with thrombospondin type 1 motif, 12	1.96807	4.449	1.1767	0.0151759
14257	Flt4	FMS-like tyrosine kinase 4	5.74849	12.9915	1.17631	0.00256459
66972	Slc25a23	solute carrier family 25 (mitochondrial carrier; phosphate carrier), member 23	5.74595	12.9069	1.16753	0.00615727
13591	Ebf1	early B cell factor 1	2.88499	6.47342	1.16596	0.0389603
13849	Ephx1	epoxide hydrolase 1, microsomal	38.1904	85.6519	1.16528	0.00911147
380969	Nckap5l	NCK-associated protein 5-like	1.40891	3.15617	1.1636	0.0463523
215819	Nhsl1	NHS-like 1	1.92057	4.29904	1.16248	0.0190163
268739	Arhgef40	Rho guanine nucleotide exchange factor (GEF) 40	4.45837	9.97547	1.16187	0.0463523
67131	Acbd4	acyl-Coenzyme A binding domain containing 4	4.629	10.3443	1.16006	0.0322298
26559	Hunk	hormonally upregulated Neu-associated kinase	2.08938	4.66484	1.15875	0.0307912
20778	Scarb1	scavenger receptor class B, member 1	16.62	37.0387	1.15611	0.00615727
24059	Slco2a1	solute carrier organic anion transporter family, member 2a1	52.1245	115.971	1.15373	0.0177014
264895	Acsf2	acyl-CoA synthetase family member 2	4.36425	9.69248	1.15113	0.038689
71690	Esm1	endothelial cell-specific molecule 1	2.96418	6.58143	1.15077	0.0358647
20672	Sox18	SRY-box containing gene 18	7.3565	16.3093	1.1486	0.0255315
21388	Tbx5	T-box 5	5.2787	11.6702	1.14457	0.0097928
66425	Pcp4l1	Purkinje cell protein 4-like 1	12.8911	28.3869	1.13885	0.0156126
241589	D430041D05Rik	RIKEN cDNA D430041D05 gene	0.681871	1.49992	1.13732	0.0423404
54409	Ramp2	receptor (calcitonin) activity modifying protein 2	71.9627	158.19	1.13634	0.0045602
17425	Foxk1	forkhead box K1	5.90864	12.9734	1.13466	0.00764815
219228	Pcdh17	protocadherin 17	5.52186	12.1176	1.13388	0.00837503
27205	Podxl	podocalyxin-like	48.23	105.84	1.13388	0.0223173
18604	Pdk2	pyruvate dehydrogenase kinase, isoenzyme 2	4.93566	10.8278	1.13343	0.0398383
192166	Sardh	sarcosine dehydrogenase	2.3576	5.17104	1.13313	0.0300461
102693	Phldb1	pleckstrin homology-like domain, family B, member 1	6.66245	14.5765	1.12952	0.00837503
226153	Peo1	progressive external ophthalmoplegia 1 (human)	2.37306	5.18976	1.12892	0.0337558
547127	Tmem181b-ps	transmembrane protein 181B, pseudogene	2.52937	5.52304	1.12668	0.0218994
24066	Spry4	sprouty homolog 4 (Drosophila)	5.41734	11.8199	1.12556	0.00837503
242785	Klhl21	kelch-like 21	4.83507	10.534	1.12345	0.012779
235406	Snx33	sorting nexin 33	9.53698	20.7658	1.12261	0.00911147
328329	Mast4	microtubule associated serine/threonine kinase family member 4	5.36838	11.6532	1.11817	0.00764815
207818	Smagp	small cell adhesion glycoprotein	11.6106	25.1797	1.11682	0.0223173
233210	Prr12	proline rich 12	2.79407	6.05489	1.11573	0.0195435
208647	Creb3l2	cAMP responsive element binding protein 3-like 2	11.4085	24.6932	1.11401	0.00911147
13688	Eif4ebp2	eukaryotic translation initiation factor 4E binding protein 2	14.343	31.0445	1.11399	0.0104176
65945	Clstn1	calsyntenin 1	27.8575	60.2958	1.11399	0.00764815
77889	Lbh	limb-bud and heart	33.938	73.3531	1.11196	0.0122893
68606	Ppm1f	protein phosphatase 1F (PP2C domain containing)	17.4836	37.7837	1.11176	0.00764815
21886	Tle2	transducin-like enhancer of split 2, homolog of Drosophila E(spl)	3.27717	7.07428	1.11013	0.0447922
101540	Prkd2	protein kinase D2	9.69988	20.8944	1.10707	0.0110389
93691	Klf7	Kruppel-like factor 7 (ubiquitous)	14.4438	31.0342	1.1034	0.0139615
17309	Mgat3	mannoside acetylglucosaminyltransferase 3	5.37285	11.5362	1.10241	0.012779
22241	Ulk1	unc-51 like kinase 1	5.02157	10.7775	1.10181	0.0122893
69219	Ddah1	dimethylarginine dimethylaminohydrolase 1	4.76975	10.2369	1.10179	0.0116614
67784	Plxnd1	plexin D1	13.3256	28.5842	1.10102	0.0156126
94040	Clmn	calmin	2.61936	5.61823	1.1009	0.0116614
58996	Arhgap23	Rho GTPase activating protein 23	6.16033	13.2081	1.10035	0.00911147
65962	Slc9a3r2	solute carrier family 9 (sodium/hydrogen exchanger), member 3 regulator 2	48.2231	103.285	1.09884	0.00764815
108097	Prkab2	protein kinase, AMP-activated, beta 2 non-catalytic subunit	3.29927	7.0653	1.09861	0.00911147
68667	Trpm4	transient receptor potential cation channel, subfamily M, member 4	3.15481	6.75467	1.09833	0.0326166
20312	Cx3cl1	chemokine (C-X3-C motif) ligand 1	7.28491	15.5911	1.09774	0.0133638
18557	Cdk18	cyclin-dependent kinase 18	3.75733	8.04011	1.09751	0.0267892
100503043	Armcx4	armadillo repeat containing, X-linked 4	6.66725	14.2617	1.09698	0.0097928
70381	Tecpr1	tectonin beta-propeller repeat containing 1	9.99904	21.351	1.09444	0.0156126
68453	Gpihbp1	GPI-anchored HDL-binding protein 1	52.5396	112.168	1.09418	0.0170798
170643	Kirrel	kin of IRRE like (Drosophila)	5.65227	12.0538	1.09259	0.0167085
59093	Pcbp3	poly(rC) binding protein 3	3.27596	6.98513	1.09237	0.0370716
244418	D8Ertd82e	DNA segment, Chr 8, ERATO Doi 82, expressed	1.58647	3.38046	1.0914	0.0430133
54614	Prpf40b	PRP40 pre-mRNA processing factor 40 homolog B (yeast)	3.89739	8.29858	1.09035	0.0285245
328977	Zfp532	zinc finger protein 532	5.04131	10.7211	1.08858	0.0122893
13435	Dnmt3a	DNA methyltransferase 3A	7.32157	15.5681	1.08837	0.0116614
19044	Ppox	protoporphyrinogen oxidase	5.58566	11.8637	1.08676	0.0195435
210622	Pamr1	peptidase domain containing associated with muscle regeneration 1	8.63877	18.3369	1.08585	0.0334556
14809	Grik5	glutamate receptor, ionotropic, kainate 5 (gamma 2)	1.85605	3.93854	1.08543	0.0368347
381022	Kmt2d	lysine (K)-specific methyltransferase 2D	12.4494	26.3991	1.08442	0.0370716
69524	Esam	endothelial cell-specific adhesion molecule	54.5072	115.562	1.08415	0.0116614
545156	Kalrn	kalirin, RhoGEF kinase	2.89331	6.13061	1.08331	0.0181158
239652	Zfp641	zinc finger protein 641	3.75238	7.93097	1.07969	0.0307912
11514	Adcy8	adenylate cyclase 8	4.99704	10.5499	1.07808	0.02395
16480	Jup	junction plakoglobin	25.1978	53.1428	1.07658	0.0145754
50768	Dlc1	deleted in liver cancer 1	38.1899	80.5404	1.07652	0.0450724
52609	Cbx7	chromobox 7	7.89208	16.6329	1.07556	0.0190163
209012	Ulk4	unc-51-like kinase 4	2.03739	4.29158	1.07479	0.0444223
11504	Adamts1	a disintegrin-like and metallopeptidase (reprolysin type) with thrombospondin type 1 motif, 1	26.6233	55.8639	1.06923	0.0218994
214547	She	src homology 2 domain-containing transforming protein E	8.23119	17.2498	1.0674	0.00615727
21386	Tbx3	T-box 3	8.78867	18.3944	1.06555	0.0156126
66158	Cxx1a	CAAX box 1A	6.15321	12.8694	1.06454	0.0400706
109246	Tspan9	tetraspanin 9	29.7085	62.1352	1.06454	0.0151759
76954	St5	suppression of tumorigenicity 5	17.1682	35.906	1.06449	0.0122893
18162	Npr3	natriuretic peptide receptor 3	12.5243	26.1643	1.06287	0.0195435
216856	Nlgn2	neuroligin 2	3.83465	8.00391	1.06161	0.0465604
26417	Mapk3	mitogen-activated protein kinase 3	49.4408	103.001	1.05889	0.0133638
21804	Tgfb1i1	transforming growth factor beta 1 induced transcript 1	9.17871	19.1216	1.05884	0.0156126
210172	Zfp526	zinc finger protein 526	3.01831	6.27504	1.05588	0.0255315
246710	Rhobtb2	Rho-related BTB domain containing 2	3.10324	6.44884	1.05527	0.0160992
75723	Amotl1	angiomotin-like 1	14.7881	30.7221	1.05484	0.0223173
22379	Fmnl3	formin-like 3	10.555	21.9233	1.05454	0.0145754
26949	Vat1	vesicle amine transport protein 1 homolog (T californica)	22.7576	47.2423	1.05373	0.0201204
20440	St6gal1	beta galactoside alpha 2,6 sialyltransferase 1	12.5616	26.075	1.05365	0.0110389
109050	Fam212b	family with sequence similarity 212, member B	3.55106	7.36891	1.0532	0.0247648
59056	Evc	Ellis van Creveld gene syndrome	2.61921	5.43366	1.05279	0.0465604
19009	Pou6f1	POU domain, class 6, transcription factor 1	3.88069	8.04825	1.05236	0.0236266
77045	Bcl7a	B cell CLL/lymphoma 7A	2.47283	5.12738	1.05206	0.0408851
21809	Tgfb3	transforming growth factor, beta 3	10.4268	21.6162	1.05182	0.0151759
21912	Tspan7	tetraspanin 7	117.257	242.99	1.05123	0.0318641
242608	Podn	podocan	4.97337	10.3057	1.05114	0.037385
30806	Adamts8	a disintegrin-like and metallopeptidase (reprolysin type) with thrombospondin type 1 motif, 8	4.3853	9.08178	1.0503	0.0423404
19699	Reln	reelin	1.87408	3.88087	1.0502	0.0430133
215445	Rab11fip3	RAB11 family interacting protein 3 (class II)	5.96763	12.3566	1.05005	0.037385
263406	Plekhg3	pleckstrin homology domain containing, family G (with RhoGef domain) member 3	3.64959	7.5557	1.04983	0.0267892
243548	Prickle2	prickle homolog 2 (Drosophila)	14.1162	29.2172	1.04946	0.0276772
100302730	5830417I10Rik	gon-4-like pseudogene	2.52077	5.21632	1.04917	0.0190163
16590	Kit	kit oncogene	20.49	42.2815	1.04511	0.012779
207596	Thsd4	thrombospondin, type I, domain containing 4	5.29108	10.9175	1.04501	0.0201204
100689	Spon2	spondin 2, extracellular matrix protein	5.20447	10.7372	1.04479	0.0368347
328949	Mcc	mutated in colorectal cancers	13.0994	27.0237	1.04472	0.0344982
19732	Rgl2	ral guanine nucleotide dissociation stimulator-like 2	10.4846	21.6239	1.04436	0.012779
79233	Zfp319	zinc finger protein 319	4.63143	9.54392	1.04312	0.0311694
57330	Gigyf1	GRB10 interacting GYF protein 1	4.54189	9.35704	1.04276	0.021473
18160	Npr1	natriuretic peptide receptor 1	15.5259	31.9669	1.0419	0.0210775
12006	Axin2	axin2	4.34179	8.93102	1.04053	0.0186084
28019	Ing4	inhibitor of growth family, member 4	13.3585	27.4684	1.04002	0.0170798
78908	Igsf3	immunoglobulin superfamily, member 3	3.54464	7.28855	1.03999	0.0177014
232334	Vgll4	vestigial like 4 (Drosophila)	12.8354	26.3836	1.03952	0.0243714
16542	Kdr	kinase insert domain protein receptor	42.4404	87.1622	1.03827	0.0307912
50767	Pnpla6	patatin-like phospholipase domain containing 6	5.25497	10.7872	1.03756	0.0228092
213573	Efcab4a	EF-hand calcium binding domain 4A	9.74047	19.9656	1.03545	0.0398383
227723	Prrc2b	proline-rich coiled-coil 2B	23.453	48.0458	1.03464	0.0355086
74052	Ttc21a	tetratricopeptide repeat domain 21A	3.99217	8.16891	1.03297	0.0300461
27355	Pald1	phosphatase domain containing, paladin 1	12.3462	25.2473	1.03206	0.0167085
84035	Kremen1	kringle containing transmembrane protein 1	6.9194	14.1472	1.0318	0.0247648
68764	Cdhr3	cadherin-related family member 3	6.01834	12.3044	1.03173	0.0297025
17207	Mcf2l	mcf.2 transforming sequence-like	7.77768	15.8926	1.03094	0.0236266
208431	Shroom4	shroom family member 4	8.8525	18.0632	1.02889	0.0186084
21833	Thra	thyroid hormone receptor alpha	17.7763	36.1898	1.02563	0.012779
171508	Creld1	cysteine-rich with EGF-like domains 1	5.94336	12.0977	1.02538	0.0398383
17385	Mmp11	matrix metallopeptidase 11	7.40032	15.0596	1.02503	0.0342058
68875	Tmcc2	transmembrane and coiled-coil domains 2	14.3015	29.0778	1.02375	0.0156126
13642	Efnb2	ephrin B2	23.0933	46.9528	1.02374	0.0232322
23821	Bace1	beta-site APP cleaving enzyme 1	5.99258	12.1838	1.02372	0.0285245
319317	Snhg11	small nucleolar RNA host gene 11	4.78077	9.71931	1.02361	0.0411366
74239	Iqce	IQ motif containing E	3.23276	6.56636	1.02233	0.0400706
54525	Syt7	synaptotagmin VII	2.36815	4.8074	1.0215	0.0452916
208618	Etl4	enhancer trap locus 4	10.3175	20.9414	1.02127	0.021473
380713	Scarf1	scavenger receptor class F, member 1	5.69365	11.5558	1.02119	0.0326166
20358	Sema6a	sema domain, transmembrane domain (TM), and cytoplasmic domain, (semaphorin) 6A	9.49647	19.2659	1.02058	0.0201204
79263	Trim39	tripartite motif-containing 39	6.64454	13.4701	1.01952	0.0223173
238803	Zfp366	zinc finger protein 366	5.07353	10.2841	1.01935	0.0322298
272538	Tango6	transport and golgi organization 6	2.31759	4.69757	1.01929	0.0307912
94352	Loxl2	lysyl oxidase-like 2	7.1317	14.4386	1.01761	0.0326166
244653	Hydin	HYDIN, axonemal central pair apparatus protein	2.59485	5.25196	1.0172	0.021473
208043	Setd1b	SET domain containing 1B	3.79453	7.67763	1.01674	0.0228092
78339	Ttyh3	tweety homolog 3 (Drosophila)	9.29634	18.8005	1.01604	0.0243714
21349	Tal1	T cell acute lymphocytic leukemia 1	2.70873	5.4697	1.01384	0.0351753
230848	Zbtb40	zinc finger and BTB domain containing 40	2.33225	4.70181	1.0115	0.0315434
244757	Glb1l2	galactosidase, beta 1-like 2	5.24468	10.5416	1.00717	0.0370716
72194	Fbxl20	F-box and leucine-rich repeat protein 20	6.60073	13.2596	1.00634	0.0181158
232798	Leng8	leukocyte receptor cluster (LRC) member 8	24.4219	49.0494	1.00606	0.0218994
106581	Itfg3	integrin alpha FG-GAP repeat containing 3	12.9182	25.9314	1.0053	0.0190163
76441	Daam2	dishevelled associated activator of morphogenesis 2	3.24882	6.50021	1.00057	0.0465604
56264	Cpxm1	carboxypeptidase X 1 (M14 family)	7.6931	15.3743	0.998888	0.045841
20181	Rxra	retinoid X receptor alpha	10.3077	20.5976	0.998759	0.0223173
17428	Mnt	max binding protein	3.65494	7.28944	0.99596	0.0389603
268595	D430019H16Rik	RIKEN cDNA D430019H16 gene	2.94369	5.86759	0.995142	0.0392014
77827	Krba1	KRAB-A domain containing 1	1.96828	3.91671	0.992711	0.0400706
238384	Slc24a4	solute carrier family 24 (sodium/potassium/calcium exchanger), member 4	7.42501	14.7735	0.992548	0.0452916
243743	Plxna4	plexin A4	6.13526	12.2039	0.992142	0.0267892
230761	Zfp362	zinc finger protein 362	3.79572	7.54424	0.991	0.0483317
239170	Fam160b2	family with sequence similarity 160, member B2	3.52829	7.01223	0.990903	0.0368347
225207	Zfp521	zinc finger protein 521	3.63989	7.22946	0.989994	0.0289297
14613	Gja5	gap junction protein, alpha 5	9.1656	18.1984	0.989512	0.0337558
235633	Als2cl	ALS2 C-terminal like	11.946	23.6963	0.988136	0.0232322
381921	Taok2	TAO kinase 2	21.4356	42.5174	0.988043	0.0289297
56087	Dnah10	dynein, axonemal, heavy chain 10	2.36152	4.68071	0.987016	0.0251514
74270	Usp20	ubiquitin specific peptidase 20	2.93559	5.81486	0.986096	0.0460829
52468	Ctdsp2	CTD (carboxy-terminal domain, RNA polymerase II, polypeptide A) small phosphatase 2	36.3629	72.0186	0.985903	0.0460829
494448	Cbx6	chromobox 6	13.9969	27.7017	0.984869	0.0289297
140721	Caskin2	CASK-interacting protein 2	11.152	22.053	0.983682	0.0186084
18247	Oaz2	ornithine decarboxylase antizyme 2	45.9938	90.8969	0.982792	0.0289297
70727	Rasgef1a	RasGEF domain family, member 1A	14.5455	28.729	0.981932	0.0293303
27373	Csnk1e	casein kinase 1, epsilon	12.5019	24.6553	0.979752	0.0160992
347722	Agap1	ArfGAP with GTPase domain, ankyrin repeat and PH domain 1	8.71335	17.1405	0.976114	0.0260147
228852	Ppp1r16b	protein phosphatase 1, regulatory (inhibitor) subunit 16B	18.5016	36.3743	0.975267	0.0344982
18628	Per3	period circadian clock 3	6.62065	13.0064	0.974181	0.0315434
110911	Cds2	CDP-diacylglycerol synthase (phosphatidate cytidylyltransferase) 2	23.8759	46.8426	0.972267	0.0300461
207212	Arhgef17	Rho guanine nucleotide exchange factor (GEF) 17	8.98356	17.6228	0.972083	0.0243714
12953	Cry2	cryptochrome 2 (photolyase-like)	10.2499	20.1069	0.97208	0.0311694
12014	Bach2	BTB and CNC homology 2	3.11235	6.10017	0.970844	0.0337558
192187	Stab1	stabilin 1	12.3975	24.2885	0.97022	0.0465604
24100	Tpra1	transmembrane protein, adipocyte asscociated 1	8.5406	16.7281	0.969862	0.037385
71972	Dnmbp	dynamin binding protein	3.65883	7.1662	0.969826	0.0318641
78286	Nav2	neuron navigator 2	7.78661	15.2257	0.96744	0.0337558
71795	Pitpnc1	phosphatidylinositol transfer protein, cytoplasmic 1	16.9105	33.0377	0.966195	0.0232322
244668	Sipa1l2	signal-induced proliferation-associated 1 like 2	9.73393	18.9813	0.963482	0.0181158
240055	Neurl1b	neuralized homolog 1b (Drosophila)	3.31524	6.45738	0.961835	0.0297025
22318	Vamp2	vesicle-associated membrane protein 2	16.1201	31.3762	0.960812	0.02395
228911	Tshz2	teashirt zinc finger family member 2	3.03988	5.91382	0.960076	0.0395758
545030	Wdfy4	WD repeat and FYVE domain containing 4	9.80542	19.0742	0.95997	0.0297025
59289	Ackr2	atypical chemokine receptor 2	8.76098	17.04	0.95976	0.0358647
227693	Zer1	zyg-11 related, cell cycle regulator	4.62397	8.98486	0.958365	0.0300461
17755	Map1b	microtubule-associated protein 1B	7.09581	13.7672	0.956198	0.0255315
20399	Sh2b1	SH2B adaptor protein 1	6.80143	13.1869	0.955197	0.0362178
194388	Tet3	tet methylcytosine dioxygenase 3	9.13474	17.6733	0.952131	0.0349164
68744	Zfp740	zinc finger protein 740	19.7052	38.0761	0.950311	0.0255315
217310	Hid1	HID1 domain containing	4.44497	8.56802	0.946787	0.0417714
13805	Eng	endoglin	46.0046	88.6116	0.945717	0.0471779
78323	Fam219b	family with sequence similarity 219, member B	6.06331	11.6502	0.942178	0.0483317
58235	Pvrl1	poliovirus receptor-related 1	5.47112	10.491	0.939238	0.041959
230676	Szt2	seizure threshold 2	6.24107	11.9477	0.936864	0.037385
50932	Mink1	misshapen-like kinase 1 (zebrafish)	12.7297	24.3363	0.93491	0.0351753
11350	Abl1	c-abl oncogene 1, non-receptor tyrosine kinase	11.4736	21.9234	0.934157	0.0362178
269878	Megf8	multiple EGF-like-domains 8	4.54689	8.67225	0.931525	0.0437069
194655	Klf11	Kruppel-like factor 11	7.34559	13.9869	0.929124	0.0351753
71709	Syde1	synapse defective 1, Rho GTPase, homolog 1 (C. elegans)	9.34863	17.7758	0.927088	0.0251514
75687	Fam65a	family with sequence similarity 65, member A	10.158	19.2911	0.925324	0.0355086
19708	Dpf2	D4, zinc and double PHD fingers family 2	12.7841	24.217	0.921666	0.038689
237806	Dnah9	dynein, axonemal, heavy chain 9	3.08309	5.83963	0.921498	0.0358647
72344	Usp36	ubiquitin specific peptidase 36	5.11413	9.65777	0.9172	0.0395758
277010	Marveld1	MARVEL (membrane-associating) domain containing 1	21.3925	40.351	0.915501	0.0376685
71228	Dlg5	discs, large homolog 5 (Drosophila)	4.38143	8.25183	0.913313	0.0417714
74127	Krt80	keratin 80	22.5005	42.2894	0.91034	0.042692
18208	Ntn1	netrin 1	11.3171	21.2372	0.908086	0.0411366
236511	Ago1	argonaute RISC catalytic subunit 1	13.2371	24.8257	0.907243	0.0368347
14461	Gata2	GATA binding protein 2	9.83864	18.4161	0.90444	0.0368347
72061	2010111I01Rik	RIKEN cDNA 2010111I01 gene	12.3386	23.0582	0.902093	0.0351753
217166	Nr1d1	nuclear receptor subfamily 1, group D, member 1	23.4596	43.8008	0.900778	0.0460829
231668	Vsig10	V-set and immunoglobulin domain containing 10	5.44324	10.1528	0.899348	0.0471779
17534	Mrc2	mannose receptor, C type 2	15.099	28.1368	0.898007	0.0398383
433586	Maml3	mastermind like 3 (Drosophila)	4.62786	8.6214	0.897576	0.0463523
107566	Arl2bp	ADP-ribosylation factor-like 2 binding protein	26.3573	48.8741	0.890868	0.0344982
66522	Pgpep1	pyroglutamyl-peptidase I	3.93389	7.26716	0.885435	0.0477584
320683	Zfp629	zinc finger protein 629	4.57709	8.45414	0.885227	0.045841
84094	Plvap	plasmalemma vesicle associated protein	49.6879	91.6733	0.883606	0.0414692
14567	Gdi1	guanosine diphosphate (GDP) dissociation inhibitor 1	26.4446	48.7297	0.881827	0.0349164
140484	Pofut1	protein O-fucosyltransferase 1	7.01067	12.9129	0.881188	0.038689
104401	Pcnxl3	pecanex-like 3 (Drosophila)	6.41538	11.7714	0.875682	0.0452916
210146	Irgq	immunity-related GTPase family, Q	4.62977	8.48273	0.873588	0.0486459
67488	Calcoco1	calcium binding and coiled coil domain 1	21.0524	38.5213	0.871676	0.0455086
233103	4931406P16Rik	RIKEN cDNA 4931406P16 gene	20.0673	36.7038	0.871082	0.0379221
71520	Grap	GRB2-related adaptor protein	23.6951	43.2952	0.869616	0.0411366
72543	Mvb12b	multivesicular body subunit 12B	7.84468	14.3307	0.869326	0.0460829
52040	Ppp1r10	protein phosphatase 1, regulatory subunit 10	10.509	19.1302	0.864222	0.0483317
18626	Per1	period circadian clock 1	13.6923	24.829	0.858659	0.0447922
57263	Retnlb	resistin like beta	1.19608	0	0	0.00142914
68416	Sycn	syncollin	0	16.6008	0	0.00142914
18406	Orm2	orosomucoid 2	1.07993	0	0	0.00142914
18811	Prl2c2	prolactin family 2, subfamily c, member 2	0	1.77845	0	0.00142914
19118	Prm1	protamine 1	1.28337	0	0	0.0110389
22074	Try4	trypsin 4	0	25.8398	0	0.00142914
436522	Try10	trypsin 10	0	1.13345	0	0.00142914
69036	Zg16	zymogen granule protein 16	0	13.4517	0	0.00142914
67868	Cela3b	chymotrypsin-like elastase family, member 3B	0	34.3908	0	0.00142914
319184	Hist1h2bk	histone cluster 1, H2bk	8.0203	0	0	0.00142914
71619	Arl14	ADP-ribosylation factor-like 14	0	1.73563	0	0.00142914
69060	Pnlip	pancreatic lipase	0	32.7166	0	0.00142914
66809	Krt20	keratin 20	0	8.11465	0	0.00142914
19693	Reg2	regenerating islet-derived 2	0	124.106	0	0.00142914
22073	Prss3	protease, serine, 3	0	1.61679	0	0.00142914
103964	Try5	trypsin 5	0	51.1871	0	0.00142914
381633	Gm1673	predicted gene 1673	1.04955	0	0	0.00764815
70894	Efcab3	EF-hand calcium binding domain 3	1.31015	0	0	0.00142914
319154	Hist2h3b	histone cluster 2, H3b	7.71379	0	0	0.00142914
20599	Smr3a	submaxillary gland androgen regulated protein 3A	2.83924	0	0	0.00256459
15267	Hist2h2aa1	histone cluster 2, H2aa1	1.29087	0	0	0.00142914
319165	Hist1h2ad	histone cluster 1, H2ad	1.3416	0	0	0.00688038
19694	Reg3a	regenerating islet-derived 3 alpha	0	40.3998	0	0.00142914
229927	Clca4	chloride channel calcium activated 4	0	1.07198	0	0.00142914
67373	2210010C04Rik	RIKEN cDNA 2210010C04 gene	0	22.0684	0	0.00142914
93672	Il24	interleukin 24	1.02191	0	0	0.00142914
16153	Il10	interleukin 10	4.50463	0	0	0.00142914
15452	Hprt	hypoxanthine guanine phosphoribosyl transferase	70.2828	39.3864	-0.835476	0.0488676
20775	Sqle	squalene epoxidase	21.5548	12.0263	-0.84182	0.0480459
101118	Tmem168	transmembrane protein 168	26.8108	14.8836	-0.849092	0.0465604
72736	Tmx1	thioredoxin-related transmembrane protein 1	42.4661	23.429	-0.858015	0.0400706
20912	Stxbp3a	syntaxin binding protein 3A	44.6124	24.5458	-0.861966	0.0455086
11777	Ap3s1	adaptor-related protein complex 3, sigma 1 subunit	26.3379	14.471	-0.863971	0.0483317
216344	Rab21	RAB21, member RAS oncogene family	43.7589	24.0261	-0.864974	0.0455086
12340	Capza1	capping protein (actin filament) muscle Z-line, alpha 1	42.7458	23.4381	-0.866929	0.0452916
56805	Zbtb33	zinc finger and BTB domain containing 33	13.8315	7.5839	-0.866946	0.0480459
17936	Nab1	Ngfi-A binding protein 1	36.6637	20.081	-0.868522	0.0370716
66234	Sc4mol	sterol-C4-methyl oxidase-like	39.2534	21.4591	-0.871229	0.0486459
66413	Psmd6	proteasome (prosome, macropain) 26S subunit, non-ATPase, 6	49.1992	26.8567	-0.873352	0.0392014
19384	Ran	RAN, member RAS oncogene family	56.3761	30.6689	-0.878309	0.0452916
66244	Nemf	nuclear export mediator factor	35.5365	19.2695	-0.882982	0.0400706
108664	Atp6v1h	ATPase, H+ transporting, lysosomal V1 subunit H	46.1672	25.0029	-0.88477	0.0437069
232910	Ap2s1	adaptor-related protein complex 2, sigma 1 subunit	58.1324	31.3861	-0.889215	0.0488676
20656	Sod2	superoxide dismutase 2, mitochondrial	40.4576	21.8401	-0.889433	0.0474691
53869	Rab11a	RAB11a, member RAS oncogene family	72.0562	38.872	-0.890392	0.0344982
67264	Ndufb8	NADH dehydrogenase (ubiquinone) 1 beta subcomplex 8	98.5111	53.1375	-0.890556	0.0460829
99929	Tiparp	TCDD-inducible poly(ADP-ribose) polymerase	29.6854	15.9932	-0.892295	0.0322298
72692	Hnrnpll	heterogeneous nuclear ribonucleoprotein L-like	27.441	14.7561	-0.89502	0.0355086
11740	Slc25a5	solute carrier family 25 (mitochondrial carrier, adenine nucleotide translocator), member 5	207.192	111.36	-0.895741	0.0368347
17132	Maf	avian musculoaponeurotic fibrosarcoma (v-maf) AS42 oncogene homolog	17.7871	9.55798	-0.896056	0.0370716
59044	Rnf130	ring finger protein 130	53.2093	28.5857	-0.896386	0.037385
231874	Ccz1	CCZ1 vacuolar protein trafficking and biogenesis associated	40.4175	21.6901	-0.897946	0.0392014
16906	Lmnb1	lamin B1	16.1106	8.62201	-0.901916	0.0488676
27215	Azi2	5-azacytidine induced gene 2	48.1378	25.7582	-0.902139	0.0455086
20194	S100a10	S100 calcium binding protein A10 (calpactin)	332.509	177.863	-0.902623	0.0376685
22710	Zfp52	zinc finger protein 52	12.9491	6.92456	-0.903051	0.0477584
66191	Ier3ip1	immediate early response 3 interacting protein 1	35.2146	18.826	-0.903447	0.0474691
11886	Asah1	N-acylsphingosine amidohydrolase 1	156.42	83.5861	-0.904089	0.0455086
212943	Fam46a	family with sequence similarity 46, member A	17.0954	9.11876	-0.906697	0.0468256
217664	Mgat2	mannoside acetylglucosaminyltransferase 2	34.8342	18.5653	-0.9079	0.0285245
69227	Selt	selenoprotein T	95.9166	50.9502	-0.912691	0.0483317
56360	Acot9	acyl-CoA thioesterase 9	52.3152	27.7892	-0.912708	0.0318641
12263	C2	complement component 2 (within H-2S)	27.0068	14.3381	-0.91347	0.0342058
76295	Atp11b	ATPase, class VI, type 11B	39.4531	20.9378	-0.914029	0.0358647
104348	Zfp120	zinc finger protein 120	12.7109	6.74002	-0.915242	0.0455086
101739	Psip1	PC4 and SFRS1 interacting protein 1	28.7421	15.2263	-0.916603	0.0337558
70155	Ogfrl1	opioid growth factor receptor-like 1	12.8485	6.8055	-0.916829	0.0351753
17392	Mmp3	matrix metallopeptidase 3	27.2412	14.4239	-0.917328	0.0379221
223499	Dcaf13	DDB1 and CUL4 associated factor 13	29.1088	15.4112	-0.917479	0.0392014
319277	A230046K03Rik	RIKEN cDNA A230046K03 gene	33.2762	17.6175	-0.917484	0.0351753
66676	Tmed7	transmembrane emp24 protein transport domain containing 7	77.1602	40.8269	-0.918337	0.0468256
108909	Aida	axin interactor, dorsalization associated	29.6157	15.6664	-0.918688	0.0376685
230596	Prpf38a	PRP38 pre-mRNA processing factor 38 (yeast) domain containing A	31.8314	16.8374	-0.918778	0.0392014
28071	Twistnb	TWIST neighbor	15.5699	8.23399	-0.9191	0.0433324
66235	Eif1ax	eukaryotic translation initiation factor 1A, X-linked	76.5202	40.4468	-0.919816	0.0355086
77805	Esco1	establishment of cohesion 1 homolog 1 (S. cerevisiae)	22.6067	11.9446	-0.920394	0.0379221
78394	Ddx52	DEAD (Asp-Glu-Ala-Asp) box polypeptide 52	22.6208	11.9431	-0.921479	0.0326166
106869	Tnfaip8	tumor necrosis factor, alpha-induced protein 8	20.8589	10.9972	-0.923522	0.0379221
104725	Sptssa	serine palmitoyltransferase, small subunit A	45.5917	24.017	-0.924718	0.0411366
21985	Tpd52	tumor protein D52	55.7366	29.3399	-0.925759	0.0379221
19944	Rpl29	ribosomal protein L29	145.01	76.2904	-0.926573	0.0358647
100715	Papd4	PAP associated domain containing 4	28.1999	14.825	-0.927655	0.0408851
20133	Rrm1	ribonucleotide reductase M1	19.945	10.4757	-0.928976	0.0330501
67973	Mphosph10	M-phase phosphoprotein 10 (U3 small nucleolar ribonucleoprotein)	20.116	10.5593	-0.929834	0.0417714
66537	Pomp	proteasome maturation protein	159.598	83.7612	-0.930088	0.0247648
67530	Uqcrb	ubiquinol-cytochrome c reductase binding protein	226.917	118.886	-0.932588	0.0289297
26754	Cops5	COP9 (constitutive photomorphogenic) homolog, subunit 5 (Arabidopsis thaliana)	39.3006	20.5882	-0.932733	0.0358647
224585	Zfp160	zinc finger protein 160	16.504	8.64353	-0.93312	0.0417714
26572	Cops3	COP9 (constitutive photomorphogenic) homolog, subunit 3 (Arabidopsis thaliana)	39.8652	20.8634	-0.934153	0.0315434
12523	Cd84	CD84 antigen	38.8943	20.3462	-0.934795	0.0411366
56515	Rnf138	ring finger protein 138	15.0633	7.8781	-0.935121	0.0400706
71409	Fmnl2	formin-like 2	24.9992	13.0741	-0.935169	0.0334556
76820	Fam49a	family with sequence similarity 49, member A	33.6018	17.5556	-0.936608	0.0365943
57423	Atp5j2	ATP synthase, H+ transporting, mitochondrial F0 complex, subunit F2	237.171	123.847	-0.93737	0.0344982
19302	Pex2	peroxisomal biogenesis factor 2	26.2457	13.7004	-0.937858	0.041959
107373	Fam111a	family with sequence similarity 111, member A	31.4727	16.421	-0.938564	0.0330501
11843	Arf4	ADP-ribosylation factor 4	110.129	57.3576	-0.941139	0.0297025
67804	Snx2	sorting nexin 2	83.3381	43.3789	-0.941984	0.0267892
225182	Rbbp8	retinoblastoma binding protein 8	17.4934	9.09751	-0.943263	0.0368347
12450	Ccng1	cyclin G1	77.1673	40.0408	-0.946517	0.041959
56351	Ptges3	prostaglandin E synthase 3 (cytosolic)	122.727	63.6054	-0.948237	0.0276772
27377	Yme1l1	YME1-like 1 (S. cerevisiae)	60.5434	31.3736	-0.948421	0.0368347
28106	D17Wsu104e	DNA segment, Chr 17, Wayne State University 104, expressed	47.635	24.6784	-0.948772	0.0411366
230376	Haus6	HAUS augmin-like complex, subunit 6	8.93498	4.6286	-0.948891	0.0468256
629016	Zfp953	zinc finger protein 953	6.66147	3.44924	-0.949564	0.0474691
67204	Eif2s2	eukaryotic translation initiation factor 2, subunit 2 (beta)	51.4007	26.6086	-0.949898	0.0218994
14004	Chchd2	coiled-coil-helix-coiled-coil-helix domain containing 2	181.015	93.7041	-0.949929	0.0210775
52615	Suz12	suppressor of zeste 12 homolog (Drosophila)	34.2095	17.7039	-0.95033	0.0236266
14628	Ostm1	osteopetrosis associated transmembrane protein 1	33.3232	17.2414	-0.950647	0.0311694
22327	Vbp1	von Hippel-Lindau binding protein 1	49.9939	25.8519	-0.951481	0.0236266
18968	Pola1	polymerase (DNA directed), alpha 1	9.85084	5.09178	-0.952076	0.0251514
67845	Rnf115	ring finger protein 115	33.948	17.5407	-0.95262	0.0210775
22791	Dnajc2	DnaJ (Hsp40) homolog, subfamily C, member 2	24.3202	12.5652	-0.952723	0.0318641
68250	Fam96a	family with sequence similarity 96, member A	51.4649	26.5616	-0.954243	0.0293303
27058	Srp9	signal recognition particle 9	47.3864	24.455	-0.954344	0.0228092
245944	Vps54	vacuolar protein sorting 54 (yeast)	47.1512	24.3314	-0.954475	0.0280686
66105	Ube2d3	ubiquitin-conjugating enzyme E2D 3	147.899	76.3187	-0.954506	0.0414692
224170	Dzip3	DAZ interacting protein 3, zinc finger	8.18328	4.21622	-0.95673	0.0315434
17992	Ndufa4	NADH dehydrogenase (ubiquinone) 1 alpha subcomplex, 4	242.107	124.677	-0.957445	0.0232322
75734	Mff	mitochondrial fission factor	50.5783	26.0421	-0.957676	0.0293303
22700	Zfp40	zinc finger protein 40	9.443	4.85925	-0.958511	0.0450724
668166	Zxdb	zinc finger, X-linked, duplicated B	5.42575	2.78992	-0.959597	0.0447922
241447	Cers6	ceramide synthase 6	31.4148	16.1413	-0.960689	0.0280686
75974	Dock11	dedicator of cytokinesis 11	16.704	8.58261	-0.960709	0.0267892
216274	Cep290	centrosomal protein 290	11.0448	5.67435	-0.960837	0.0370716
408068	Zfp738	zinc finger protein 738	11.4769	5.89555	-0.961039	0.037385
15939	Ier5	immediate early response 5	25.7283	13.1859	-0.964357	0.041959
19650	Rbl1	retinoblastoma-like 1 (p107)	15.4712	7.92278	-0.965503	0.0455086
20024	Sub1	SUB1 homolog (S. cerevisiae)	44.4639	22.7526	-0.966606	0.0243714
94094	Trim34a	tripartite motif-containing 34A	30.719	15.7166	-0.966844	0.0307912
15254	Hint1	histidine triad nucleotide binding protein 1	256.02	130.955	-0.96719	0.0181158
228482	Arhgap11a	Rho GTPase activating protein 11A	7.51027	3.83825	-0.968415	0.0480459
18045	Nfyb	nuclear transcription factor-Y beta	15.8203	8.08119	-0.969138	0.0255315
319615	Zfp944	zinc finger protein 944	11.3058	5.76937	-0.970575	0.0370716
13733	Emr1	EGF-like module containing, mucin-like, hormone receptor-like sequence 1	31.2223	15.9298	-0.970844	0.0264716
104303	Arl1	ADP-ribosylation factor-like 1	104.285	53.1844	-0.971457	0.0232322
72018	Fundc1	FUN14 domain containing 1	32.9913	16.7981	-0.973786	0.0342058
78232	Trappc6b	trafficking protein particle complex 6B	47.8243	24.3353	-0.97469	0.0210775
230484	Usp1	ubiquitin specific peptidase 1	25.0905	12.7666	-0.974762	0.0260147
23983	Pcbp1	poly(rC) binding protein 1	64.3458	32.7087	-0.976172	0.021473
57319	Smpdl3a	sphingomyelin phosphodiesterase, acid-like 3A	100.398	51.027	-0.976392	0.0392014
80289	Lysmd3	LysM, putative peptidoglycan-binding, domain containing 3	22.005	11.183	-0.97653	0.0280686
98221	Eif3m	eukaryotic translation initiation factor 3, subunit M	115.507	58.6808	-0.977015	0.0232322
101148	B630005N14Rik	RIKEN cDNA B630005N14 gene	16.1633	8.20353	-0.978409	0.0243714
54683	Prdx5	peroxiredoxin 5	137.71	69.8597	-0.979104	0.0300461
13058	Cybb	cytochrome b-245, beta polypeptide	65.7726	33.3403	-0.980222	0.0460829
244672	Cwf19l2	CWF19-like 2, cell cycle control (S. pombe)	18.3652	9.29915	-0.981806	0.012779
66448	Mrpl20	mitochondrial ribosomal protein L20	63.1308	31.9467	-0.982675	0.0392014
72900	Ndufv2	NADH dehydrogenase (ubiquinone) flavoprotein 2	46.1186	23.3027	-0.98485	0.0181158
15163	Hcls1	hematopoietic cell specific Lyn substrate 1	45.9261	23.2054	-0.984852	0.0408851
72117	Naa50	N(alpha)-acetyltransferase 50, NatE catalytic subunit	38.4643	19.4233	-0.985735	0.0160992
59022	Edf1	endothelial differentiation-related factor 1	100.933	50.9642	-0.985841	0.0243714
56644	Clec7a	C-type lectin domain family 7, member a	64.3066	32.4616	-0.986235	0.0190163
64659	Mrps14	mitochondrial ribosomal protein S14	15.1424	7.6351	-0.987878	0.0417714
56194	Prpf40a	PRP40 pre-mRNA processing factor 40 homolog A (yeast)	52.6785	26.5565	-0.988149	0.0190163
231123	Haus3	HAUS augmin-like complex, subunit 3	17.9877	9.06578	-0.988508	0.0351753
80898	Erap1	endoplasmic reticulum aminopeptidase 1	54.6478	27.5232	-0.989512	0.0255315
21929	Tnfaip3	tumor necrosis factor, alpha-induced protein 3	23.8169	11.9916	-0.989965	0.0468256
73711	Mvb12a	multivesicular body subunit 12A	30.631	15.4122	-0.990919	0.0486459
57875	Angptl4	angiopoietin-like 4	32.0474	16.1178	-0.991555	0.0236266
212281	A530054K11Rik	RIKEN cDNA A530054K11 gene	11.6397	5.84167	-0.994596	0.0251514
105377	Ankrd32	ankyrin repeat domain 32	9.63324	4.83454	-0.994643	0.0304329
16648	Kpna3	karyopherin (importin) alpha 3	25.7194	12.8817	-0.997532	0.0206918
67179	Ccdc25	coiled-coil domain containing 25	31.2613	15.6403	-0.999113	0.0251514
224694	Zfp81	zinc finger protein 81	10.9489	5.47691	-0.999357	0.049518
243983	Zdhhc13	zinc finger, DHHC domain containing 13	13.0844	6.54142	-1.00017	0.0382797
108105	B3gnt5	UDP-GlcNAc:betaGal beta-1,3-N-acetylglucosaminyltransferase 5	6.94245	3.46981	-1.00059	0.0414692
12859	Cox5b	cytochrome c oxidase subunit Vb	112.079	56.0136	-1.00067	0.0272807
16543	Mdfic	MyoD family inhibitor domain containing	51.6553	25.8102	-1.00097	0.0160992
22194	Ube2e1	ubiquitin-conjugating enzyme E2E 1	40.8441	20.393	-1.00205	0.0477584
268301	Sowahc	sosondowah ankyrin repeat domain family member C	21.2094	10.5594	-1.00618	0.0181158
56330	Pdcd5	programmed cell death 5	51.7303	25.7486	-1.00652	0.0450724
68045	2700060E02Rik	RIKEN cDNA 2700060E02 gene	69.4959	34.5747	-1.00721	0.0382797
21898	Tlr4	toll-like receptor 4	29.1184	14.4804	-1.00783	0.0218994
67841	Atg3	autophagy related 3	38.9944	19.3883	-1.00808	0.0139615
20643	Snrpe	small nuclear ribonucleoprotein E	104.961	52.1441	-1.00928	0.0300461
244049	Mctp2	multiple C2 domains, transmembrane 2	4.65804	2.31077	-1.01135	0.041959
66118	Sarnp	SAP domain containing ribonucleoprotein	52.3123	25.9493	-1.01146	0.0210775
74153	Uba7	ubiquitin-like modifier activating enzyme 7	40.298	19.9837	-1.01188	0.0351753
72098	Tmem68	transmembrane protein 68	16.1036	7.98448	-1.01211	0.021473
66536	Nipsnap3b	nipsnap homolog 3B (C. elegans)	19.2009	9.51699	-1.0126	0.045841
22042	Tfrc	transferrin receptor	38.1479	18.9057	-1.01278	0.0344982
224912	Crb3	crumbs homolog 3 (Drosophila)	23.4919	11.6384	-1.01326	0.0433324
76522	Naa38	N(alpha)-acetyltransferase 38, NatC auxiliary subunit	44.2078	21.8976	-1.01353	0.0293303
233987	Zfp958	zinc finger protein 958	14.6214	7.24191	-1.01364	0.0450724
16371	Irx1	Iroquois related homeobox 1 (Drosophila)	24.8721	12.3152	-1.01409	0.0251514
319554	Idi1	isopentenyl-diphosphate delta isomerase	7.6548	3.78934	-1.01442	0.0492087
19167	Psma3	proteasome (prosome, macropain) subunit, alpha type 3	97.0163	48.0069	-1.01499	0.0304329
51797	Ctps	cytidine 5'-triphosphate synthase	41.418	20.4836	-1.01579	0.0190163
231713	Naa25	N(alpha)-acetyltransferase 25, NatB auxiliary subunit	21.3294	10.5468	-1.01604	0.02395
14265	Fmr1	fragile X mental retardation syndrome 1	32.7325	16.1666	-1.01771	0.0160992
18777	Lypla1	lysophospholipase 1	38.3845	18.9514	-1.01822	0.0170798
66979	Pole4	polymerase (DNA-directed), epsilon 4 (p12 subunit)	17.4666	8.59637	-1.0228	0.0210775
66997	Psmd12	proteasome (prosome, macropain) 26S subunit, non-ATPase, 12	51.5524	25.367	-1.02309	0.0156126
76561	Snx7	sorting nexin 7	25.8538	12.7209	-1.02317	0.0160992
26451	Rpl27a	ribosomal protein L27A	155.583	76.4628	-1.02485	0.0139615
117167	Steap4	STEAP family member 4	11.3155	5.56103	-1.02487	0.0376685
93684	2023-09-15	selenoprotein	288.832	141.835	-1.02602	0.0395758
140483	Hnmt	histamine N-methyltransferase	16.9933	8.34284	-1.02636	0.0477584
77048	Ccdc41	coiled-coil domain containing 41	27.4154	13.4566	-1.02667	0.012779
93694	Clec2d	C-type lectin domain family 2, member d	410.247	201.148	-1.02823	0.0417714
241633	Atp8b4	ATPase, class I, type 8B, member 4	10.3105	5.04487	-1.03122	0.0210775
56348	Hsd17b12	hydroxysteroid (17-beta) dehydrogenase 12	52.4291	25.6405	-1.03194	0.0160992
69186	Tmem256	transmembrane protein 256	58.3347	28.4644	-1.0352	0.0452916
11630	Aim1	absent in melanoma 1	14.0531	6.85554	-1.03555	0.0400706
51813	Ccnc	cyclin C	26.7954	13.0713	-1.03558	0.0468256
12514	Cd68	CD68 antigen	47.5779	23.1953	-1.03646	0.0463523
67609	4930453N24Rik	RIKEN cDNA 4930453N24 gene	47.2211	23.0117	-1.03706	0.0133638
321000	Lrif1	ligand dependent nuclear receptor interacting factor 1	22.6825	11.0467	-1.03797	0.0488676
226421	5430435G22Rik	RIKEN cDNA 5430435G22 gene	21.1477	10.297	-1.03828	0.0315434
12506	Cd48	CD48 antigen	47.0088	22.8872	-1.03839	0.0264716
22778	Ikzf1	IKAROS family zinc finger 1	21.1568	10.2988	-1.03865	0.0337558
20115	Rps7	ribosomal protein S7	383.846	186.737	-1.03952	0.012779
77987	Ascc3	activating signal cointegrator 1 complex subunit 3	35.4037	17.2172	-1.04005	0.021473
19172	Psmb4	proteasome (prosome, macropain) subunit, beta type 4	131.928	64.1073	-1.04119	0.0151759
211948	Pde12	phosphodiesterase 12	7.91943	3.84413	-1.04274	0.0344982
78317	Ccdc88b	coiled-coil domain containing 88B	8.128	3.94181	-1.04404	0.0392014
66960	Fam188a	family with sequence similarity 188, member A	24.7089	11.98	-1.0444	0.0186084
19225	Ptgs2	prostaglandin-endoperoxide synthase 2	12.3508	5.98374	-1.04548	0.0170798
66206	1110059E24Rik	RIKEN cDNA 1110059E24 gene	30.982	15.0057	-1.04592	0.02395
97112	Nmd3	NMD3 homolog (S. cerevisiae)	23.5619	11.3937	-1.04822	0.0170798
64929	Scel	sciellin	49.0755	23.7237	-1.04867	0.0382797
16164	Il13ra1	interleukin 13 receptor, alpha 1	46.3255	22.348	-1.05166	0.0186084
267019	Rps15a	ribosomal protein S15A	68.4096	32.9723	-1.05294	0.0170798
233168	AI987944	expressed sequence AI987944	13.5613	6.53576	-1.05307	0.0297025
16452	Jak2	Janus kinase 2	60.9775	29.3687	-1.054	0.0382797
68576	Lamtor5	late endosomal/lysosomal adaptor, MAPK and MTOR activator 5	59.3108	28.5369	-1.05547	0.0170798
67694	Ift74	intraflagellar transport 74	15.5486	7.47504	-1.05663	0.0228092
66618	Snrnp27	small nuclear ribonucleoprotein 27 (U4/U6.U5)	58.9138	28.3209	-1.05674	0.0160992
69790	Med30	mediator complex subunit 30	29.0539	13.963	-1.05712	0.0289297
104271	Tex15	testis expressed gene 15	8.40615	4.03893	-1.05747	0.0370716
75619	Fastkd2	FAST kinase domains 2	6.76974	3.25199	-1.05778	0.0300461
20612	Siglec1	sialic acid binding Ig-like lectin 1, sialoadhesin	11.9152	5.72157	-1.05832	0.0247648
67776	Vwa5a	von Willebrand factor A domain containing 5A	76.7306	36.7824	-1.06079	0.0206918
67711	Nsmce1	non-SMC element 1 homolog (S. cerevisiae)	33.0917	15.8609	-1.06099	0.0218994
70456	Mpc2	mitochondrial pyruvate carrier 2	43.214	20.6925	-1.06239	0.0264716
74413	Tc2n	tandem C2 domains, nuclear	36.2033	17.3255	-1.06322	0.0156126
16391	Irf9	interferon regulatory factor 9	43.4299	20.7686	-1.06429	0.0190163
75909	Vmp1	vacuole membrane protein 1	91.3184	43.6517	-1.06487	0.0272807
216169	Abhd17a	abhydrolase domain containing 17A	18.0429	8.62383	-1.06503	0.0318641
71279	Slc29a3	solute carrier family 29 (nucleoside transporters), member 3	13.4378	6.41132	-1.0676	0.0330501
13665	Eif2s1	eukaryotic translation initiation factor 2, subunit 1 alpha	32.5667	15.5367	-1.06771	0.0104176
13626	Eed	embryonic ectoderm development	25.543	12.184	-1.06794	0.0116614
67770	Caap1	caspase activity and apoptosis inhibitor 1	8.02323	3.82558	-1.06851	0.0474691
19166	Psma2	proteasome (prosome, macropain) subunit, alpha type 2	154.142	73.4954	-1.06854	0.0145754
13032	Ctsc	cathepsin C	212.542	101.171	-1.07095	0.0414692
67010	Rbm7	RNA binding motif protein 7	53.4574	25.4454	-1.07099	0.0116614
105014	Rdh14	retinol dehydrogenase 14 (all-trans and 9-cis)	15.879	7.55419	-1.07177	0.0267892
77532	Jrkl	jerky homolog-like (mouse)	12.2654	5.81822	-1.07595	0.0228092
73233	Zfp942	zinc finger protein 942	13.1047	6.21535	-1.07618	0.0236266
76539	D19Ertd737e	DNA segment, Chr 19, ERATO Doi 737, expressed	13.926	6.60184	-1.07684	0.0267892
13179	Dcn	decorin	142.911	67.7065	-1.07775	0.0289297
55989	Nop58	NOP58 ribonucleoprotein	33.3381	15.7889	-1.07826	0.0145754
14229	Fkbp5	FK506 binding protein 5	23.9122	11.3243	-1.07833	0.0276772
73736	Fcf1	FCF1 small subunit (SSU) processome component homolog (S. cerevisiae)	52.2099	24.6964	-1.08003	0.0177014
630836	2010315B03Rik	RIKEN cDNA 2010315B03 gene	13.8756	6.5625	-1.08023	0.0186084
15212	Hexb	hexosaminidase B	65.1042	30.7767	-1.08091	0.049518
319162	Hist3h2a	histone cluster 3, H2a	17.3102	8.1654	-1.08403	0.021473
66674	Spryd7	SPRY domain containing 7	21.0072	9.89995	-1.08539	0.0236266
21371	Tbca	tubulin cofactor A	138.765	65.349	-1.08641	0.0181158
19889	Rp2h	retinitis pigmentosa 2 homolog (human)	28.5269	13.4096	-1.08905	0.00837503
93734	Mpv17l	Mpv17 transgene, kidney disease mutant-like	7.00822	3.29368	-1.08935	0.0488676
67246	2810474O19Rik	RIKEN cDNA 2810474O19 gene	91.6625	43.0778	-1.08939	0.02395
22218	Sumo1	SMT3 suppressor of mif two 3 homolog 1 (yeast)	92.8764	43.6228	-1.09023	0.00688038
66736	Emc2	ER membrane protein complex subunit 2	51.9726	24.4029	-1.0907	0.0116614
27370	Rps26	ribosomal protein S26	463.968	217.672	-1.09187	0.00837503
66397	Sar1b	SAR1 gene homolog B (S. cerevisiae)	57.3538	26.9053	-1.092	0.0133638
53375	Mtx2	metaxin 2	32.658	15.3107	-1.09289	0.0170798
73112	Abracl	ABRA C-terminal like	78.8767	36.9236	-1.09506	0.0110389
67130	Ndufa6	NADH dehydrogenase (ubiquinone) 1 alpha subcomplex, 6 (B14)	121.415	56.7724	-1.09668	0.0181158
60504	Il21r	interleukin 21 receptor	11.8605	5.5452	-1.09686	0.0376685
11974	Atp6v0e	ATPase, H+ transporting, lysosomal V0 subunit E	114.383	53.4523	-1.09755	0.0097928
66309	Tmem128	transmembrane protein 128	47.8066	22.3391	-1.09764	0.0110389
56207	Uchl5	ubiquitin carboxyl-terminal esterase L5	17.1367	7.99668	-1.09962	0.0210775
17948	Naip2	NLR family, apoptosis inhibitory protein 2	15.0364	7.01602	-1.09973	0.0186084
67872	Nsmce4a	non-SMC element 4 homolog A (S. cerevisiae)	44.1111	20.5755	-1.10021	0.0156126
100038363	F630028O10Rik	RIKEN cDNA F630028O10 gene	13.8957	6.47563	-1.10155	0.0170798
67111	Naaa	N-acylethanolamine acid amidase	63.3353	29.5113	-1.10174	0.012779
170744	Tlr8	toll-like receptor 8	16.4925	7.6833	-1.10201	0.0110389
72020	Zfp654	zinc finger protein 654	16.4693	7.6682	-1.10282	0.0133638
67199	Pfdn1	prefoldin 1	42.5738	19.8208	-1.10295	0.0110389
12301	Cacybp	calcyclin binding protein	37.2092	17.32	-1.10323	0.0104176
242960	Fbxl5	F-box and leucine-rich repeat protein 5	86.7751	40.3677	-1.10408	0.0097928
240041	Zfp945	zinc finger protein 945	12.0806	5.6181	-1.10454	0.0145754
226043	Cbwd1	COBW domain containing 1	10.4994	4.88264	-1.10457	0.0318641
68198	Ndufb2	NADH dehydrogenase (ubiquinone) 1 beta subcomplex, 2	57.4578	26.7063	-1.10532	0.0326166
17993	Ndufs4	NADH dehydrogenase (ubiquinone) Fe-S protein 4	41.8176	19.423	-1.10635	0.0104176
66481	Rps21	ribosomal protein S21	803.167	372.795	-1.10732	0.00615727
11605	Gla	galactosidase, alpha	11.9782	5.5524	-1.10922	0.0167085
240038	Gm4944	predicted gene 4944	8.35798	3.86975	-1.11091	0.0170798
233406	Prc1	protein regulator of cytokinesis 1	10.5583	4.88623	-1.11159	0.0223173
17749	Polr2k	polymerase (RNA) II (DNA directed) polypeptide K	43.6468	20.1881	-1.11237	0.0440799
74149	Zfp946	zinc finger protein 946	8.70783	4.02678	-1.11269	0.02395
57896	Krcc1	lysine-rich coiled-coil 1	65.8349	30.4356	-1.11309	0.0110389
65972	Ifi30	interferon gamma inducible protein 30	166.314	76.8865	-1.1131	0.0389603
12238	Commd3	COMM domain containing 3	61.409	28.3721	-1.11398	0.0110389
12033	Bcap29	B cell receptor associated protein 29	25.294	11.6826	-1.11443	0.0145754
69792	Med6	mediator of RNA polymerase II transcription, subunit 6 homolog (yeast)	25.4024	11.7307	-1.11467	0.0236266
68099	Fam92a	family with sequence similarity 92, member A	23.9791	11.0711	-1.11497	0.02395
170755	Sgk3	serum/glucocorticoid regulated kinase 3	12.8368	5.92228	-1.11606	0.0139615
74012	Rap2b	RAP2B, member of RAS oncogene family	11.9307	5.49505	-1.11847	0.012779
74670	Zfp943	zinc finger prtoein 943	22.2328	10.2346	-1.11924	0.0139615
58187	Cldn10	claudin 10	21.5489	9.91733	-1.11959	0.0395758
70397	Tmem70	transmembrane protein 70	16.1206	7.40035	-1.12324	0.0280686
66588	Cmpk1	cytidine monophosphate (UMP-CMP) kinase 1	74.393	34.1396	-1.12372	0.00256459
233016	Blvrb	biliverdin reductase B (flavin reductase (NADPH))	27.8294	12.771	-1.12374	0.0232322
12626	Cetn3	centrin 3	73.8304	33.8805	-1.12376	0.0104176
20823	Ssb	Sjogren syndrome antigen B	97.3512	44.6324	-1.12511	0.00688038
67988	Tmx3	thioredoxin-related transmembrane protein 3	52.0613	23.8623	-1.12548	0.00543429
104307	Rnu12	RNA U12, small nuclear	2072.37	948.543	-1.1275	0.0243714
67239	Rpf2	ribosome production factor 2 homolog (S. cerevisiae)	11.127	5.09118	-1.128	0.0465604
15170	Ptpn6	protein tyrosine phosphatase, non-receptor type 6	51.1684	23.409	-1.12819	0.0223173
19073	Srgn	serglycin	211.003	96.4704	-1.1291	0.0247648
66552	Sppl2a	signal peptide peptidase like 2A	62.2486	28.4573	-1.12924	0.012779
627049	Zfp800	zinc finger protein 800	23.121	10.5681	-1.1295	0.00764815
70257	2010107E04Rik	RIKEN cDNA 2010107E04 gene	167.521	76.563	-1.12962	0.012779
12364	Casp12	caspase 12	18.2704	8.34321	-1.13083	0.0110389
224598	Zfp758	zinc finger protein 758	18.7663	8.56803	-1.13111	0.012779
381066	Zfp948	zinc finger protein 948	17.1022	7.80785	-1.13118	0.00615727
26446	Psmb3	proteasome (prosome, macropain) subunit, beta type 3	127.004	57.9129	-1.13292	0.00615727
101187	Parp11	poly (ADP-ribose) polymerase family, member 11	14.6911	6.69733	-1.13328	0.0116614
671535	Parp10	poly (ADP-ribose) polymerase family, member 10	27.2021	12.3898	-1.13457	0.0455086
107734	Mrpl30	mitochondrial ribosomal protein L30	53.9517	24.5682	-1.13488	0.0097928
22146	Tuba1c	tubulin, alpha 1C	27.3058	12.4258	-1.13586	0.0151759
94043	Tm2d1	TM2 domain containing 1	24.5471	11.1653	-1.13653	0.0280686
211329	Ncoa7	nuclear receptor coactivator 7	20.7915	9.4536	-1.13706	0.0190163
210029	Metrnl	meteorin, glial cell differentiation regulator-like	11.3884	5.17419	-1.13816	0.0276772
67951	Tubb6	tubulin, beta 6 class V	27.1548	12.3341	-1.13855	0.0232322
103573	Xpo1	exportin 1, CRM1 homolog (yeast)	66.7605	30.3214	-1.13866	0.0104176
338467	Morc3	microrchidia 3	39.2913	17.8193	-1.14076	0.00615727
12235	Bub1	budding uninhibited by benzimidazoles 1 homolog (S. cerevisiae)	4.02372	1.82396	-1.14146	0.0334556
67117	Dynlt3	dynein light chain Tctex-type 3	101.85	46.1305	-1.14265	0.0228092
108012	Ap1s2	adaptor-related protein complex 1, sigma 2 subunit	13.5341	6.12736	-1.14326	0.00688038
140474	Muc4	mucin 4	12.3041	5.56411	-1.14492	0.0195435
16341	Eif3e	eukaryotic translation initiation factor 3, subunit E	150.388	67.8357	-1.14858	0.00688038
22436	Xdh	xanthine dehydrogenase	159.646	71.9156	-1.1505	0.045841
12615	Cenpa	centromere protein A	7.6728	3.45325	-1.1518	0.0492087
171285	Havcr2	hepatitis A virus cellular receptor 2	17.0252	7.65948	-1.15235	0.0122893
100041979	Gm3604	predicted gene 3604	3.28046	1.47515	-1.15304	0.0440799
235072	2023-09-07	septin 7	176.884	79.4916	-1.15393	0.0190163
66254	Dimt1	DIM1 dimethyladenosine transferase 1-like (S. cerevisiae)	4.3075	1.93482	-1.15465	0.0452916
69981	Tmem30a	transmembrane protein 30A	165.756	74.4333	-1.15504	0.0170798
12848	Cops2	COP9 (constitutive photomorphogenic) homolog, subunit 2 (Arabidopsis thaliana)	57.3288	25.5645	-1.16512	0.0045602
18538	Pcna	proliferating cell nuclear antigen	73.4964	32.7669	-1.16544	0.00688038
67771	Arpc5	actin related protein 2/3 complex, subunit 5	162.074	72.1459	-1.16766	0.00688038
19277	Ptpro	protein tyrosine phosphatase, receptor type, O	4.54867	2.02352	-1.16858	0.0379221
15016	H2-Q5	histocompatibility 2, Q region locus 5	17.3208	7.7025	-1.16911	0.0404923
232449	Dera	2-deoxyribose-5-phosphate aldolase homolog (C. elegans)	10.3648	4.60785	-1.16953	0.0311694
66054	Cndp2	CNDP dipeptidase 2 (metallopeptidase M20 family)	77.759	34.5593	-1.16993	0.0110389
14356	Timm10b	translocase of inner mitochondrial membrane 10B	20.6925	9.19585	-1.17005	0.0264716
80838	Hist1h1a	histone cluster 1, H1a	49.594	22.039	-1.17011	0.0210775
210503	Zfp677	zinc finger protein 677	6.74423	2.99646	-1.1704	0.021473
56724	Cript	cysteine-rich PDZ-binding protein	55.0512	24.4293	-1.17216	0.00615727
67171	Dram2	DNA-damage regulated autophagy modulator 2	79.9615	35.4105	-1.17513	0.00142914
72657	2700094K13Rik	RIKEN cDNA 2700094K13 gene	32.423	14.3294	-1.17805	0.0355086
56150	Mad2l1	MAD2 mitotic arrest deficient-like 1	11.1001	4.90281	-1.17889	0.0218994
17972	Ncf4	neutrophil cytosolic factor 4	18.7305	8.2601	-1.18116	0.0351753
12858	Cox5a	cytochrome c oxidase subunit Va	110.756	48.8178	-1.18191	0.00256459
71660	Rarres2	retinoic acid receptor responder (tazarotene induced) 2	187.441	82.5936	-1.18233	0.00543429
20873	Plk4	polo-like kinase 4	7.54694	3.31541	-1.1867	0.0167085
70415	2610018G03Rik	RIKEN cDNA 2610018G03 gene	8.32186	3.65328	-1.18771	0.0218994
18979	Pon1	paraoxonase 1	35.5025	15.5814	-1.18809	0.0255315
76843	Dtl	denticleless homolog (Drosophila)	2.68674	1.17705	-1.19068	0.0440799
408065	Zfp456	zinc finger protein 456	5.07399	2.22028	-1.19238	0.02395
16952	Anxa1	annexin A1	365.619	159.948	-1.19273	0.0097928
67019	Actr6	ARP6 actin-related protein 6	9.36535	4.09608	-1.19309	0.0255315
80885	Niacr1	niacin receptor 1	6.49311	2.83893	-1.19356	0.0379221
16571	Kif4	kinesin family member 4	4.2671	1.86545	-1.19373	0.02395
234358	Zfp930	zinc finger protein 930	11.9444	5.21747	-1.19491	0.0104176
619547	Rpl34-ps1	ribosomal protein L34, pseudogene 1	957.331	418.005	-1.1955	0.00911147
20639	Snrpb2	U2 small nuclear ribonucleoprotein B	45.7797	19.9854	-1.19576	0.00615727
97165	Hmgb2	high mobility group box 2	23.7701	10.3756	-1.19595	0.00543429
76863	Dcun1d5	DCN1, defective in cullin neddylation 1, domain containing 5 (S. cerevisiae)	49.3981	21.4772	-1.20165	0.0045602
11829	Aqp4	aquaporin 4	3.47639	1.51078	-1.2023	0.0272807
17279	Melk	maternal embryonic leucine zipper kinase	3.25333	1.41328	-1.20287	0.0480459
12182	Bst1	bone marrow stromal cell antigen 1	25.0657	10.8864	-1.20318	0.00911147
12259	C1qa	complement component 1, q subcomponent, alpha polypeptide	143.587	62.3205	-1.20414	0.0370716
67157	2610301B20Rik	RIKEN cDNA 2610301B20 gene	14.3295	6.2154	-1.20507	0.0151759
213233	Tapbpl	TAP binding protein-like	33.4295	14.499	-1.20516	0.0156126
30935	Tor3a	torsin family 3, member A	38.4371	16.6616	-1.20597	0.00615727
215449	Rap1b	RAS related protein 1b	271.329	117.228	-1.21072	0.00911147
18106	Cd244	CD244 natural killer cell receptor 2B4	10.1401	4.37967	-1.21118	0.0104176
246707	Emilin2	elastin microfibril interfacer 2	10.0899	4.35601	-1.21183	0.0206918
15982	Ifrd1	interferon-related developmental regulator 1	58.611	25.2957	-1.21228	0.00363354
75623	Tex30	testis expressed 30	8.85554	3.80898	-1.21717	0.0468256
12316	Aspm	asp (abnormal spindle)-like, microcephaly associated (Drosophila)	3.69031	1.58681	-1.21761	0.0122893
70350	Basp1	brain abundant, membrane attached signal protein 1	19.5905	8.42125	-1.21805	0.0156126
12069	Bex2	brain expressed X-linked 2	20.6388	8.86886	-1.21854	0.0498871
53378	Sdcbp	syndecan binding protein	269.863	115.948	-1.21874	0.0251514
12864	Cox6c	cytochrome c oxidase subunit VIc	413.959	177.837	-1.21894	0.00142914
18712	Pim1	proviral integration site 1	45.7339	19.6074	-1.22187	0.0236266
22759	Zfp97	zinc finger protein 97	5.48017	2.34594	-1.22405	0.0337558
66857	Plbd1	phospholipase B domain containing 1	56.0385	23.9863	-1.22421	0.0097928
20135	Rrm2	ribonucleotide reductase M2	11.7356	5.02047	-1.225	0.0243714
67923	Tceb1	transcription elongation factor B (SIII), polypeptide 1	57.0941	24.4039	-1.22623	0.00363354
66212	Sec61b	Sec61 beta subunit	84.6732	36.1564	-1.22765	0.00256459
13486	Dr1	down-regulator of transcription 1	37.2416	15.8934	-1.22849	0.00615727
54342	Gnpnat1	glucosamine-phosphate N-acetyltransferase 1	14.365	6.12981	-1.22865	0.0326166
23967	Osr1	odd-skipped related 1 (Drosophila)	4.50691	1.92125	-1.23009	0.0463523
50709	Hist1h1e	histone cluster 1, H1e	56.7167	24.1539	-1.23152	0.0145754
16819	Lcn2	lipocalin 2	338.124	143.809	-1.2334	0.0318641
68705	Gtf2f2	general transcription factor IIF, polypeptide 2	18.1636	7.72373	-1.23368	0.00764815
67186	Rplp2	ribosomal protein, large P2	690.124	292.959	-1.23616	0.00543429
20641	Snrpd1	small nuclear ribonucleoprotein D1	53.4982	22.6953	-1.2371	0.00543429
13664	Eif1a	eukaryotic translation initiation factor 1A	62.5425	26.5255	-1.23746	0.00256459
17067	Ly6c1	lymphocyte antigen 6 complex, locus C1	417.864	177.215	-1.23753	0.0181158
55948	Sfn	stratifin	14.7443	6.251	-1.238	0.0337558
102115	Dohh	deoxyhypusine hydroxylase/monooxygenase	12.6351	5.35199	-1.23929	0.0264716
70081	2210404O09Rik	RIKEN cDNA 2210404O09 gene	6.577	2.78287	-1.24086	0.0300461
15900	Irf8	interferon regulatory factor 8	43.9563	18.5984	-1.24089	0.0151759
15201	Hells	helicase, lymphoid specific	8.05878	3.40538	-1.24274	0.012779
142980	Tlr3	toll-like receptor 3	25.4989	10.7717	-1.24319	0.00142914
66384	Srp19	signal recognition particle 19	39.0924	16.4988	-1.24452	0.0110389
59029	Psmd14	proteasome (prosome, macropain) 26S subunit, non-ATPase, 14	60.4447	25.4585	-1.24747	0.00256459
16176	Il1b	interleukin 1 beta	25.0994	10.5481	-1.25067	0.0167085
67052	Ndc80	NDC80 homolog, kinetochore complex component (S. cerevisiae)	4.41277	1.8508	-1.25354	0.041959
69693	Pof1b	premature ovarian failure 1B	23.7789	9.97224	-1.25369	0.0097928
19265	Ptprcap	protein tyrosine phosphatase, receptor type, C polypeptide-associated protein	16.2955	6.83074	-1.25436	0.0400706
210853	Zfp947	zinc finger protein 947	2.95483	1.2384	-1.2546	0.0444223
18113	Nnmt	nicotinamide N-methyltransferase	12.3328	5.16755	-1.25495	0.0322298
67270	Mrpl42	mitochondrial ribosomal protein L42	59.661	24.9637	-1.25696	0.00764815
64657	Mrps10	mitochondrial ribosomal protein S10	15.4379	6.45364	-1.25829	0.0307912
26888	Clec4a2	C-type lectin domain family 4, member a2	6.67539	2.7858	-1.26076	0.0297025
100033459	Pydc3	pyrin domain containing 3	23.6306	9.84338	-1.26343	0.00363354
19253	Ptpn18	protein tyrosine phosphatase, non-receptor type 18	18.3441	7.6353	-1.26456	0.00764815
20684	Sp100	nuclear antigen Sp100	81.9445	34.1038	-1.26471	0.00688038
110175	Ggct	gamma-glutamyl cyclotransferase	8.54335	3.54909	-1.26735	0.0276772
66607	Ms4a4d	membrane-spanning 4-domains, subfamily A, member 4D	40.98	17.0158	-1.26805	0.0045602
66152	Uqcr10	ubiquinol-cytochrome c reductase, complex III subunit X	139.932	58.0569	-1.26918	0.00363354
100342	Fam46b	family with sequence similarity 46, member B	9.29363	3.85401	-1.26988	0.0190163
26444	Psma7	proteasome (prosome, macropain) subunit, alpha type 7	161.854	67.0663	-1.27103	0.0045602
108000	Cenpf	centromere protein F	5.40341	2.23818	-1.27154	0.0045602
68024	Hist1h2bc	histone cluster 1, H2bc	74.0643	30.6557	-1.27262	0.0045602
100416706	AA987161	expressed sequence AA987161	12.9184	5.34376	-1.2735	0.00256459
66148	Dnajc15	DnaJ (Hsp40) homolog, subfamily C, member 15	37.9614	15.6903	-1.27466	0.0181158
12866	Cox7a2	cytochrome c oxidase subunit VIIa 2	148.201	61.2056	-1.27582	0.00256459
21973	Top2a	topoisomerase (DNA) II alpha	29.0538	11.9875	-1.27719	0.00615727
83490	Pik3ap1	phosphoinositide-3-kinase adaptor protein 1	47.8801	19.7538	-1.2773	0.0104176
67809	Rmdn3	regulator of microtubule dynamics 3	26.1432	10.7857	-1.27732	0.00615727
218977	Dlgap5	discs, large (Drosophila) homolog-associated protein 5	4.13494	1.69969	-1.2826	0.0404923
17345	Mki67	antigen identified by monoclonal antibody Ki 67	25.4376	10.4445	-1.28421	0.00688038
66142	Cox7b	cytochrome c oxidase subunit VIIb	107.124	43.979	-1.2844	0.00142914
100041677	Gm13157	predicted gene 13157	22.4458	9.21197	-1.28487	0.00256459
102436	Lars2	leucyl-tRNA synthetase, mitochondrial	58.2528	23.896	-1.28555	0.0045602
66050	0610009B22Rik	RIKEN cDNA 0610009B22 gene	16.7669	6.8778	-1.2856	0.021473
21926	Tnf	tumor necrosis factor	8.91201	3.65302	-1.28666	0.0382797
20229	Sat1	spermidine/spermine N1-acetyl transferase 1	232.486	95.0222	-1.2908	0.00142914
17119	Mxd1	MAX dimerization protein 1	29.4706	12.0424	-1.29115	0.0156126
107272	Psat1	phosphoserine aminotransferase 1	17.5075	7.14892	-1.29217	0.00688038
18036	Nfkbib	nuclear factor of kappa light polypeptide gene enhancer in B cells inhibitor, beta	6.82511	2.77975	-1.29589	0.0304329
19652	Rbm3	RNA binding motif protein 3	201.018	81.598	-1.30072	0.0276772
67248	Rpl39	ribosomal protein L39	1059.06	429.718	-1.30132	0.00363354
16551	Kif11	kinesin family member 11	9.00128	3.65108	-1.30181	0.00688038
66230	Mrps28	mitochondrial ribosomal protein S28	25.0703	10.1606	-1.30299	0.0247648
72075	Ogfr	opioid growth factor receptor	47.3567	19.1772	-1.30417	0.00688038
16012	Igfbp6	insulin-like growth factor binding protein 6	75.9244	30.7394	-1.30447	0.0260147
56791	Ube2l6	ubiquitin-conjugating enzyme E2L 6	82.596	33.4353	-1.3047	0.00256459
100340	Smpdl3b	sphingomyelin phosphodiesterase, acid-like 3B	4.8667	1.96828	-1.30601	0.0398383
230073	Ddx58	DEAD (Asp-Glu-Ala-Asp) box polypeptide 58	48.2116	19.458	-1.30902	0.00256459
21426	Tfec	transcription factor EC	7.57906	3.04332	-1.31637	0.0195435
12870	Cp	ceruloplasmin	180.363	72.3635	-1.31757	0.0285245
76983	Scfd1	Sec1 family domain containing 1	48.9094	19.6125	-1.31834	0.00142914
22709	Zfp51	zinc finger protein 51	14.4858	5.79563	-1.3216	0.00363354
56419	Diap3	diaphanous homolog 3 (Drosophila)	7.13484	2.85255	-1.32263	0.0045602
22177	Tyrobp	TYRO protein tyrosine kinase binding protein	318.087	127.164	-1.32274	0.00543429
69666	Psmg4	proteasome (prosome, macropain) assembly chaperone 4	25.18	10.0596	-1.3237	0.0376685
20723	Serpinb9	serine (or cysteine) peptidase inhibitor, clade B, member 9	123.474	49.2821	-1.32508	0.00543429
229841	Cenpe	centromere protein E	6.50734	2.59461	-1.32655	0.00543429
216618	Ccdc104	coiled-coil domain containing 104	40.6573	16.2078	-1.32683	0.00142914
100043636	AI662270	expressed sequence AI662270	29.6111	11.7967	-1.32775	0.00543429
67177	Cdt1	chromatin licensing and DNA replication factor 1	5.16469	2.05709	-1.32807	0.0368347
72244	1600014C10Rik	RIKEN cDNA 1600014C10 gene	20.6466	8.22343	-1.32809	0.00688038
17167	Marco	macrophage receptor with collagenous structure	8.94059	3.55746	-1.32952	0.0280686
103172	Chchd10	coiled-coil-helix-coiled-coil-helix domain containing 10	40.7564	16.2074	-1.33038	0.021473
237082	Nxt2	nuclear transport factor 2-like export factor 2	15.7825	6.26829	-1.33218	0.0045602
21899	Tlr6	toll-like receptor 6	3.36078	1.33361	-1.33346	0.0398383
207965	Mettl21d	methyltransferase like 21D	8.58539	3.40559	-1.33398	0.0293303
76681	Trim12a	tripartite motif-containing 12A	57.1399	22.6205	-1.33686	0.00256459
68836	Mrpl52	mitochondrial ribosomal protein L52	95.2279	37.5871	-1.34115	0.00142914
66131	Tipin	timeless interacting protein	20.7612	8.18619	-1.34263	0.00837503
57316	C1d	C1D nuclear receptor co-repressor	19.1334	7.51971	-1.34735	0.00142914
14191	Fgr	Gardner-Rasheed feline sarcoma viral (Fgr) oncogene homolog	18.8904	7.41399	-1.34933	0.00688038
12721	Coro1a	coronin, actin binding protein 1A	114.494	44.9193	-1.34986	0.0122893
75593	Malsu1	mitochondrial assembly of ribosomal large subunit 1	18.6773	7.32659	-1.35007	0.0223173
16859	Lgals9	lectin, galactose binding, soluble 9	154.688	60.5912	-1.35218	0.0201204
434341	Nlrc5	NLR family, CARD domain containing 5	35.4231	13.875	-1.3522	0.0267893
72512	Tmem173	transmembrane protein 173	31.5391	12.3424	-1.35351	0.012779
14373	G0s2	G0/G1 switch gene 2	48.8684	19.121	-1.35374	0.00688038
30954	Siva1	SIVA1, apoptosis-inducing factor	26.7456	10.4512	-1.35563	0.0104176
66364	2310009A05Rik	RIKEN cDNA 2310009A05 gene	23.6607	9.2271	-1.35855	0.0355086
226442	Zfp281	zinc finger protein 281	34.3906	13.387	-1.36118	0.0045602
76117	Arhgap15	Rho GTPase activating protein 15	38.5712	14.9954	-1.363	0.00764815
12260	C1qb	complement component 1, q subcomponent, beta polypeptide	156.607	60.8774	-1.36317	0.0156126
66143	Eef1e1	eukaryotic translation elongation factor 1 epsilon 1	18.5576	7.19942	-1.36606	0.012779
12524	Cd86	CD86 antigen	16.6005	6.43806	-1.36653	0.00256459
27056	Irf5	interferon regulatory factor 5	33.2652	12.8913	-1.36762	0.00837503
14181	Fgfbp1	fibroblast growth factor binding protein 1	16.9518	6.56922	-1.36765	0.0122893
15015	H2-Q4	histocompatibility 2, Q region locus 4	208.785	80.8746	-1.36826	0.0206918
14211	Smc2	structural maintenance of chromosomes 2	13.1394	5.07977	-1.37107	0.00142914
110052	Dek	DEK oncogene (DNA binding)	88.7352	34.2756	-1.37232	0.00142914
21353	Tank	TRAF family member-associated Nf-kappa B activator	35.9529	13.8796	-1.37315	0.00256459
234577	Cpne2	copine II	14.0164	5.4103	-1.37334	0.00363354
16643	Klrd1	killer cell lectin-like receptor, subfamily D, member 1	18.2537	7.04082	-1.37437	0.0160992
16948	Lox	lysyl oxidase	61.6779	23.7654	-1.37589	0.00256459
268670	Zfp759	zinc finger protein 759	5.24679	2.02158	-1.37595	0.00615727
24088	Tlr2	toll-like receptor 2	33.1304	12.7636	-1.37612	0.00142914
26440	Psma1	proteasome (prosome, macropain) subunit, alpha type 1	112.11	43.1882	-1.3762	0.00142914
67078	Pgp	phosphoglycolate phosphatase	8.56314	3.29583	-1.3775	0.021473
13036	Ctsh	cathepsin H	427.748	164.592	-1.37786	0.0156126
100310809	Gm10509	zinc finger protein 51 pseudogene	8.21711	3.15644	-1.38033	0.0110389
384009	Glipr2	GLI pathogenesis-related 2	44.0743	16.9094	-1.38212	0.00142914
212569	Zfp273	zinc finger protein 273	5.42706	2.07861	-1.38455	0.0307912
71607	Snx20	sorting nexin 20	13.2394	5.06625	-1.38585	0.0122893
67446	Dusp28	dual specificity phosphatase 28	7.64462	2.92102	-1.38797	0.0236266
18768	Pkib	protein kinase inhibitor beta, cAMP dependent, testis specific	2.97164	1.13508	-1.38847	0.00911147
12343	Capza2	capping protein (actin filament) muscle Z-line, alpha 2	184.321	70.3539	-1.38952	0.0045602
17768	Mthfd2	methylenetetrahydrofolate dehydrogenase (NAD+ dependent), methenyltetrahydrofolate cyclohydrolase	10.59	4.03403	-1.39241	0.00543429
70110	Ifi35	interferon-induced protein 35	70.6483	26.8742	-1.39443	0.00256459
14544	Gda	guanine deaminase	37.5209	14.2461	-1.39713	0.0045602
57444	Isg20	interferon-stimulated protein	56.4588	21.3479	-1.40311	0.00615727
80986	Ckap2	cytoskeleton associated protein 2	5.22371	1.9681	-1.40827	0.0251514
26441	Psma4	proteasome (prosome, macropain) subunit, alpha type 4	129.292	48.7085	-1.40839	0.00142914
99712	Cept1	choline/ethanolaminephosphotransferase 1	62.1413	23.3978	-1.40918	0.00764815
271786	Galnt13	UDP-N-acetyl-alpha-D-galactosamine:polypeptide N-acetylgalactosaminyltransferase 13	1.19456	0.449266	-1.41084	0.0260147
109054	Pfdn4	prefoldin 4	27.2671	10.2528	-1.41114	0.00615727
14058	F10	coagulation factor X	8.21897	3.09035	-1.41119	0.00764815
66125	Sf3b5	splicing factor 3b, subunit 5	37.3005	14.0231	-1.41139	0.0045602
67089	Psmc6	proteasome (prosome, macropain) 26S subunit, ATPase, 6	103.22	38.6244	-1.41814	0.00142914
108907	Nusap1	nucleolar and spindle associated protein 1	8.50645	3.17903	-1.41997	0.00837503
386454	Rnf39	ring finger protein 39	5.1028	1.90667	-1.42023	0.0444223
17873	Gadd45b	growth arrest and DNA-damage-inducible 45 beta	45.977	17.1533	-1.42243	0.00142914
22381	Wbp5	WW domain binding protein 5	246.13	91.8223	-1.42251	0.00142914
19200	Pstpip1	proline-serine-threonine phosphatase-interacting protein 1	15.2368	5.67263	-1.42547	0.00837503
14148	Fdx1	ferredoxin 1	52.7227	19.6042	-1.42726	0.00142914
240641	Kif20b	kinesin family member 20B	6.02879	2.241	-1.42773	0.00256459
66102	Cxcl16	chemokine (C-X-C motif) ligand 16	94.8508	35.2524	-1.42794	0.00688038
20419	Shcbp1	Shc SH2-domain binding protein 1	4.48367	1.66277	-1.43109	0.0247648
68563	Dpm3	dolichyl-phosphate mannosyltransferase polypeptide 3	33.3053	12.3463	-1.43168	0.0186084
664968	Tmem238	transmembrane protein 238	5.18715	1.91795	-1.43538	0.0471779
67877	Naa20	N(alpha)-acetyltransferase 20, NatB catalytic subunit	49.79	18.4097	-1.43539	0.00142914
66988	Lap3	leucine aminopeptidase 3	52.2842	19.322	-1.43613	0.00142914
13123	Cyp7b1	cytochrome P450, family 7, subfamily b, polypeptide 1	9.46131	3.49468	-1.43688	0.0104176
66477	Usmg5	upregulated during skeletal muscle growth 5	173.689	63.9507	-1.44147	0.0104176
12534	Cdk1	cyclin-dependent kinase 1	7.56657	2.78551	-1.4417	0.00363354
67844	Rab32	RAB32, member RAS oncogene family	20.8528	7.67524	-1.44196	0.00142914
68197	Ndufc2	NADH dehydrogenase (ubiquinone) 1, subcomplex unknown, 2	99.4658	36.5905	-1.44273	0.00142914
16822	Lcp2	lymphocyte cytosolic protein 2	25.6869	9.42903	-1.44585	0.0045602
66929	Asf1b	ASF1 anti-silencing function 1 homolog B (S. cerevisiae)	6.02545	2.21112	-1.44629	0.0232322
17748	Mt1	metallothionein 1	126.398	46.3364	-1.44775	0.00837503
232987	B9d2	B9 protein domain 2	5.86176	2.14839	-1.44807	0.0465604
75317	Parpbp	PARP1 binding protein	2.07407	0.758467	-1.45131	0.0444223
11846	Arg1	arginase, liver	32.4505	11.8565	-1.45256	0.0267892
209737	Kif15	kinesin family member 15	4.04722	1.4705	-1.46063	0.00615727
59048	C1galt1c1	C1GALT1-specific chaperone 1	42.7162	15.52	-1.46065	0.00142914
236930	Ercc6l	excision repair cross-complementing rodent repair deficiency complementation group 6 like	2.72188	0.988525	-1.46125	0.0097928
20307	Ccl8	chemokine (C-C motif) ligand 8	36.8064	13.3636	-1.46165	0.012779
60406	Sap30	sin3 associated polypeptide	11.0584	4.01434	-1.4619	0.0181158
237911	Brip1	BRCA1 interacting protein C-terminal helicase 1	2.21477	0.801719	-1.46599	0.0097928
17149	Magoh	mago-nashi homolog, proliferation-associated (Drosophila)	105.232	38.0478	-1.46769	0.00142914
21789	Tfpi2	tissue factor pathway inhibitor 2	4.80869	1.73805	-1.46818	0.0433324
83815	Cenpq	centromere protein Q	9.0565	3.2722	-1.46869	0.00615727
17059	Klrb1c	killer cell lectin-like receptor subfamily B member 1C	3.33877	1.20555	-1.46962	0.0218994
93671	Cd163	CD163 antigen	3.61819	1.30457	-1.47169	0.0247648
56426	Pdcd10	programmed cell death 10	50.2682	18.0504	-1.47762	0.00142914
16173	Il18	interleukin 18	20.8963	7.50253	-1.4778	0.00911147
54364	Rpp30	ribonuclease P/MRP 30 subunit	14.6721	5.26065	-1.47976	0.00911147
100040462	Mndal	myeloid nuclear differentiation antigen like	79.0062	28.2985	-1.48124	0.00142914
52033	Pbk	PDZ binding kinase	6.3718	2.27857	-1.48357	0.0139615
69739	2410004I01Rik	RIKEN cDNA 2410004I01 gene	7.17373	2.56418	-1.48423	0.0392014
56774	Slc6a14	solute carrier family 6 (neurotransmitter transporter), member 14	77.0142	27.4971	-1.48585	0.00256459
210808	Lacc1	laccase (multicopper oxidoreductase) domain containing 1	14.8566	5.30068	-1.48686	0.00363354
330119	Adamts3	a disintegrin-like and metallopeptidase (reprolysin type) with thrombospondin type 1 motif, 3	1.98438	0.706713	-1.48949	0.00615727
51788	H2afz	H2A histone family, member Z	121.423	43.2189	-1.49031	0.00142914
11810	Apobec1	apolipoprotein B mRNA editing enzyme, catalytic polypeptide 1	35.4982	12.6252	-1.49144	0.00142914
20304	Ccl5	chemokine (C-C motif) ligand 5	112.677	40.0599	-1.49197	0.0045602
19219	Ptger4	prostaglandin E receptor 4 (subtype EP4)	11.8034	4.19587	-1.49216	0.00142914
72580	Zufsp	zinc finger with UFM1-specific peptidase domain	25.0254	8.89482	-1.49235	0.00142914
16854	Lgals3	lectin, galactose binding, soluble 3	186.406	66.1356	-1.49495	0.00142914
319236	Trim12c	tripartite motif-containing 12C	34.6648	12.2826	-1.49685	0.00142914
66055	0610009D07Rik	RIKEN cDNA 0610009D07 gene	57.0943	20.17	-1.50113	0.00142914
18729	Pira6	paired-Ig-like receptor A6	6.48941	2.29128	-1.50193	0.0160992
230500	Efcab7	EF-hand calcium binding domain 7	4.34271	1.53068	-1.50443	0.0362178
276952	Rasl10b	RAS-like, family 10, member B	1.46251	0.515445	-1.50456	0.0365943
65221	Slc15a3	solute carrier family 15, member 3	27.6553	9.73275	-1.50664	0.0145754
18783	Pla2g4a	phospholipase A2, group IVA (cytosolic, calcium-dependent)	20.4397	7.18543	-1.50823	0.00142914
19188	Psme2	proteasome (prosome, macropain) activator subunit 2 (PA28 beta)	225.396	79.1742	-1.50936	0.00615727
19186	Psme1	proteasome (prosome, macropain) activator subunit 1 (PA28 alpha)	264.346	92.8237	-1.50986	0.00256459
75398	Mrpl32	mitochondrial ribosomal protein L32	48.1309	16.8906	-1.51074	0.00142914
15366	Hmmr	hyaluronan mediated motility receptor (RHAMM)	5.1065	1.79009	-1.5123	0.0045602
73130	Tmed5	transmembrane emp24 protein transport domain containing 5	38.4966	13.4738	-1.51458	0.00142914
67698	Fam174a	family with sequence similarity 174, member A	19.9817	6.98527	-1.51629	0.00142914
66249	Pno1	partner of NOB1 homolog (S. cerevisiae)	21.3107	7.41752	-1.52257	0.00142914
17874	Myd88	myeloid differentiation primary response gene 88	51.4906	17.9166	-1.52302	0.00142914
108811	Ccdc122	coiled-coil domain containing 122	8.21709	2.85471	-1.52528	0.00688038
74107	Cep55	centrosomal protein 55	6.69252	2.32255	-1.52684	0.0210775
71701	Pnpt1	polyribonucleotide nucleotidyltransferase 1	25.4467	8.80376	-1.53128	0.00142914
66205	Cd302	CD302 antigen	35.7999	12.3724	-1.53283	0.00142914
66047	Mrpl54	mitochondrial ribosomal protein L54	50.4963	17.4382	-1.53392	0.00256459
67941	Rps27l	ribosomal protein S27-like	162.712	56.1711	-1.53442	0.00142914
23985	Slc26a4	solute carrier family 26, member 4	11.4693	3.95906	-1.53455	0.00142914
75572	Acyp2	acylphosphatase 2, muscle type	23.9332	8.24883	-1.53675	0.0116614
15251	Hif1a	hypoxia inducible factor 1, alpha subunit	79.0616	27.2341	-1.53756	0.00142914
64655	Mrps22	mitochondrial ribosomal protein S22	13.2526	4.56467	-1.53769	0.00363354
18817	Plk1	polo-like kinase 1	4.06184	1.39527	-1.54159	0.0228092
71398	5430427O19Rik	RIKEN cDNA 5430427O19 gene	6.01802	2.06273	-1.54473	0.00142914
20821	Trim21	tripartite motif-containing 21	30.5746	10.4537	-1.54832	0.00142914
66271	Tmem126a	transmembrane protein 126A	34.7122	11.8501	-1.55054	0.00256459
12447	Ccne1	cyclin E1	2.91131	0.993015	-1.55178	0.0411366
170706	Tmem37	transmembrane protein 37	38.2278	13.0187	-1.55404	0.00256459
18703	Pigr	polymeric immunoglobulin receptor	31.1865	10.6148	-1.55484	0.00142914
66107	1100001G20Rik	RIKEN cDNA 1100001G20 gene	19.879	6.7654	-1.555	0.0210775
60530	Fignl1	fidgetin-like 1	3.89995	1.32559	-1.55683	0.02395
224171	C330027C09Rik	RIKEN cDNA C330027C09 gene	6.69777	2.27384	-1.55855	0.00142914
231712	Trafd1	TRAF type zinc finger domain containing 1	75.5505	25.6105	-1.5607	0.00688038
60361	Ms4a4b	membrane-spanning 4-domains, subfamily A, member 4B	56.3378	19.0946	-1.56094	0.00363354
69028	Mitd1	MIT, microtubule interacting and transport, domain containing 1	28.9538	9.80128	-1.56271	0.00142914
12045	Bcl2a1b	B cell leukemia/lymphoma 2 related protein A1b	53.2477	17.9982	-1.56486	0.00363354
23961	Oas1b	2'-5' oligoadenylate synthetase 1B	8.1618	2.755	-1.56684	0.0145754
433801	Gm13212	predicted gene 13212	3.7235	1.25207	-1.57234	0.0322298
68735	Mrps18c	mitochondrial ribosomal protein S18C	74.7368	25.1187	-1.57306	0.00142914
217203	Tmem106a	transmembrane protein 106A	20.3818	6.84653	-1.57384	0.00142914
66824	Pycard	PYD and CARD domain containing	19.1033	6.41671	-1.57392	0.00256459
16362	Irf1	interferon regulatory factor 1	217.748	73.1041	-1.57464	0.0151759
434484	Sp140	Sp140 nuclear body protein	40.028	13.4005	-1.57872	0.0362178
66121	Chchd1	coiled-coil-helix-coiled-coil-helix domain containing 1	79.5258	26.5855	-1.58078	0.00142914
20716	Serpina3n	serine (or cysteine) peptidase inhibitor, clade A, member 3N	127.471	42.61	-1.58091	0.00543429
19039	Lgals3bp	lectin, galactoside-binding, soluble, 3 binding protein	149.399	49.9241	-1.58136	0.00837503
19332	Rab20	RAB20, member RAS oncogene family	14.4444	4.8084	-1.58688	0.0116614
19141	Lgmn	legumain	224.717	74.6908	-1.5891	0.0097928
74760	Rab3il1	RAB3A interacting protein (rabin3)-like 1	19.8248	6.58532	-1.58998	0.00256459
229694	AI504432	expressed sequence AI504432	22.1295	7.34404	-1.59132	0.00142914
66442	Spc25	SPC25, NDC80 kinetochore complex component, homolog (S. cerevisiae)	6.3187	2.09668	-1.59152	0.0311694
53314	Batf	basic leucine zipper transcription factor, ATF-like	10.7054	3.55155	-1.59181	0.00837503
102920	Cenpi	centromere protein I	2.71596	0.899916	-1.5936	0.0243714
75234	Rnf19b	ring finger protein 19B	55.5899	18.4002	-1.5951	0.0045602
98365	Slamf9	SLAM family member 9	35.4973	11.7208	-1.59864	0.00142914
16478	Jund	Jun proto-oncogene related gene d	23.8057	7.85167	-1.60024	0.00142914
110454	Ly6a	lymphocyte antigen 6 complex, locus A	921.109	303.654	-1.60094	0.0304329
12262	C1qc	complement component 1, q subcomponent, C chain	116.594	38.4169	-1.60168	0.00142914
14131	Fcgr3	Fc receptor, IgG, low affinity III	98.3436	32.3789	-1.60278	0.00142914
66141	Ifitm3	interferon induced transmembrane protein 3	736.272	241.353	-1.6091	0.00142914
58206	Zbtb32	zinc finger and BTB domain containing 32	2.86188	0.935892	-1.61255	0.0307912
15162	Hck	hemopoietic cell kinase	78.4419	25.5473	-1.61845	0.00142914
13163	Daxx	Fas death domain-associated protein	34.0654	11.0933	-1.61862	0.00142914
71898	Apol9b	apolipoprotein L 9b	13.8348	4.50375	-1.6191	0.0097928
239789	Gmnc	geminin coiled-coil domain containing	1.78817	0.581928	-1.61957	0.0398383
20674	Sox2	SRY-box containing gene 2	4.84058	1.57462	-1.62018	0.0116614
27984	Efhd2	EF hand domain containing 2	65.3687	21.249	-1.6212	0.00256459
66468	Ska1	spindle and kinetochore associated complex subunit 1	1.0817	0.351175	-1.62304	0.0488676
66373	Lsm5	LSM5 homolog, U6 small nuclear RNA associated (S. cerevisiae)	22.8087	7.39635	-1.6247	0.0104176
16891	Lipg	lipase, endothelial	46.6089	15.0878	-1.62722	0.00142914
18792	Plau	plasminogen activator, urokinase	20.3399	6.56927	-1.63051	0.00142914
12856	Cox17	cytochrome c oxidase assembly protein 17	116.02	37.4503	-1.63132	0.00142914
68209	Rnaseh2c	ribonuclease H2, subunit C	21.875	7.04519	-1.63458	0.0170798
66462	2810428I15Rik	RIKEN cDNA 2810428I15 gene	24.1077	7.7521	-1.63684	0.00764815
70617	5730508B09Rik	RIKEN cDNA 5730508B09 gene	20.294	6.51992	-1.63813	0.00363354
13014	Cstb	cystatin B	162.581	52.2015	-1.63899	0.00142914
16409	Itgam	integrin alpha M	26.1357	8.38346	-1.64041	0.00543429
22165	Txk	TXK tyrosine kinase	2.8651	0.917776	-1.64237	0.0260147
64381	Ms4a8a	membrane-spanning 4-domains, subfamily A, member 8A	20.5919	6.59289	-1.64309	0.00142914
107321	Lpxn	leupaxin	24.7922	7.93186	-1.64416	0.00142914
213438	A630033H20Rik	RIKEN cDNA A630033H20 gene	4.37448	1.39915	-1.64456	0.00363354
268697	Ccnb1	cyclin B1	6.33303	2.02516	-1.64486	0.00363354
68549	Sgol2	shugoshin-like 2 (S. pombe)	4.72564	1.50693	-1.6489	0.00142914
71934	Car13	carbonic anhydrase 13	11.3242	3.60523	-1.65124	0.00142914
246746	Cd300lf	CD300 antigen like family member F	27.4376	8.70043	-1.65699	0.00543429
67702	Rnf149	ring finger protein 149	46.9757	14.8919	-1.65738	0.00142914
239122	Setdb2	SET domain, bifurcated 2	15.5455	4.91136	-1.6623	0.00142914
217653	Mis18bp1	MIS18 binding protein 1	3.41618	1.07806	-1.66395	0.00256459
107435	Hat1	histone aminotransferase 1	33.1716	10.4415	-1.66761	0.00142914
380863	Tmem171	transmembrane protein 171	3.67046	1.15527	-1.66773	0.0334556
22441	Xlr	X-linked lymphocyte-regulated complex	8.08133	2.54229	-1.66846	0.0247648
67742	Samsn1	SAM domain, SH3 domain and nuclear localization signals, 1	18.4932	5.80973	-1.67045	0.00142914
239849	Cd200r4	CD200 receptor 4	9.3061	2.92176	-1.67134	0.00363354
16912	Psmb9	proteasome (prosome, macropain) subunit, beta type 9 (large multifunctional peptidase 2)	85.9459	26.9553	-1.67286	0.00142914
56040	Rplp1	ribosomal protein, large, P1	1082.08	338.681	-1.67581	0.00142914
20343	Sell	selectin, lymphocyte	36.2228	11.3333	-1.67633	0.00142914
209086	Samd9l	sterile alpha motif domain containing 9-like	121.99	38.1301	-1.67776	0.00142914
74732	Stx11	syntaxin 11	24.8892	7.762	-1.68102	0.00142914
21942	Tnfrsf9	tumor necrosis factor receptor superfamily, member 9	9.45795	2.94318	-1.68415	0.0104176
74041	4632434I11Rik	RIKEN cDNA 4632434I11 gene	1.93023	0.599644	-1.6866	0.02395
223601	Fam49b	family with sequence similarity 49, member B	44.274	13.751	-1.68692	0.00142914
16913	Psmb8	proteasome (prosome, macropain) subunit, beta type 8 (large multifunctional peptidase 7)	194.183	60.3098	-1.68695	0.00256459
64685	Nmi	N-myc (and STAT) interactor	55.166	17.1013	-1.68967	0.00142914
12769	Ccr9	chemokine (C-C motif) receptor 9	1.62345	0.503045	-1.6903	0.0349164
11910	Atf3	activating transcription factor 3	35.0006	10.8347	-1.69172	0.00142914
20375	Spi1	spleen focus forming virus (SFFV) proviral integration oncogene	31.2787	9.67124	-1.69341	0.00142914
13063	Cycs	cytochrome c, somatic	19.9263	6.15358	-1.69518	0.00142914
73824	Snhg6	small nucleolar RNA host gene (non-protein coding) 6	35.8643	11.0713	-1.69573	0.00615727
18950	Pnp	purine-nucleoside phosphorylase	54.3274	16.7434	-1.69809	0.00142914
58861	Cysltr1	cysteinyl leukotriene receptor 1	9.42252	2.90342	-1.69836	0.00256459
76044	Ncapg2	non-SMC condensin II complex, subunit G2	9.11097	2.78743	-1.70867	0.00142914
72065	Rap2c	RAP2C, member of RAS oncogene family	50.8578	15.5217	-1.71218	0.00142914
19106	Eif2ak2	eukaryotic translation initiation factor 2-alpha kinase 2	45.099	13.7483	-1.71384	0.00142914
20339	Sele	selectin, endothelial cell	1.58719	0.483465	-1.71499	0.0349164
208501	1810043H04Rik	RIKEN cDNA 1810043H04 gene	22.895	6.96007	-1.71786	0.0145754
50708	Hist1h1c	histone cluster 1, H1c	116.752	35.4547	-1.7194	0.00142914
18646	Prf1	perforin 1 (pore forming protein)	9.18717	2.78939	-1.71967	0.00764815
11813	Apoc2	apolipoprotein C-II	9.55276	2.89751	-1.7211	0.0362178
170743	Tlr7	toll-like receptor 7	19.3139	5.85143	-1.72278	0.00142914
319189	Hist2h2bb	histone cluster 2, H2bb	194.552	58.8501	-1.72504	0.00142914
69221	2410006H16Rik	RIKEN cDNA 2410006H16 gene	73.2893	22.1662	-1.72524	0.00142914
244183	Trim30b	tripartite motif-containing 30B	3.03983	0.915702	-1.73104	0.0170798
56753	Tacstd2	tumor-associated calcium signal transducer 2	48.5504	14.6247	-1.73107	0.00142914
19171	Psmb10	proteasome (prosome, macropain) subunit, beta type 10	92.7905	27.7984	-1.73898	0.00142914
16162	Il12rb2	interleukin 12 receptor, beta 2	3.05379	0.910382	-1.74606	0.0110389
66977	Nuf2	NUF2, NDC80 kinetochore complex component, homolog (S. cerevisiae)	4.4203	1.31684	-1.74707	0.00142914
56045	Samhd1	SAM domain and HD domain, 1	205.768	60.9199	-1.75603	0.0267892
12722	Clca1	chloride channel calcium activated 1	7.56573	2.23381	-1.75998	0.00256459
66311	Cenpw	centromere protein W	1.64892	0.486313	-1.76157	0.0474691
76464	Casc5	cancer susceptibility candidate 5	6.53266	1.92494	-1.76285	0.00142914
57277	Slurp1	secreted Ly6/Plaur domain containing 1	11.0223	3.24021	-1.76627	0.0365943
14744	Gpr65	G-protein coupled receptor 65	16.8195	4.93942	-1.76772	0.00142914
14825	Cxcl1	chemokine (C-X-C motif) ligand 1	4.68952	1.37666	-1.76827	0.0389603
20847	Stat2	signal transducer and activator of transcription 2	50.0346	14.6249	-1.7745	0.00142914
236573	Gbp9	guanylate-binding protein 9	97.2728	28.3965	-1.77632	0.0045602
20557	Slfn3	schlafen 3	9.80231	2.85828	-1.77797	0.00142914
75345	Slamf7	SLAM family member 7	25.6376	7.47475	-1.77816	0.00142914
27226	Pla2g7	phospholipase A2, group VII (platelet-activating factor acetylhydrolase, plasma)	39.3524	11.4403	-1.78232	0.00142914
19204	Ptafr	platelet-activating factor receptor	17.4144	5.06249	-1.78237	0.00142914
12477	Ctla4	cytotoxic T-lymphocyte-associated protein 4	7.80397	2.26041	-1.78763	0.00256459
21897	Tlr1	toll-like receptor 1	12.883	3.72381	-1.79061	0.00142914
71988	Esco2	establishment of cohesion 1 homolog 2 (S. cerevisiae)	3.74671	1.08182	-1.79217	0.00911147
547253	Parp14	poly (ADP-ribose) polymerase family, member 14	118.596	34.2377	-1.7924	0.0300461
12740	Cldn4	claudin 4	10.5761	3.04991	-1.79397	0.00615727
66197	Cks2	CDC28 protein kinase regulatory subunit 2	16.1921	4.65803	-1.7975	0.0122893
105387	Akr1c14	aldo-keto reductase family 1, member C14	94.4122	27.1119	-1.80005	0.00142914
64095	Gpr35	G protein-coupled receptor 35	11.6863	3.34484	-1.80481	0.00142914
23882	Gadd45g	growth arrest and DNA-damage-inducible 45 gamma	25.9872	7.40802	-1.81064	0.00142914
69270	Gins1	GINS complex subunit 1 (Psf1 homolog)	3.38091	0.962525	-1.81251	0.0337558
12457	Ccrn4l	CCR4 carbon catabolite repression 4-like (S. cerevisiae)	13.8978	3.94132	-1.8181	0.00142914
545384	BC094916	cDNA sequence BC094916	3.87081	1.09714	-1.81889	0.0304329
211550	Tifa	TRAF-interacting protein with forkhead-associated domain	23.1238	6.52977	-1.82428	0.00142914
71982	Snx10	sorting nexin 10	55.0462	15.399	-1.8378	0.00142914
70385	Spdl1	spindle apparatus coiled-coil protein 1	3.25352	0.907491	-1.84205	0.00688038
17084	Ly86	lymphocyte antigen 86	60.2211	16.7649	-1.84483	0.00256459
76131	Depdc1a	DEP domain containing 1a	1.70581	0.472776	-1.85123	0.0255315
237887	Slfn10-ps	schlafen 10, pseudogene	8.15438	2.2566	-1.85343	0.00142914
12515	Cd69	CD69 antigen	15.871	4.38947	-1.85427	0.00142914
50887	Hmgn5	high-mobility group nucleosome binding domain 5	12.7532	3.52568	-1.85488	0.00142914
20400	Sh2d1a	SH2 domain protein 1A	4.75449	1.31101	-1.85861	0.0368347
230787	Themis2	thymocyte selection associated family member 2	33.6718	9.27292	-1.86044	0.00142914
15040	H2-T23	histocompatibility 2, T region locus 23	317.644	87.3086	-1.86321	0.00837503
433638	I830077J02Rik	RIKEN cDNA I830077J02 gene	9.45219	2.57012	-1.87881	0.0045602
73149	Clec4a3	C-type lectin domain family 4, member a3	37.1756	10.0893	-1.88153	0.00142914
22375	Wars	tryptophanyl-tRNA synthetase	146.055	39.6198	-1.88222	0.00363354
12257	Tspo	translocator protein	187.826	50.9357	-1.88265	0.00142914
23845	Clec5a	C-type lectin domain family 5, member a	7.05075	1.90845	-1.88537	0.00142914
434223	Gm1966	predicted gene 1966	52.0001	14.053	-1.88763	0.0110389
16988	Lst1	leukocyte specific transcript 1	39.5724	10.6915	-1.88803	0.00142914
72535	Aldh1b1	aldehyde dehydrogenase 1 family, member B1	3.05134	0.822994	-1.89049	0.00837503
620695	Gm13889	predicted gene 13889	17.2649	4.62938	-1.89895	0.00256459
76074	Gbp8	guanylate-binding protein 8	30.345	8.09761	-1.90589	0.00142914
241197	Serpinb10	serine (or cysteine) peptidase inhibitor, clade B (ovalbumin), member 10	1.64863	0.439526	-1.90725	0.0311694
54396	Irgm2	immunity-related GTPase family M member 2	90.4879	24.0697	-1.91051	0.00142914
18733	Pirb	paired Ig-like receptor B	41.9816	11.152	-1.91246	0.00142914
13537	Dusp2	dual specificity phosphatase 2	9.96403	2.63819	-1.91718	0.00543429
209200	Dtx3l	deltex 3-like (Drosophila)	69.748	18.4289	-1.92018	0.041959
380732	Milr1	mast cell immunoglobulin like receptor 1	11.02	2.90527	-1.92338	0.021473
243771	Parp12	poly (ADP-ribose) polymerase family, member 12	76.3395	20.1045	-1.92491	0.00142914
14933	Gyk	glycerol kinase	17.3084	4.54837	-1.92805	0.00142914
15950	Ifi203	interferon activated gene 203	71.8595	18.8113	-1.93358	0.00142914
67629	Spc24	SPC24, NDC80 kinetochore complex component, homolog (S. cerevisiae)	4.05136	1.05764	-1.93756	0.0045602
57746	Piwil2	piwi-like RNA-mediated gene silencing 2	1.05517	0.274793	-1.94106	0.0218994
75135	4930526I15Rik	RIKEN cDNA 4930526I15 gene	1.71163	0.444406	-1.94542	0.0498871
109225	Ms4a7	membrane-spanning 4-domains, subfamily A, member 7	37.3873	9.69519	-1.94721	0.00142914
74145	F13a1	coagulation factor XIII, A1 subunit	19.0422	4.93357	-1.94849	0.00142914
234964	Ccdc67	coiled-coil domain containing 67	3.13478	0.808164	-1.95564	0.0097928
72925	2023-03-01	membrane-associated ring finger (C3HC4) 1	31.0657	8.00643	-1.95609	0.00142914
107569	Nt5c3	5'-nucleotidase, cytosolic III	45.2566	11.6522	-1.95753	0.00142914
232408	Klrb1f	killer cell lectin-like receptor subfamily B member 1F	2.60601	0.667795	-1.96436	0.0304329
12702	Socs3	suppressor of cytokine signaling 3	67.7895	17.3679	-1.96464	0.00142914
20460	Stil	Scl/Tal1 interrupting locus	2.50929	0.642428	-1.96567	0.00142914
56193	Plek	pleckstrin	101.181	25.8198	-1.97038	0.00142914
319149	Hist1h3d	histone cluster 1, H3d	12.2556	3.12228	-1.97277	0.0463523
67885	1500011K16Rik	RIKEN cDNA 1500011K16 gene	21.6676	5.50506	-1.97671	0.00142914
93692	Glrx	glutaredoxin	48.8826	12.4004	-1.97893	0.00142914
71804	Mtfr2	mitochondrial fission regulator 2	1.53691	0.384751	-1.99804	0.0223173
328561	Apol10b	apolipoprotein L 10B	14.9362	3.68439	-2.01932	0.00142914
21939	Cd40	CD40 antigen	31.5136	7.7713	-2.01975	0.00142914
14066	F3	coagulation factor III	82.1719	20.2402	-2.02142	0.00142914
54217	Rpl36	ribosomal protein L36	377.92	92.7938	-2.02598	0.00142914
110012	Tpgs1	tubulin polyglutamylase complex subunit 1	10.8563	2.65994	-2.02907	0.00837503
67892	Coa6	cytochrome c oxidase assembly factor 6	21.2955	5.19396	-2.03564	0.00256459
72054	Cyp4f18	cytochrome P450, family 4, subfamily f, polypeptide 18	19.2381	4.69024	-2.03623	0.00142914
628705	Phf11c	PHD finger protein 11C	7.29756	1.7773	-2.03772	0.00688038
20202	S100a9	S100 calcium binding protein A9 (calgranulin B)	188.319	45.8334	-2.03871	0.00142914
13178	Dck	deoxycytidine kinase	19.3596	4.71093	-2.03896	0.00142914
20846	Stat1	signal transducer and activator of transcription 1	142.359	34.519	-2.04407	0.0232322
14130	Fcgr2b	Fc receptor, IgG, low affinity IIb	104.376	25.2848	-2.04544	0.00142914
240047	Mmp25	matrix metallopeptidase 25	2.55268	0.615148	-2.05301	0.0045602
50934	Slc7a8	solute carrier family 7 (cationic amino acid transporter, y+ system), member 8	7.80495	1.87951	-2.05403	0.00142914
20292	Ccl11	chemokine (C-C motif) ligand 11	11.2281	2.70373	-2.05409	0.00256459
18173	Slc11a1	solute carrier family 11 (proton-coupled divalent metal ion transporters), member 1	16.0585	3.7921	-2.08227	0.00142914
74568	Mlkl	mixed lineage kinase domain-like	34.1974	8.0195	-2.0923	0.00142914
14127	Fcer1g	Fc receptor, IgE, high affinity I, gamma polypeptide	217.441	50.3724	-2.10992	0.00142914
214763	Mb21d1	Mab-21 domain containing 1	4.02912	0.931471	-2.11288	0.00142914
14957	Hist1h1d	histone cluster 1, H1d	22.658	5.235	-2.11376	0.00142914
12362	Casp1	caspase 1	31.0719	7.16832	-2.1159	0.00142914
244216	Zfp771	zinc finger protein 771	4.43237	1.02215	-2.11647	0.00256459
108670	Epsti1	epithelial stromal interaction 1 (breast)	47.1694	10.8606	-2.11874	0.00142914
100038947	LOC100038947	signal-regulatory protein beta 1-like	19.9741	4.55878	-2.13141	0.00142914
14289	Fpr2	formyl peptide receptor 2	22.1746	5.03397	-2.13914	0.00142914
68891	Cd177	CD177 antigen	4.44063	1.00585	-2.14235	0.00142914
269799	Clec4a1	C-type lectin domain family 4, member a1	17.4628	3.95181	-2.1437	0.00142914
57914	Crlf2	cytokine receptor-like factor 2	14.0937	3.15461	-2.15952	0.00142914
67895	Ppa1	pyrophosphatase (inorganic) 1	56.1035	12.5058	-2.16549	0.00142914
21816	Tgm1	transglutaminase 1, K polypeptide	6.51613	1.4478	-2.17015	0.00142914
381417	Gm14085	predicted gene 14085	1.62718	0.361124	-2.17181	0.0110389
21354	Tap1	transporter 1, ATP-binding cassette, sub-family B (MDR/TAP)	101.969	22.6096	-2.17312	0.00142914
20753	Sprr1a	small proline-rich protein 1A	12.6698	2.79362	-2.18118	0.0122893
50928	Klrg1	killer cell lectin-like receptor subfamily G, member 1	1.40719	0.307686	-2.19329	0.0452916
21748	Terc	telomerase RNA component	14.1299	3.07929	-2.19809	0.0181158
12508	Cd53	CD53 antigen	107.177	23.1734	-2.20946	0.00142914
27007	Klrk1	killer cell lectin-like receptor subfamily K, member 1	15.8316	3.42199	-2.2099	0.00142914
69550	Bst2	bone marrow stromal cell antigen 2	245.499	52.8431	-2.21593	0.00142914
23969	Pacsin1	protein kinase C and casein kinase substrate in neurons 1	1.92915	0.41512	-2.21637	0.0116614
11657	Alb	albumin	1.41505	0.303692	-2.22017	0.0251514
232413	Clec12a	C-type lectin domain family 12, member a	36.0317	7.65714	-2.23439	0.00142914
17086	Ncr1	natural cytotoxicity triggering receptor 1	8.00103	1.69355	-2.24014	0.00142914
22272	Uqcrq	ubiquinol-cytochrome c reductase, complex III subunit VII	90.5341	19.1482	-2.24125	0.00142914
20201	S100a8	S100 calcium binding protein A8 (calgranulin A)	237.394	50.0026	-2.24721	0.00142914
382062	AB124611	cDNA sequence AB124611	31.4489	6.6193	-2.24826	0.00142914
320148	B430306N03Rik	RIKEN cDNA B430306N03 gene	4.29696	0.901092	-2.25357	0.00142914
382522	Hist3h2bb-ps	histone cluster 3, H2bb, pseudogene	9.0179	1.88737	-2.25641	0.0151759
15466	Hrh2	histamine receptor H2	6.5532	1.37036	-2.25764	0.00142914
71586	Ifih1	interferon induced with helicase C domain 1	61.5297	12.8184	-2.26306	0.00142914
71223	Gpr15	G protein-coupled receptor 15	2.22957	0.461417	-2.27262	0.021473
20556	Slfn2	schlafen 2	162.234	33.5576	-2.27337	0.00142914
66214	Rgcc	regulator of cell cycle	170.783	34.7253	-2.29811	0.00142914
327957	Scimp	SLP adaptor and CSK interacting membrane protein	25.3361	5.14334	-2.30042	0.00142914
209387	Trim30d	tripartite motif-containing 30D	41.359	8.34905	-2.30852	0.00142914
15018	H2-Q7	histocompatibility 2, Q region locus 7	85.497	17.1334	-2.31906	0.00256459
97122	Hist2h4	histone cluster 2, H4	77.5198	15.3387	-2.33739	0.00142914
12608	Cebpb	CCAAT/enhancer binding protein (C/EBP), beta	37.689	7.41752	-2.34513	0.00142914
74481	Batf2	basic leucine zipper transcription factor, ATF-like 2	18.9778	3.73431	-2.3454	0.00142914
13003	Vcan	versican	22.4947	4.39972	-2.3541	0.00142914
319183	Hist1h2bj	histone cluster 1, H2bj	12.9871	2.51787	-2.36681	0.0379221
667034	Pnp2	purine-nucleoside phosphorylase 2	2.83158	0.547427	-2.37087	0.0170798
231507	Plac8	placenta-specific 8	478.789	92.4171	-2.37316	0.00142914
12609	Cebpd	CCAAT/enhancer binding protein (C/EBP), delta	35.3828	6.82331	-2.3745	0.00142914
319178	Hist1h2bb	histone cluster 1, H2bb	178.342	34.1917	-2.38293	0.00142914
16477	Junb	Jun-B oncogene	52.7503	9.9986	-2.39938	0.00142914
22040	Trex1	three prime repair exonuclease 1	49.2165	9.26308	-2.40958	0.00142914
246728	Oas2	2'-5' oligoadenylate synthetase 2	23.7258	4.43751	-2.41863	0.00142914
67092	Gatm	glycine amidinotransferase (L-arginine:glycine amidinotransferase)	59.5553	11.1368	-2.41889	0.00142914
229900	Gbp7	guanylate binding protein 7	114.671	21.4241	-2.42019	0.00142914
13371	Dio2	deiodinase, iodothyronine, type II	2.01775	0.374539	-2.42956	0.00142914
223672	Apol9a	apolipoprotein L 9a	10.6911	1.96069	-2.44698	0.00142914
12772	Ccr2	chemokine (C-C motif) receptor 2	102.215	18.6805	-2.45201	0.00142914
12661	Chl1	cell adhesion molecule with homology to L1CAM	2.59264	0.466957	-2.47306	0.00142914
14945	Gzmk	granzyme K	10.238	1.83948	-2.47656	0.00615727
112419	2010002M12Rik	RIKEN cDNA 2010002M12 gene	3.59486	0.641398	-2.48665	0.00142914
14562	Gdf3	growth differentiation factor 3	1.17837	0.209312	-2.49307	0.0365943
320407	Klri2	killer cell lectin-like receptor family I member 2	2.13942	0.377489	-2.50271	0.00142914
17450	Morc1	microrchidia 1	0.927553	0.162025	-2.51721	0.0365943
17079	Cd180	CD180 antigen	43.8179	7.63866	-2.52013	0.00142914
269346	Slc28a2	solute carrier family 28 (sodium-coupled nucleoside transporter), member 2	12.4566	2.17144	-2.52019	0.00142914
13813	Eomes	eomesodermin homolog (Xenopus laevis)	1.44408	0.249184	-2.53486	0.0097928
381484	Gm5150	predicted gene 5150	7.3746	1.26543	-2.54294	0.00615727
211228	Lrrc25	leucine rich repeat containing 25	16.0507	2.74915	-2.54558	0.00142914
100034251	Wfdc17	WAP four-disulfide core domain 17	104.017	17.6922	-2.55564	0.00142914
11629	Aif1	allograft inflammatory factor 1	61.6759	10.4271	-2.56437	0.00142914
17394	Mmp8	matrix metallopeptidase 8	8.23482	1.38934	-2.56734	0.00142914
59027	Nampt	nicotinamide phosphoribosyltransferase	102.656	17.2078	-2.57668	0.00142914
14728	Lilrb4	leukocyte immunoglobulin-like receptor, subfamily B, member 4	114.791	19.1677	-2.58226	0.00142914
16184	Il2ra	interleukin 2 receptor, alpha chain	5.53729	0.920076	-2.58936	0.00142914
668101	Sirpb1b	signal-regulatory protein beta 1B	7.76173	1.28442	-2.59526	0.00142914
319156	Hist1h4d	histone cluster 1, H4d	273.221	45.072	-2.59976	0.00142914
54483	Mefv	Mediterranean fever	7.428	1.22416	-2.60119	0.00142914
414084	Tnip3	TNFAIP3 interacting protein 3	8.60056	1.41571	-2.6029	0.00142914
16658	Mafb	v-maf musculoaponeurotic fibrosarcoma oncogene family, protein B (avian)	24.8512	4.08085	-2.60637	0.00142914
319182	Hist1h2bh	histone cluster 1, H2bh	23.7492	3.89743	-2.60728	0.00543429
218630	Ccno	cyclin O	2.53521	0.415478	-2.60926	0.00615727
14190	Fgl2	fibrinogen-like protein 2	124.098	20.2879	-2.6128	0.00142914
14080	Fabp1	fatty acid binding protein 1, liver	17.5055	2.86029	-2.61357	0.0045602
74748	Slamf8	SLAM family member 8	17.0021	2.77237	-2.61653	0.00142914
81897	Tlr9	toll-like receptor 9	15.1816	2.43642	-2.63949	0.00142914
327959	Xaf1	XIAP associated factor 1	33.4947	5.31605	-2.65551	0.00142914
16633	Klra2	killer cell lectin-like receptor, subfamily A, member 2	36.5796	5.80472	-2.65574	0.00142914
69136	Tusc1	tumor suppressor candidate 1	2.3704	0.374529	-2.66198	0.0133638
55985	Cxcl13	chemokine (C-X-C motif) ligand 13	45.0364	7.08096	-2.66907	0.00142914
107350	AW112010	expressed sequence AW112010	357.826	55.8947	-2.67848	0.00142914
20706	Serpinb9b	serine (or cysteine) peptidase inhibitor, clade B, member 9b	2.59839	0.405783	-2.67884	0.00764815
16181	Il1rn	interleukin 1 receptor antagonist	46.7327	7.22452	-2.69346	0.00142914
23962	Oasl2	2'-5' oligoadenylate synthetase-like 2	93.6412	14.4535	-2.69572	0.00142914
100041546	Ly6c2	lymphocyte antigen 6 complex, locus C2	193.596	29.7874	-2.70027	0.00142914
67138	Herc6	hect domain and RLD 6	47.5587	7.29383	-2.70496	0.00142914
213002	Ifitm6	interferon induced transmembrane protein 6	7.62968	1.15818	-2.71977	0.0297025
20128	Trim30a	tripartite motif-containing 30A	118.266	17.8975	-2.7242	0.00142914
320332	Hist4h4	histone cluster 4, H4	6.11698	0.924534	-2.72602	0.00142914
69774	Ms4a6b	membrane-spanning 4-domains, subfamily A, member 6B	102.133	15.3909	-2.7303	0.00142914
319155	Hist1h4c	histone cluster 1, H4c	198.855	29.9573	-2.73074	0.00142914
751864	Gm9733	predicted gene 9733	5.03396	0.757695	-2.73201	0.0379221
13874	Ereg	epiregulin	3.46942	0.518275	-2.7429	0.00142914
17002	Ltf	lactotransferrin	20.4471	3.05048	-2.74479	0.00142914
228543	Rhov	ras homolog gene family, member V	2.20996	0.328237	-2.75121	0.0433324
20715	Serpina3g	serine (or cysteine) peptidase inhibitor, clade A, member 3G	86.4252	12.7155	-2.76486	0.00256459
17858	Mx2	myxovirus (influenza virus) resistance 2	13.7748	2.02298	-2.76748	0.00142914
234311	Ddx60	DEAD (Asp-Glu-Ala-Asp) box polypeptide 60	24.7862	3.57921	-2.79182	0.00142914
276950	Slfn8	schlafen 8	47.8192	6.90417	-2.79205	0.00142914
100502825	Gm13826	predicted gene 13826	8.74165	1.25293	-2.8026	0.0045602
52855	Lair1	leukocyte-associated Ig-like receptor 1	32.6713	4.6074	-2.826	0.00142914
14727	Gp49a	glycoprotein 49 A	53.0928	7.40386	-2.84217	0.00142914
67775	Rtp4	receptor transporter protein 4	70.7707	9.85778	-2.84382	0.00142914
279572	Tlr13	toll-like receptor 13	36.0574	4.95086	-2.86454	0.00142914
16161	Il12rb1	interleukin 12 receptor, beta 1	4.42495	0.605584	-2.86926	0.00142914
14962	Cfb	complement factor B	186.152	25.3541	-2.87619	0.00142914
20288	Msr1	macrophage scavenger receptor 1	49.873	6.76313	-2.8825	0.00142914
50778	Rgs1	regulator of G-protein signaling 1	24.0303	3.2569	-2.88328	0.00142914
16995	Ltb4r1	leukotriene B4 receptor 1	5.70212	0.771558	-2.88565	0.00256459
12267	C3ar1	complement component 3a receptor 1	31.801	4.27017	-2.89671	0.00142914
100039796	Tgtp2	T cell specific GTPase 2	94.4286	12.5368	-2.91305	0.0414692
100037283	Rnaset2a	ribonuclease T2A	10.9073	1.4348	-2.92637	0.00142914
15953	Ifi47	interferon gamma inducible protein 47	199.161	25.9345	-2.94099	0.0318641
320832	Sirpb1a	signal-regulatory protein beta 1A	11.1619	1.43615	-2.95831	0.00142914
12363	Casp4	caspase 4, apoptosis-related cysteine peptidase	62.3625	8.00041	-2.96253	0.00142914
236312	Pyhin1	pyrin and HIN domain family, member 1	81.9218	10.4194	-2.97498	0.00142914
15270	H2afx	H2A histone family, member X	27.5051	3.48681	-2.97972	0.00142914
240328	F830016B08Rik	RIKEN cDNA F830016B08 gene	54.4027	6.86183	-2.98701	0.00142914
21810	Tgfbi	transforming growth factor, beta induced	302.681	37.1368	-3.02688	0.00142914
22169	Cmpk2	cytidine monophosphate (UMP-CMP) kinase 2, mitochondrial	56.4445	6.92044	-3.0279	0.00142914
246730	Oas1a	2'-5' oligoadenylate synthetase 1A	35.8644	4.29417	-3.0621	0.00142914
245126	Tarm1	T cell-interacting, activating receptor on myeloid cells 1	5.94455	0.706789	-3.07222	0.00363354
24110	Usp18	ubiquitin specific peptidase 18	80.4747	9.53372	-3.07742	0.00142914
17472	Gbp4	guanylate binding protein 4	142.672	16.8716	-3.08004	0.00142914
319181	Hist1h2bg	histone cluster 1, H2bg	82.3208	9.65828	-3.09142	0.00142914
12774	Ccr5	chemokine (C-C motif) receptor 5	99.6228	11.6841	-3.09193	0.00142914
14938	Gzma	granzyme A	102.364	11.7099	-3.1279	0.00142914
15566	Htr7	5-hydroxytryptamine (serotonin) receptor 7	3.49433	0.398092	-3.13384	0.00142914
14313	Fst	follistatin	17.4662	1.98253	-3.13915	0.00142914
16068	Il18bp	interleukin 18 binding protein	72.071	8.17019	-3.14098	0.00142914
623121	Pydc4	pyrin domain containing 4	25.3781	2.87171	-3.1436	0.00142914
85029	Rpph1	ribonuclease P RNA component H1	34576	3894.72	-3.15018	0.00142914
243655	Klre1	killer cell lectin-like receptor family E member 1	4.66465	0.524144	-3.15373	0.0389603
240327	Gm4951	predicted gene 4951	59.602	6.61621	-3.17128	0.00142914
60533	Cd274	CD274 antigen	100.822	11.1351	-3.17862	0.00142914
12768	Ccr1	chemokine (C-C motif) receptor 1	45.3823	4.95612	-3.19485	0.00142914
319158	Hist1h4i	histone cluster 1, H4i	9.17587	1.0011	-3.19626	0.0110389
54215	Cd160	CD160 antigen	1.04942	0.11383	-3.20464	0.00688038
237886	Slfn9	schlafen 9	18.4214	1.96707	-3.22726	0.00142914
17750	Mt2	metallothionein 2	104.541	11.1584	-3.22786	0.00142914
55932	Gbp3	guanylate binding protein 3	177.715	17.9926	-3.30409	0.00142914
16145	Igtp	interferon gamma induced GTPase	253.04	25.3817	-3.3175	0.00142914
219132	Phf11d	PHD finger protein 11D	61.4459	6.13767	-3.32355	0.00142914
56619	Clec4e	C-type lectin domain family 4, member e	8.67441	0.86605	-3.32424	0.00142914
15944	Irgm1	immunity-related GTPase family M member 1	272.024	26.9448	-3.33565	0.00142914
620913	Gm12185	predicted gene 12185	16.5578	1.62778	-3.34654	0.00142914
19782	Rmrp	RNA component of mitochondrial RNAase P	28794.2	2818.67	-3.35269	0.00142914
80861	Dhx58	DEXH (Asp-Glu-X-His) box polypeptide 58	35.3838	3.41543	-3.37295	0.00142914
20717	Serpina3m	serine (or cysteine) peptidase inhibitor, clade A, member 3M	13.4379	1.29399	-3.37642	0.00142914
667370	I830012O16Rik	RIKEN cDNA I830012O16 gene	70.7102	6.68432	-3.40307	0.00142914
319164	Hist1h2ac	histone cluster 1, H2ac	5.13881	0.476132	-3.432	0.00142914
433470	AA467197	expressed sequence AA467197	81.2761	7.47855	-3.442	0.00142914
68195	Rnaset2b	ribonuclease T2B	6.13426	0.560931	-3.45099	0.00688038
432555	Gm5431	predicted gene 5431	18.5302	1.69286	-3.45235	0.00142914
226691	AI607873	expressed sequence AI607873	53.0825	4.84886	-3.45252	0.00142914
319157	Hist1h4f	histone cluster 1, H4f	144.462	13.0231	-3.47154	0.00142914
212032	Hk3	hexokinase 3	25.9482	2.28603	-3.50472	0.00142914
69386	Hist1h4h	histone cluster 1, H4h	139.909	12.3174	-3.50573	0.00142914
73656	Ms4a6c	membrane-spanning 4-domains, subfamily A, member 6C	160.459	13.9303	-3.5259	0.00142914
236451	Phf11b	PHD finger protein 11B	58.9323	4.98711	-3.56278	0.00142914
23960	Oas1g	2'-5' oligoadenylate synthetase 1G	11.4237	0.960585	-3.57198	0.00142914
381308	Mnda	myeloid cell nuclear differentiation antigen	44.4824	3.73237	-3.57507	0.00142914
15930	Ido1	indoleamine 2,3-dioxygenase 1	19.5143	1.63295	-3.57898	0.00142914
231655	Oasl1	2'-5' oligoadenylate synthetase-like 1	25.648	2.10383	-3.60776	0.00142914
14468	Gbp2b	guanylate binding protein 2b	1.5693	0.126909	-3.62825	0.0104176
57248	Ly6i	lymphocyte antigen 6 complex, locus I	25.7947	2.05911	-3.64698	0.00142914
20555	Slfn1	schlafen 1	61.4762	4.80543	-3.67729	0.00142914
622976	Gm6377	predicted gene 6377	11.5414	0.89091	-3.69539	0.00142914
319167	Hist1h2ag	histone cluster 1, H2ag	10.2218	0.747376	-3.77367	0.0315434
18405	Orm1	orosomucoid 1	6.03743	0.439411	-3.78029	0.0370716
15959	Ifit3	interferon-induced protein with tetratricopeptide repeats 3	340.53	24.5469	-3.79417	0.00142914
99899	Ifi44	interferon-induced protein 44	59.6309	4.23479	-3.8157	0.00142914
24108	Ubd	ubiquitin D	37.5387	2.65395	-3.82217	0.00142914
72500	Ier5l	immediate early response 5-like	2.33584	0.163944	-3.83267	0.0430133
625360	BC147527	cDNA sequence BC147527	11.8545	0.814568	-3.86326	0.00142914
100702	Gbp6	guanylate binding protein 6	93.0891	6.38481	-3.8659	0.00142914
667373	Gm14446	predicted gene 14446	42.0829	2.87582	-3.87119	0.00142914
97908	Hist1h3g	histone cluster 1, H3g	17.8217	1.21005	-3.8805	0.0045602
100041230	Hist1h4m	histone cluster 1, H4m	34.0494	2.29908	-3.8885	0.00142914
229898	Gbp5	guanylate binding protein 5	138.813	9.17823	-3.91878	0.00142914
246256	Fcgr4	Fc receptor, IgG, low affinity IV	121.689	8.00842	-3.92554	0.00142914
14469	Gbp2	guanylate binding protein 2	684.618	44.757	-3.93511	0.0186084
12642	Ch25h	cholesterol 25-hydroxylase	50.0357	3.25054	-3.94421	0.00142914
14129	Fcgr1	Fc receptor, IgG, high affinity I	47.8216	3.06751	-3.96252	0.00142914
225594	Gm4841	predicted gene 4841	19.1714	1.19534	-4.00346	0.00142914
260423	Hist1h3f	histone cluster 1, H3f	45.805	2.80683	-4.0285	0.00142914
11815	Apod	apolipoprotein D	28.7911	1.73185	-4.05523	0.00142914
68774	Ms4a6d	membrane-spanning 4-domains, subfamily A, member 6D	122.375	7.33498	-4.06037	0.00142914
219131	Phf11a	PHD finger protein 11A	14.7676	0.879987	-4.06881	0.00142914
319166	Hist1h2ae	histone cluster 1, H2ae	11.4596	0.682466	-4.06966	0.00256459
60440	Iigp1	interferon inducible GTPase 1	574.238	33.8382	-4.08492	0.00142914
631323	Gm12250	predicted gene 12250	107.696	6.29354	-4.09695	0.00142914
17329	Cxcl9	chemokine (C-X-C motif) ligand 9	107.066	5.98649	-4.16065	0.00142914
360198	Hist1h3a	histone cluster 1, H3a	26.8245	1.44834	-4.21108	0.00142914
20302	Ccl3	chemokine (C-C motif) ligand 3	26.1485	1.37876	-4.24529	0.00142914
21822	Tgtp1	T cell specific GTPase 1	97.4678	5.13177	-4.2474	0.00142914
326619	Hist1h4a	histone cluster 1, H4a	34.6033	1.76883	-4.29004	0.0170798
58185	Rsad2	radical S-adenosyl methionine domain containing 2	118.217	5.95706	-4.31069	0.00142914
15957	Ifit1	interferon-induced protein with tetratricopeptide repeats 1	173.259	8.7162	-4.31309	0.00142914
14939	Gzmb	granzyme B	134.849	6.771	-4.31584	0.00142914
15958	Ifit2	interferon-induced protein with tetratricopeptide repeats 2	208.473	10.3618	-4.33052	0.00142914
246727	Oas3	2'-5' oligoadenylate synthetase 3	28.0373	1.37568	-4.34913	0.00142914
16963	Xcl1	chemokine (C motif) ligand 1	20.8669	1.01239	-4.36538	0.0190163
15978	Ifng	interferon gamma	19.778	0.945446	-4.38676	0.00142914
76933	Ifi27l2a	interferon, alpha-inducible protein 27 like 2A	667.596	30.501	-4.45205	0.00142914
74614	Ocstamp	osteoclast stimulatory transmembrane protein	3.79447	0.169699	-4.48285	0.00142914
319148	Hist1h3c	histone cluster 1, H3c	91.1941	4.03544	-4.49814	0.00142914
319172	Hist1h2ab	histone cluster 1, H2ab	41.6653	1.73496	-4.58587	0.00142914
20303	Ccl4	chemokine (C-C motif) ligand 4	52.9745	2.18877	-4.5971	0.00142914
64380	Ms4a4c	membrane-spanning 4-domains, subfamily A, member 4C	119.902	4.82049	-4.63653	0.00142914
226695	Ifi205	interferon activated gene 205	127.973	5.06561	-4.65896	0.00142914
58203	Zbp1	Z-DNA binding protein 1	204.991	8.07374	-4.66618	0.00142914
215900	Fam26f	family with sequence similarity 26, member F	28.5444	1.11984	-4.67184	0.00142914
319176	Hist2h2ac	histone cluster 2, H2ac	63.4744	2.40336	-4.72305	0.00142914
12703	Socs1	suppressor of cytokine signaling 1	38.1759	1.40452	-4.76452	0.00142914
19194	Bpifa2	BPI fold containing family A, member 2	11.3599	0.41604	-4.77109	0.0045602
23844	Clca3	chloride channel calcium activated 3	7.9575	0.28233	-4.81686	0.00142914
17857	Mx1	myxovirus (influenza virus) resistance 1	57.5551	2.02563	-4.8285	0.00142914
100038882	Isg15	ISG15 ubiquitin-like modifier	258.256	8.35905	-4.94932	0.00142914
15951	Ifi204	interferon activated gene 204	137.006	4.1967	-5.02884	0.00142914
54123	Irf7	interferon regulatory factor 7	228.542	6.58163	-5.11787	0.00142914
209588	Sectm1a	secreted and transmembrane 1A	4.86065	0.138534	-5.13284	0.0285245
319151	Hist1h3e	histone cluster 1, H3e	58.6273	1.66048	-5.1419	0.00363354
16193	Il6	interleukin 6	8.12964	0.222884	-5.18882	0.0236266
16365	Irg1	immunoresponsive gene 1	20.6767	0.461321	-5.48609	0.00142914
20558	Slfn4	schlafen 4	110.805	2.24249	-5.62678	0.00142914
57262	Retnla	resistin like alpha	1681.98	33.6066	-5.64527	0.00142914
634650	Gbp11	guanylate binding protein 11	14.4415	0.283646	-5.66998	0.00142914
20293	Ccl12	chemokine (C-C motif) ligand 12	131.846	2.41363	-5.77151	0.00142914
20296	Ccl2	chemokine (C-C motif) ligand 2	147.239	2.52514	-5.86565	0.00142914
20210	Saa3	serum amyloid A 3	463.052	7.92471	-5.86867	0.00142914
626578	Gbp10	guanylate-binding protein 10	30.7683	0.512145	-5.90875	0.00142914
15945	Cxcl10	chemokine (C-X-C motif) ligand 10	353.239	5.09058	-6.11667	0.0276772
20306	Ccl7	chemokine (C-C motif) ligand 7	150.504	1.39099	-6.75754	0.00142914

## Sheet: Supplemental Data 4
Supplemental Data 4_Day_4_three_groups_DEG_Deseq
gene_id	gene_symbol	description	K18Naive_F_abundance	Flu_F_Day4_abundance	SARS_COV2_F_Day4_abundance	Flu_F_Day4vsK18Naive_F_fold_change	Flu_F_Day4vsK18Naive_F pVal	SARS_COV2_F_Day4vsK18Naive_F_fold_change	SARS_COV2_F_Day4vsK18Naive_F pVal
20558	Slfn4	schlafen 4	159.869	34425.6	1411.31	7.75045	1.63e-161	3.14208	5.32e-34
16819	Lcn2	lipocalin 2	849.218	33928.1	1849.66	5.3202	6.82e-144	1.12306	3.03e-07
20310	Cxcl2	chemokine (C-X-C motif) ligand 2	3.11199	1239.2	4.61732	8.63735	7.52e-143	0.569218	0.886246
12740	Cldn4	claudin 4	42.4672	2678.49	143.898	5.97893	1.46e-136	1.76063	7.61e-10
57248	Ly6i	lymphocyte antigen 6 complex, locus I	12.63	1145.56	83.9313	6.50306	5.63e-117	2.73236	3.89e-15
20297	Ccl20	chemokine (C-C motif) ligand 20	5.091	1448.72	15.4605	8.15262	3.34e-107	1.60257	0.0225241
19288	Ptx3	pentraxin related gene	11.024	942.099	28.8758	6.41716	3.06e-106	1.38922	0.00254951
15945	Cxcl10	chemokine (C-X-C motif) ligand 10	24.4375	13542.4	708.525	9.11417	3.33e-105	4.85765	4.56e-36
20210	Saa3	serum amyloid A 3	11.7201	40794.2	447.214	11.7652	6.49e-97	5.25391	4.99e-26
20302	Ccl3	chemokine (C-C motif) ligand 3	13.3907	868.938	29.5489	6.01995	1.41e-96	1.14188	0.0227367
16365	Irg1	immunoresponsive gene 1	10.5137	4353.51	38.3192	8.69376	4.45e-96	1.8658	0.000479973
56619	Clec4e	C-type lectin domain family 4, member e	50.9923	1363.3	82.1419	4.74068	1.39e-86	0.687839	0.0589823
414084	Tnip3	TNFAIP3 interacting protein 3	39.7043	2288.86	146.456	5.84919	2.16e-86	1.8831	1.22e-08
330122	Cxcl3	chemokine (C-X-C motif) ligand 3	1.95184	467.869	8.87051	7.90513	6.2e-84	2.18419	0.0190984
13107	Cyp2f2	cytochrome P450, family 2, subfamily f, polypeptide 2	28903.2	1804.11	10912.8	-4.00187	1.14e-83	-1.4052	1.06e-11
20311	Cxcl5	chemokine (C-X-C motif) ligand 5	11.7173	912.489	12.0544	6.2831	3.8e-76	0.040925	0.997624
18405	Orm1	orosomucoid 1	5.74217	445.338	43.2358	6.27716	4.9e-72	2.91256	5.04e-10
16193	Il6	interleukin 6	5.02783	643.545	61.3677	6.99996	2.07e-70	3.60947	6.91e-14
20555	Slfn1	schlafen 1	137.182	2766.4	340.036	4.33384	1.91e-68	1.30959	1.69e-06
20296	Ccl2	chemokine (C-C motif) ligand 2	10.634	3489.6	198.25	8.35823	1.64e-67	4.22056	1.8e-18
58185	Rsad2	radical S-adenosyl methionine domain containing 2	376.178	37502	2601.8	6.63941	8.9e-67	2.79003	1.87e-14
16181	Il1rn	interleukin 1 receptor antagonist	108.053	5028.27	285.361	5.54025	1.05e-62	1.40105	8.09e-05
246727	Oas3	2'-5' oligoadenylate synthetase 3	61.1056	5091.46	514.858	6.38063	2.81e-62	3.0748	4.62e-16
80885	Niacr1	niacin receptor 1	50.3183	1322.35	126.667	4.71588	4.55e-62	1.33189	4.03e-05
21857	Timp1	tissue inhibitor of metalloproteinase 1	74.4508	7192.18	953.833	6.594	9.61e-62	3.67938	3.63e-21
16176	Il1b	interleukin 1 beta	229.717	2498.14	206.101	3.44293	1.95e-61	-0.156504	0.664991
12768	Ccr1	chemokine (C-C motif) receptor 1	176.223	2989.06	529.596	4.08422	1.67e-60	1.58749	3.29e-09
17474	Clec4d	C-type lectin domain family 4, member d	56.5979	895.808	98.9215	3.98437	7.39e-60	0.805536	0.0158292
56066	Cxcl11	chemokine (C-X-C motif) ligand 11	0.72981	517.726	18.8427	9.47045	3.88e-59	4.69034	1.14e-07
17394	Mmp8	matrix metallopeptidase 8	65.6843	1214.94	151.768	4.2092	4.6e-57	1.20825	0.000202999
54483	Mefv	Mediterranean fever	55.6722	819.093	55.4857	3.879	1.02e-56	-0.00484053	1
12642	Ch25h	cholesterol 25-hydroxylase	67.027	1815.46	199.87	4.75945	1.01e-55	1.57624	3.16e-06
14727	Gp49a	glycoprotein 49 A	76.1286	1697.92	196.371	4.47919	2.27e-55	1.36707	3.18e-05
15958	Ifit2	interferon-induced protein with tetratricopeptide repeats 2	840.826	27596.4	2481.28	5.03653	2.63e-55	1.56121	1.69e-06
20306	Ccl7	chemokine (C-C motif) ligand 7	7.64929	2128.56	224.529	8.12033	8.53e-55	4.87543	1.51e-20
20335	Sec61g	SEC61, gamma subunit	394.54	20.9279	547.043	-4.23667	2.26e-54	0.471483	0.154376
231655	Oasl1	2'-5' oligoadenylate synthetase-like 1	27.6591	4559.04	226.31	7.36483	3.76e-54	3.03247	1.09e-10
23845	Clec5a	C-type lectin domain family 5, member a	43.2273	933.405	215.556	4.43249	1.03e-53	2.31805	5.6e-14
14728	Lilrb4	leukocyte immunoglobulin-like receptor, subfamily B, member 4	221.645	3560.56	617.008	4.00578	1.21e-53	1.47704	1.67e-07
21929	Tnfaip3	tumor necrosis factor, alpha-induced protein 3	682.818	5610.04	916.958	3.03844	1.6e-53	0.425355	0.158607
27425	Atp5l	ATP synthase, H+ transporting, mitochondrial F0 complex, subunit g	328.651	5.63857	336.95	-5.86508	2.09e-53	0.0359794	1
17119	Mxd1	MAX dimerization protein 1	792.724	6377.4	797.071	3.00808	2.18e-53	0.00788962	1
246746	Cd300lf	CD300 antigen like family member F	93.3484	1966.79	214.799	4.39707	2.25e-53	1.20229	0.000268973
21926	Tnf	tumor necrosis factor	23.7375	928.055	34.2915	5.28897	5.19e-53	0.530685	0.43853
19204	Ptafr	platelet-activating factor receptor	94.2799	1518.57	170.577	4.00962	5.5e-52	0.855403	0.0151742
24088	Tlr2	toll-like receptor 2	373.516	3094.91	887.7	3.05066	3.16e-51	1.2489	1.69e-08
15951	Ifi204	interferon activated gene 204	112.057	7294.25	843.65	6.02445	7.25e-51	2.91241	1.37e-13
78906	Misp	mitotic spindle positioning	93.0728	1019.53	151.733	3.4534	8e-50	0.705103	0.0191906
12475	Cd14	CD14 antigen	253.06	2260.37	473.14	3.15901	2.83e-49	0.902788	0.000460492
276952	Rasl10b	RAS-like, family 10, member B	10.5727	324.535	32.5187	4.93996	1.31e-48	1.62093	0.000676952
16175	Il1a	interleukin 1 alpha	71.7685	802.684	93.4364	3.48341	4.96e-48	0.380633	0.310818
17857	Mx1	myxovirus (influenza virus) resistance 1	62.1858	7388.31	627.769	6.89252	1.39e-47	3.33557	2.75e-13
19734	Rgs16	regulator of G-protein signaling 16	21.938	573.539	62.3101	4.70839	4.52e-47	1.50603	0.000304299
72054	Cyp4f18	cytochrome P450, family 4, subfamily f, polypeptide 18	104.989	1682.75	197.665	4.00251	6.13e-47	0.912822	0.00745418
14058	F10	coagulation factor X	69.1967	1085.12	183.717	3.97101	2.52e-46	1.40871	8.45e-06
20304	Ccl5	chemokine (C-C motif) ligand 5	85.4822	851.128	170.027	3.31568	3.94e-46	0.992066	0.000497127
68949	1500012F01Rik	RIKEN cDNA 1500012F01 gene	93.8245	915.707	280.403	3.28685	8.7e-46	1.57946	6.59e-10
14962	Cfb	complement factor B	488.266	19899.8	3369.36	5.34894	1.46e-45	2.78674	1.65e-13
100038882	Isg15	ISG15 ubiquitin-like modifier	38.5713	5713.57	900.416	7.21072	1.49e-45	4.54499	4.44e-20
68764	Cdhr3	cadherin-related family member 3	967.06	104.078	360.68	-3.21595	4.93e-45	-1.42289	2.17e-09
226245	Plekhs1	pleckstrin homology domain containing, family S member 1	6.21061	261.983	3.53993	5.39859	5.48e-45	-0.811012	0.542066
320440	9530091C08Rik	RIKEN cDNA 9530091C08 gene	628.685	39.6943	255.705	-3.98533	2.7e-44	-1.29786	1.81e-05
21942	Tnfrsf9	tumor necrosis factor receptor superfamily, member 9	21.7099	388.668	37.4925	4.16211	5.22e-44	0.788249	0.119518
67702	Rnf149	ring finger protein 149	400.251	2772.21	808.362	2.79206	1.01e-43	1.0141	7.38e-06
23960	Oas1g	2'-5' oligoadenylate synthetase 1G	12.5588	872.821	146.137	6.11891	1.05e-43	3.54055	3.07e-14
64540	Tspan4	tetraspanin 4	196.651	1594.73	509.778	3.0196	1.53e-43	1.37423	1.15e-08
27226	Pla2g7	phospholipase A2, group VII (platelet-activating factor acetylhydrolase, plasma)	160.963	2571.69	348	3.99791	3.16e-43	1.11236	0.001043
15957	Ifit1	interferon-induced protein with tetratricopeptide repeats 1	298.306	17981.1	3514.3	5.91354	3.83e-43	3.55837	2.89e-17
22177	Tyrobp	TYRO protein tyrosine kinase binding protein	381.973	2700	1266.89	2.82142	4.97e-43	1.72976	2.77e-15
13806	Eno1	enolase 1, alpha non-neuron	103.885	0.114734	53.2426	-9.82249	3.1e-42	-0.964341	0.0357169
68774	Ms4a6d	membrane-spanning 4-domains, subfamily A, member 6D	73.2755	2794.37	359.163	5.25305	4.54e-42	2.29324	9.71e-09
17858	Mx2	myxovirus (influenza virus) resistance 2	55.2897	1798.04	327.011	5.02327	5.13e-42	2.56426	1.73e-11
216799	Nlrp3	NLR family, pyrin domain containing 3	111.889	932.622	112.052	3.05923	1.37e-41	0.00211169	1
80719	Igsf6	immunoglobulin superfamily, member 6	159.718	1221.74	270.873	2.93533	2.43e-41	0.762087	0.00444798
433470	AA467197	expressed sequence AA467197	11.8694	711.985	50.7852	5.90652	2.68e-41	2.09716	0.000111771
14131	Fcgr3	Fc receptor, IgG, low affinity III	367.75	2512.85	711.467	2.77252	3.05e-41	0.95207	7.4e-05
17873	Gadd45b	growth arrest and DNA-damage-inducible 45 beta	426.693	2687	790.127	2.65473	4.92e-41	0.888885	3.81e-05
232156	Slc4a5	solute carrier family 4, sodium bicarbonate cotransporter, member 5	997.85	125.878	521.147	-2.98679	1.3e-40	-0.937135	0.000148829
20556	Slfn2	schlafen 2	513.823	6780.6	1288.71	3.72207	2.8e-40	1.32659	1.17e-05
13014	Cstb	cystatin B	293.693	2038.24	632.158	2.79494	3.44e-40	1.10598	3.7e-06
100038947	LOC100038947	signal-regulatory protein beta 1-like	48.203	513.381	147.174	3.41283	3.36e-39	1.61033	1.21e-07
244653	Hydin	HYDIN, axonemal central pair apparatus protein	2291	231.923	751.368	-3.30426	5.68e-39	-1.60839	1.2e-09
20303	Ccl4	chemokine (C-C motif) ligand 4	5.36953	830.662	39.8536	7.27332	1.36e-38	2.89184	8.97e-06
381308	Mnda	myeloid cell nuclear differentiation antigen	59.3448	2253.57	231.342	5.24694	1.94e-38	1.96283	5.25e-06
16323	Inhba	inhibin beta-A	21.6034	332.625	17.2025	3.94456	3.03e-38	-0.32864	0.658185
18792	Plau	plasminogen activator, urokinase	154.1	1574.11	245.894	3.35259	3.74e-38	0.674166	0.0513703
226691	AI607873	expressed sequence AI607873	267.055	4233.4	793.941	3.98661	5.75e-38	1.57189	2.87e-06
107350	AW112010	expressed sequence AW112010	446.509	3179.17	1067.37	2.83189	5.15e-37	1.25729	1.96e-07
78849	B430010I23Rik	RIKEN cDNA B430010I23 gene	438.107	28.9958	164.702	-3.91737	5.89e-37	-1.41143	7.1e-06
69774	Ms4a6b	membrane-spanning 4-domains, subfamily A, member 6B	227.053	2953.14	590.542	3.70115	8.89e-37	1.37901	1.39e-05
12797	Cnn1	calponin 1	1109.98	169.059	305.944	-2.71494	1.07e-36	-1.8592	1.83e-15
58217	Trem1	triggering receptor expressed on myeloid cells 1	75.1219	650.99	95.7137	3.11533	1.56e-36	0.349491	0.51351
12257	Tspo	translocator protein	444.495	2682.24	1373.75	2.5932	1.71e-36	1.62788	6.91e-14
66425	Pcp4l1	Purkinje cell protein 4-like 1	855.778	117.538	454.994	-2.86411	2.38e-36	-0.91139	0.000315792
620695	Gm13889	predicted gene 13889	162.227	1354.52	176.197	3.0617	2.72e-36	0.119174	0.925795
237806	Dnah9	dynein, axonemal, heavy chain 9	2172.31	351.74	820.969	-2.62665	2.84e-36	-1.40383	1.81e-10
23886	Gdf15	growth differentiation factor 15	3.04337	172.324	27.3163	5.82331	3.47e-36	3.16602	5.19e-07
21938	Tnfrsf1b	tumor necrosis factor receptor superfamily, member 1b	949.948	5162.22	1063.15	2.44207	5.52e-36	0.162425	0.800274
19018	Scand1	SCAN domain-containing 1	11.6225	210.635	180.937	4.17975	6.29e-36	3.96049	3.36e-30
667373	Gm14446	predicted gene 14446	114.087	5907.62	517.331	5.69436	8.16e-36	2.18095	2.02e-06
70350	Basp1	brain abundant, membrane attached signal protein 1	89.7033	1007.34	242.359	3.48924	1.24e-35	1.43391	5.55e-06
20717	Serpina3m	serine (or cysteine) peptidase inhibitor, clade A, member 3M	28.0929	1186.07	186.738	5.39984	1.72e-35	2.73274	3.02e-09
17357	Marcksl1	MARCKS-like 1	210.517	1322.9	166.368	2.6517	2.87e-35	-0.339558	0.233549
16854	Lgals3	lectin, galactose binding, soluble 3	982.096	5234.46	2383.66	2.41411	4.55e-35	1.27924	1.46e-09
22169	Cmpk2	cytidine monophosphate (UMP-CMP) kinase 2, mitochondrial	377.157	8759.49	1135.47	4.53761	5.03e-35	1.59005	5.18e-05
22190	Ubc	ubiquitin C	959.106	5086.82	826.47	2.407	5.72e-35	-0.214729	0.422277
18037	Nfkbie	nuclear factor of kappa light polypeptide gene enhancer in B cells inhibitor, epsilon	185.119	1181.26	185.945	2.6738	5.72e-35	0.00642687	0.996828
24110	Usp18	ubiquitin specific peptidase 18	247.521	6234.52	1026.47	4.65465	5.96e-35	2.05206	1.78e-07
15959	Ifit3	interferon-induced protein with tetratricopeptide repeats 3	694.832	22010.4	4874.92	4.98538	8.24e-35	2.81064	4.76e-12
13411	Dnah11	dynein, axonemal, heavy chain 11	1791.95	299.167	850.832	-2.5825	1.16e-34	-1.07458	2.68e-06
320148	B430306N03Rik	RIKEN cDNA B430306N03 gene	34.1918	796.236	85.9186	4.54147	1.16e-34	1.32932	0.004666
223672	Apol9a	apolipoprotein L 9a	9.65014	670.811	129.011	6.11921	1.2e-34	3.7408	8.38e-13
241327	Olfml2a	olfactomedin-like 2A	460.84	50.9204	114.177	-3.17795	2.7e-34	-2.01299	3.59e-13
51797	Ctps	cytidine 5'-triphosphate synthase	685.88	3651.8	1234.65	2.41258	3.43e-34	0.848071	0.000307921
74145	F13a1	coagulation factor XIII, A1 subunit	411.985	2289.49	960.141	2.47436	4.19e-34	1.22065	3.84e-08
21928	Tnfaip2	tumor necrosis factor, alpha-induced protein 2	650.792	3604.88	835.973	2.46968	4.35e-34	0.361259	0.270149
667370	I830012O16Rik	RIKEN cDNA I830012O16 gene	204.858	6545.05	1380.94	4.9977	5.25e-34	2.75295	3.27e-11
26875	Pclo	piccolo (presynaptic cytomatrix protein)	474.183	43.3137	432.761	-3.45255	7.5e-34	-0.131874	0.899421
14544	Gda	guanine deaminase	804.597	4993.74	2202.3	2.63378	1.24e-33	1.45267	7.62e-10
71586	Ifih1	interferon induced with helicase C domain 1	1238.78	9194.66	3005.34	2.89188	2.34e-33	1.27861	1.07e-06
117167	Steap4	STEAP family member 4	318.747	1869.01	495.754	2.55179	2.63e-33	0.637214	0.0225241
19188	Psme2	proteasome (prosome, macropain) activator subunit 2 (PA28 beta)	559.292	3089.53	1183.92	2.46572	2.81e-33	1.0819	2.18e-06
226695	Ifi205	interferon activated gene 205	94.5305	5577.43	663.514	5.88268	3.12e-33	2.81128	8.35e-09
66102	Cxcl16	chemokine (C-X-C motif) ligand 16	947.57	4782.78	1679.43	2.33555	6.34e-33	0.825667	0.00030743
14130	Fcgr2b	Fc receptor, IgG, low affinity IIb	353.393	1928	590.148	2.44776	6.96e-33	0.739806	0.00337519
20208	Saa1	serum amyloid A 1	0	267.068	6.59773	0	1.3e-32	0	0.00118118
54123	Irf7	interferon regulatory factor 7	200.344	17967.9	2977.06	6.4868	1.76e-32	3.89334	2.75e-13
50778	Rgs1	regulator of G-protein signaling 1	51.8953	621.107	135.556	3.58116	2.46e-32	1.38521	0.000120455
85031	Pla1a	phospholipase A1 member A	13.2497	673.048	90.7184	5.66668	2.64e-32	2.77544	1.54e-07
27052	Aoah	acyloxyacyl hydrolase	37.8254	421.532	49.4025	3.47822	2.71e-32	0.385232	0.540007
12986	Csf3r	colony stimulating factor 3 receptor (granulocyte)	459.277	2409.79	193.402	2.39147	2.96e-32	-1.24776	5.01e-08
27279	Tnfrsf12a	tumor necrosis factor receptor superfamily, member 12a	190.47	2118.51	443.448	3.47541	3.08e-32	1.2192	0.000286636
22324	Vav1	vav 1 oncogene	366.483	1941.5	444.867	2.40535	3.1e-32	0.279626	0.458072
110082	Dnah5	dynein, axonemal, heavy chain 5	4149.1	423.391	1979.6	-3.29274	3.27e-32	-1.06759	0.000475988
12045	Bcl2a1b	B cell leukemia/lymphoma 2 related protein A1b	98.6002	669.703	271.639	2.76386	5.57e-32	1.46203	2.74e-08
18383	Tnfrsf11b	tumor necrosis factor receptor superfamily, member 11b (osteoprotegerin)	103.155	697.334	90.8887	2.75703	5.79e-32	-0.182646	0.782595
20288	Msr1	macrophage scavenger receptor 1	60.8505	2849.32	543.614	5.5492	6.81e-32	3.15924	4.31e-11
276950	Slfn8	schlafen 8	298.708	4281.37	793.887	3.84127	8.26e-32	1.4102	7.27e-05
20539	Slc7a5	solute carrier family 7 (cationic amino acid transporter, y+ system), member 5	86.6404	768.075	211.368	3.14814	8.41e-32	1.28665	3.81e-05
65221	Slc15a3	solute carrier family 15, member 3	229.023	1888.79	307.881	3.0439	1.15e-31	0.426882	0.327209
14289	Fpr2	formyl peptide receptor 2	59.4004	518.627	276.331	3.12615	2.18e-31	2.21785	9.1e-15
13803	Enc1	ectodermal-neural cortex 1	473.473	2427.99	531.958	2.35841	2.18e-31	0.168027	0.721657
118449	Synpo2	synaptopodin 2	1064.23	181.121	479.29	-2.55478	2.34e-31	-1.15084	1.13e-06
68891	Cd177	CD177 antigen	74.0399	1054.12	71.8833	3.83159	2.65e-31	-0.0426455	0.931606
245126	Tarm1	T cell-interacting, activating receptor on myeloid cells 1	3.67076	156.066	2.7403	5.40993	3.42e-31	-0.421743	0.942504
18413	Osm	oncostatin M	23.1425	420.586	38.1875	4.18379	4.07e-31	0.722557	0.205684
68625	Wdr65	WD repeat domain 65	269.885	25.8101	155.228	-3.38634	4.36e-31	-0.797959	0.013087
74152	1300002K09Rik	RIKEN cDNA 1300002K09 gene	10.7771	273.31	36.3599	4.66449	5.63e-31	1.75437	0.00116161
26570	Slc7a11	solute carrier family 7 (cationic amino acid transporter, y+ system), member 11	144.899	898.554	108.952	2.63256	7.08e-31	-0.411355	0.125285
17948	Naip2	NLR family, apoptosis inhibitory protein 2	345.898	1970.05	683.629	2.50982	8.22e-31	0.982866	0.000107433
14191	Fgr	Gardner-Rasheed feline sarcoma viral (Fgr) oncogene homolog	306.759	1605.79	402.234	2.38811	8.74e-31	0.390932	0.213243
229722	5330417C22Rik	RIKEN cDNA 5330417C22 gene	2072.88	392.532	1040.71	-2.40075	1.37e-30	-0.994068	7.39e-06
14129	Fcgr1	Fc receptor, IgG, high affinity I	47.1325	3082.16	310.167	6.03108	1.94e-30	2.71825	2.97e-07
16633	Klra2	killer cell lectin-like receptor, subfamily A, member 2	145.057	1047.75	388.966	2.85261	4.62e-30	1.42303	1.96e-07
107569	Nt5c3	5'-nucleotidase, cytosolic III	271.796	1900.98	603.745	2.80614	4.65e-30	1.15141	2.92e-05
20501	Slc16a1	solute carrier family 16 (monocarboxylic acid transporters), member 1	491.161	2404.59	1505.03	2.29152	4.98e-30	1.61552	3.07e-14
13057	Cyba	cytochrome b-245, alpha polypeptide	504.523	2456.06	637.26	2.28335	6.04e-30	0.336961	0.30191
209588	Sectm1a	secreted and transmembrane 1A	1.23918	174.46	8.49867	7.13736	6.11e-30	2.77785	0.0148444
20821	Trim21	tripartite motif-containing 21	388.045	1893.13	699.46	2.28648	1.01e-29	0.850019	0.000263966
20361	Sema7a	sema domain, immunoglobulin domain (Ig), and GPI membrane anchor, (semaphorin) 7A	1010.49	4687.82	649.395	2.21386	1.28e-29	-0.637893	0.00265264
30952	Cngb3	cyclic nucleotide gated channel beta 3	0.922173	115.714	16.9576	6.97131	1.66e-29	4.20075	3.36e-06
244183	Trim30b	tripartite motif-containing 30B	44.2302	377.302	61.0134	3.09262	1.81e-29	0.464095	0.34192
30935	Tor3a	torsin family 3, member A	851.938	3856.94	1352.39	2.17864	1.94e-29	0.66669	0.00341654
12273	C5ar1	complement component 5a receptor 1	177.802	1055.51	295.797	2.56959	2.09e-29	0.734337	0.0114721
14313	Fst	follistatin	46.9656	615.534	148.254	3.71216	2.4e-29	1.6584	3.65e-06
21810	Tgfbi	transforming growth factor, beta induced	1167.35	11829.4	2670.15	3.34107	2.51e-29	1.19368	0.00046904
329628	Fat4	FAT tumor suppressor homolog 4 (Drosophila)	3812.31	556.273	1390.41	-2.7768	2.77e-29	-1.45515	6.51e-08
327957	Scimp	SLP adaptor and CSK interacting membrane protein	25.7867	412.314	78.149	3.99905	2.82e-29	1.5996	0.000209279
64380	Ms4a4c	membrane-spanning 4-domains, subfamily A, member 4C	148.049	5222.86	519.154	5.1407	2.99e-29	1.81009	0.000160779
327959	Xaf1	XIAP associated factor 1	188.765	2625.96	614.345	3.79818	3.15e-29	1.70245	2.99e-06
330355	Dnah6	dynein, axonemal, heavy chain 6	4155.58	482.555	1671.6	-3.10628	3.59e-29	-1.31382	9.6e-06
20375	Spi1	spleen focus forming virus (SFFV) proviral integration oncogene	186.248	1161.91	263.031	2.6412	4.04e-29	0.498006	0.146946
56644	Clec7a	C-type lectin domain family 7, member a	659.659	3067.45	1949.54	2.21725	4.71e-29	1.56334	1.13e-13
223920	Soat2	sterol O-acyltransferase 2	4.44073	149.465	13.4404	5.07286	4.94e-29	1.59771	0.0331286
270150	Ccdc153	coiled-coil domain containing 153	539.758	85.0653	441.637	-2.66567	6.24e-29	-0.28945	0.413398
74191	P2ry13	purinergic receptor P2Y, G-protein coupled 13	64.2844	448.618	212.641	2.80295	8.94e-29	1.72588	3.46e-10
72244	1600014C10Rik	RIKEN cDNA 1600014C10 gene	356.611	1903.6	465.544	2.4163	8.97e-29	0.384567	0.242168
328830	A530064D06Rik	RIKEN cDNA A530064D06 gene	14.632	220.029	25.2487	3.9105	8.97e-29	0.787084	0.246128
19200	Pstpip1	proline-serine-threonine phosphatase-interacting protein 1	95.8047	708.988	99.9672	2.88759	1.09e-28	0.0613591	1
209086	Samd9l	sterile alpha motif domain containing 9-like	3211.61	14986.9	7195.9	2.22233	1.3e-28	1.16388	6.25e-08
213233	Tapbpl	TAP binding protein-like	332.986	1615.69	416.542	2.27861	1.91e-28	0.322999	0.318011
73656	Ms4a6c	membrane-spanning 4-domains, subfamily A, member 6C	167.675	3586.95	801.683	4.41902	2.23e-28	2.25736	5.77e-08
380863	Tmem171	transmembrane protein 171	11.579	192.262	31.1315	4.05349	2.31e-28	1.42687	0.00478881
213053	Slc39a14	solute carrier family 39 (zinc transporter), member 14	599.485	4056.11	624.762	2.7583	2.62e-28	0.0595838	1
243771	Parp12	poly (ADP-ribose) polymerase family, member 12	1120.27	6376.84	1854.43	2.50899	2.96e-28	0.727128	0.00901464
23882	Gadd45g	growth arrest and DNA-damage-inducible 45 gamma	149.016	819.774	204.09	2.45976	3.56e-28	0.453738	0.16432
22040	Trex1	three prime repair exonuclease 1	144.522	2142.07	219.524	3.88964	3.56e-28	0.603089	0.251454
11847	Arg2	arginase type II	75.1151	503.876	171.449	2.74589	5.8e-28	1.19061	6.41e-05
27060	Tcirg1	T cell, immune regulator 1, ATPase, H+ transporting, lysosomal V0 protein A3	563.629	3091.01	668.993	2.45526	9.61e-28	0.247247	0.586797
11605	Gla	galactosidase, alpha	164.273	882.57	272.582	2.42561	1.12e-27	0.730593	0.00955773
667034	Pnp2	purine-nucleoside phosphorylase 2	5.64053	149.178	31.0135	4.72506	1.31e-27	2.459	1.43e-05
74153	Uba7	ubiquitin-like modifier activating enzyme 7	653.763	3323.41	815.408	2.34583	1.34e-27	0.318756	0.360767
15162	Hck	hemopoietic cell kinase	600.021	2680.89	1105.99	2.15963	1.46e-27	0.882248	7.14e-05
432555	Gm5431	predicted gene 5431	55.8596	1431.32	308.092	4.6794	1.92e-27	2.46349	4.54e-08
17768	Mthfd2	methylenetetrahydrofolate dehydrogenase (NAD+ dependent), methenyltetrahydrofolate cyclohydrolase	69.1334	597.804	157.254	3.11222	2.1e-27	1.18564	0.000735356
80910	Gpr84	G protein-coupled receptor 84	0.922173	111.844	1.4257	6.92223	2.11e-27	0.628565	1
231507	Plac8	placenta-specific 8	257.82	5595.24	1320.29	4.43977	2.13e-27	2.35642	2.07e-08
16952	Anxa1	annexin A1	2632.36	11069.8	7523.75	2.0722	2.28e-27	1.5151	3.94e-14
668101	Sirpb1b	signal-regulatory protein beta 1B	27.6004	267.532	62.1585	3.27695	2.83e-27	1.17126	0.00221157
15458	Hpx	hemopexin	13.6947	202.06	34.2846	3.88309	2.93e-27	1.32394	0.0108387
327954	Dnah2	dynein, axonemal, heavy chain 2	737.519	101.447	255.2	-2.86196	3.07e-27	-1.53105	3.46e-08
23888	Gpc6	glypican 6	301.536	39.8007	220.216	-2.92147	3.54e-27	-0.453413	0.225465
14066	F3	coagulation factor III	713.106	5348.33	1656.51	2.9069	3.71e-27	1.21596	5.2e-05
16418	Eif6	eukaryotic translation initiation factor 6	345.078	1736.58	420.641	2.33125	3.82e-27	0.285668	0.476637
23961	Oas1b	2'-5' oligoadenylate synthetase 1B	64.1494	678.655	122.729	3.40317	5.39e-27	0.935965	0.0236835
83673	Snhg1	small nucleolar RNA host gene (non-protein coding) 1	65.1291	436.291	170.496	2.74392	6.31e-27	1.38837	1.59e-06
72500	Ier5l	immediate early response 5-like	11.9842	179.854	49.0307	3.90762	7.23e-27	2.03255	4.97e-06
15937	Ier3	immediate early response 3	830.737	3472.39	1152.06	2.06347	9.06e-27	0.471756	0.0369174
71607	Snx20	sorting nexin 20	90.1047	550.108	108.91	2.61004	1.18e-26	0.273462	0.612675
12702	Socs3	suppressor of cytokine signaling 3	685.001	5082.43	946.837	2.89134	2.09e-26	0.46701	0.334979
71982	Snx10	sorting nexin 10	391.683	1756.83	886.607	2.16522	2.15e-26	1.17861	1.34e-07
228608	Smox	spermine oxidase	213.312	1043.9	139.026	2.29095	2.3e-26	-0.617614	0.0254554
21815	Tgif1	TGFB-induced factor homeobox 1	278.016	1306.45	245.508	2.23242	2.72e-26	-0.179394	0.56181
57783	Tnip1	TNFAIP3 interacting protein 1	556.16	2396.81	425.103	2.10754	2.88e-26	-0.387689	0.145708
100034251	Wfdc17	WAP four-disulfide core domain 17	42.5671	825.324	155.698	4.27715	2.91e-26	1.87094	2.79e-05
20971	Sdc4	syndecan 4	3332.01	13432.3	4746.4	2.01124	3.21e-26	0.510439	0.0354323
74918	Iqca	IQ motif containing with AAA domain	262.751	31.3599	131.42	-3.0667	3.29e-26	-0.999513	0.00179801
24108	Ubd	ubiquitin D	0.611012	230.646	8.76751	8.56026	3.82e-26	3.84289	0.00323236
11735	Ank3	ankyrin 3, epithelial	3262.69	733.823	2885.97	-2.15256	4.38e-26	-0.177007	0.619471
626596	Rgs22	regulator of G-protein signalling 22	769.267	84.791	465.105	-3.1815	4.67e-26	-0.725927	0.0431972
67775	Rtp4	receptor transporter protein 4	301.601	3396.42	831.334	3.4933	5.25e-26	1.46279	6.16e-05
58203	Zbp1	Z-DNA binding protein 1	99.3908	3730.79	716.549	5.23022	6.5e-26	2.84988	2.01e-08
12983	Csf2rb	colony stimulating factor 2 receptor, beta, low-affinity (granulocyte-macrophage)	692.625	2965.19	1029.84	2.09798	7.66e-26	0.57228	0.0293355
67742	Samsn1	SAM domain, SH3 domain and nuclear localization signals, 1	155.344	787.907	286.317	2.34256	8e-26	0.882148	0.000736758
12984	Csf2rb2	colony stimulating factor 2 receptor, beta 2, low-affinity (granulocyte-macrophage)	191.09	949.304	267.631	2.31261	9.09e-26	0.485989	0.146491
217843	Unc79	unc-79 homolog (C. elegans)	212.823	12.4074	102.486	-4.10039	9.95e-26	-1.05423	0.0115981
235386	Hykk	hydroxylysine kinase 1	425.255	70.6656	349.69	-2.58925	1.12e-25	-0.282251	0.49367
80861	Dhx58	DEXH (Asp-Glu-X-His) box polypeptide 58	120.095	2572.25	485.552	4.42079	1.34e-25	2.01545	7.6e-06
12508	Cd53	CD53 antigen	926.178	3768.24	2074.36	2.02453	1.46e-25	1.16331	3.57e-08
671535	Parp10	poly (ADP-ribose) polymerase family, member 10	476.14	2843.81	531.305	2.57837	1.56e-25	0.158154	0.843783
246707	Emilin2	elastin microfibril interfacer 2	239.82	1628.91	386.763	2.76388	1.64e-25	0.689499	0.0513279
56620	Clec4n	C-type lectin domain family 4, member n	151.73	768.513	444.966	2.34056	1.96e-25	1.55219	2.11e-10
16822	Lcp2	lymphocyte cytosolic protein 2	299.838	1539.68	531.203	2.36038	2.01e-25	0.825083	0.00215056
15977	Ifnb1	interferon beta 1, fibroblast	0.311161	98.3547	10.9304	8.30419	2.05e-25	5.13454	7.56e-05
98999	Znfx1	zinc finger, NFX1-type containing 1	2815.03	15155.6	2814.82	2.42863	2.09e-25	-0.000109203	0.983198
230738	Zc3h12a	zinc finger CCCH type containing 12A	195.022	974.488	186.56	2.32101	2.36e-25	-0.0639965	0.861793
170706	Tmem37	transmembrane protein 37	142.103	732.747	342.939	2.36638	3.15e-25	1.27102	4.46e-07
50934	Slc7a8	solute carrier family 7 (cationic amino acid transporter, y+ system), member 8	71.2828	908.488	117.744	3.67184	3.3e-25	0.724027	0.149988
72075	Ogfr	opioid growth factor receptor	545.292	3447.7	857.994	2.66053	3.82e-25	0.653939	0.0489812
27361	Msrb1	methionine sulfoxide reductase B1	348.498	1553.5	584.239	2.1563	4.41e-25	0.745409	0.00352758
18950	Pnp	purine-nucleoside phosphorylase	594.657	4149.78	1059.41	2.80291	4.42e-25	0.833132	0.0110103
15368	Hmox1	heme oxygenase (decycling) 1	294.566	1724.14	430.72	2.54921	5.06e-25	0.548163	0.110483
353346	Gpr141	G protein-coupled receptor 141	121.825	1132.23	267.928	3.21629	5.26e-25	1.13703	0.0016508
53311	Mybph	myosin binding protein H	0.916325	99.7395	5.13229	6.76616	5.7e-25	2.48567	0.0963143
17972	Ncf4	neutrophil cytosolic factor 4	105.51	619.713	152.115	2.55422	5.88e-25	0.527777	0.167024
18733	Pirb	paired Ig-like receptor B	407.34	2051.31	454.738	2.33224	5.98e-25	0.158804	0.805807
433016	Gm5483	predicted gene 5483	2.32994	112.577	9.72448	5.59448	6.07e-25	2.06133	0.0202743
72948	Tppp	tubulin polymerization promoting protein	1060.27	205.475	786.139	-2.3674	6.33e-25	-0.43158	0.163437
13163	Daxx	Fas death domain-associated protein	333.772	3762.05	448.385	3.49459	6.47e-25	0.425876	0.451807
246730	Oas1a	2'-5' oligoadenylate synthetase 1A	75.6346	2005.76	371.616	4.72896	6.95e-25	2.29669	2.21e-06
64685	Nmi	N-myc (and STAT) interactor	301.85	1309.43	550.433	2.11704	8.25e-25	0.866735	0.000265439
83490	Pik3ap1	phosphoinositide-3-kinase adaptor protein 1	568.931	2459.15	911.587	2.11184	1.22e-24	0.680127	0.00625282
242125	Mab21l3	mab-21-like 3 (C. elegans)	7.20803	150.335	10.2407	4.38244	1.22e-24	0.506633	0.806853
236312	Pyhin1	pyrin and HIN domain family, member 1	604.637	5661.3	1313.16	3.22699	1.38e-24	1.1189	0.00155597
26358	Aldh1a7	aldehyde dehydrogenase family 1, subfamily A7	1788.39	417.309	2017.09	-2.09947	1.59e-24	0.173614	0.652995
279572	Tlr13	toll-like receptor 13	233.653	2706.04	723.06	3.53375	1.64e-24	1.62975	1.54e-05
20293	Ccl12	chemokine (C-C motif) ligand 12	6.01992	515.324	39.9858	6.41959	1.83e-24	2.73167	9.49e-05
73301	Ttc29	tetratricopeptide repeat domain 29	307.622	45.6166	146.259	-2.75353	2.03e-24	-1.07263	0.000442552
20897	Stra6	stimulated by retinoic acid gene 6	2.286	112.068	0.894917	5.61541	3.68e-24	-1.353	0.666392
18081	Ninj1	ninjurin 1	125.985	654.807	177.114	2.37781	4.02e-24	0.491424	0.16826
547253	Parp14	poly (ADP-ribose) polymerase family, member 14	3983.84	18883.5	6079.92	2.2449	4.54e-24	0.609895	0.0265056
242022	Frem2	Fras1 related extracellular matrix protein 2	174.057	17.8519	114.541	-3.28541	4.73e-24	-0.603697	0.140324
19332	Rab20	RAB20, member RAS oncogene family	45.3659	327.224	60.8362	2.8506	5.37e-24	0.423323	0.43096
18712	Pim1	proviral integration site 1	419.318	2204.37	386.126	2.39425	5.54e-24	-0.118973	0.734355
18356	Olfr56	olfactory receptor 56	14.9344	289.343	34.356	4.27607	5.97e-24	1.20192	0.0392491
12263	C2	complement component 2 (within H-2S)	252.769	2328.65	1216.34	3.2036	6.14e-24	2.26665	1.32e-11
80285	Parp9	poly (ADP-ribose) polymerase family, member 9	893.497	5383.08	1858.41	2.5909	6.23e-24	1.05654	0.000294807
13849	Ephx1	epoxide hydrolase 1, microsomal	2355.66	572.959	1252.82	-2.03963	8.88e-24	-0.910955	6.56e-05
100041546	Ly6c2	lymphocyte antigen 6 complex, locus C2	87.0439	3762.69	498.259	5.43388	9.31e-24	2.51708	5.43e-06
237887	Slfn10-ps	schlafen 10, pseudogene	45.2845	618.21	113.13	3.77101	9.61e-24	1.32089	0.00353682
23796	Aplnr	apelin receptor	1323.31	130.829	400.59	-3.3384	1.27e-23	-1.72396	1.68e-06
449630	Snord15a	small nucleolar RNA, C/D box 15A	207.446	25.0775	87.5763	-3.04828	1.32e-23	-1.24413	0.000253072
330908	Opcml	opioid binding protein/cell adhesion molecule-like	77.7694	2.71961	66.8208	-4.83773	1.38e-23	-0.218905	0.792154
14528	Gch1	GTP cyclohydrolase 1	227.174	1011.83	242.705	2.15509	1.48e-23	0.0954078	0.941113
110257	Hba-a2	hemoglobin alpha, adult chain 2	297.618	41.354	133.636	-2.84736	1.55e-23	-1.15515	0.00019116
11520	Plin2	perilipin 2	1302.86	8067.29	2295.44	2.6304	1.68e-23	0.81709	0.0109204
56753	Tacstd2	tumor-associated calcium signal transducer 2	432.067	1762.84	814.487	2.02857	1.85e-23	0.914638	6.44e-05
240913	Adamts4	a disintegrin-like and metallopeptidase (reprolysin type) with thrombospondin type 1 motif, 4	38.6833	648.389	83.1081	4.06707	1.89e-23	1.10328	0.0529764
20200	S100a6	S100 calcium binding protein A6 (calcyclin)	1750.15	6758.54	4547.08	1.94923	1.97e-23	1.37746	2.06e-11
20612	Siglec1	sialic acid binding Ig-like lectin 1, sialoadhesin	321.644	3551.32	939.557	3.46482	2.29e-23	1.54651	7.93e-05
67138	Herc6	hect domain and RLD 6	607.845	6125.92	1831.29	3.33315	2.67e-23	1.59108	1.37e-05
13003	Vcan	versican	658.182	8212.05	2042.03	3.64118	2.87e-23	1.63345	5.09e-05
110935	Atp6v1b1	ATPase, H+ transporting, lysosomal V1 subunit B1	58.6993	0.292948	35.5644	-7.64655	3.46e-23	-0.722911	0.339257
76905	Lrg1	leucine-rich alpha-2-glycoprotein 1	324.876	1734.2	590.434	2.41631	3.97e-23	0.861889	0.00328477
18793	Plaur	plasminogen activator, urokinase receptor	499.025	2040.07	316.4	2.03144	3.97e-23	-0.657362	0.00363381
15200	Hbegf	heparin-binding EGF-like growth factor	738.744	2865.2	1163.4	1.95549	4.54e-23	0.655201	0.00590412
434484	Sp140	Sp140 nuclear body protein	351.486	2013.82	587.005	2.51839	4.54e-23	0.739905	0.0178269
68279	Mcoln2	mucolipin 2	33.3514	307.797	49.038	3.20616	5.13e-23	0.556154	0.26227
16988	Lst1	leukocyte specific transcript 1	21.5916	226.326	72.5419	3.38986	5.21e-23	1.74834	2.1e-05
223881	Rnd1	Rho family GTPase 1	203.126	1107.57	248.253	2.44694	7.45e-23	0.289434	0.427549
228775	Trib3	tribbles homolog 3 (Drosophila)	41.0295	384.066	50.1612	3.22662	8.05e-23	0.28991	0.676788
67844	Rab32	RAB32, member RAS oncogene family	192.363	863.333	412.881	2.16608	8.12e-23	1.10189	1.13e-05
17476	Mpeg1	macrophage expressed gene 1	3428.79	16889.4	7261.42	2.30035	8.41e-23	1.08255	4.11e-05
216161	Sbno2	strawberry notch homolog 2 (Drosophila)	1191.45	4733.48	1000.47	1.99018	8.43e-23	-0.252035	0.304792
51938	Ccdc39	coiled-coil domain containing 39	734.807	150.534	712.413	-2.28727	9.08e-23	-0.0446509	1
74614	Ocstamp	osteoclast stimulatory transmembrane protein	1.53319	96.9117	7.08878	5.98207	9.58e-23	2.20901	0.0731536
17869	Myc	myelocytomatosis oncogene	143.117	1251.69	204.156	3.12861	9.94e-23	0.512482	0.349102
107702	Rnh1	ribonuclease/angiogenin inhibitor 1	925.649	3513.07	1658.64	1.9242	1.03e-22	0.84146	0.000181193
319446	Dpep2	dipeptidase 2	68.4885	466.357	133.507	2.7675	1.1e-22	0.962982	0.0075041
56087	Dnah10	dynein, axonemal, heavy chain 10	1896.92	198.231	562.818	-3.25841	1.15e-22	-1.75292	4.64e-07
24055	Sh3bp2	SH3-domain binding protein 2	200.098	1257.03	264.828	2.65124	1.19e-22	0.404345	0.36137
54199	Ccrl2	chemokine (C-C motif) receptor-like 2	435.966	1902.25	375.741	2.12542	1.19e-22	-0.214478	0.56993
94216	Col4a6	collagen, type IV, alpha 6	724.805	158.375	495.557	-2.19424	1.33e-22	-0.548541	0.0472578
236451	Phf11b	PHD finger protein 11B	54.631	1686.54	247.447	4.9482	1.35e-22	2.17933	4.33e-05
622976	Gm6377	predicted gene 6377	73.4729	410.113	147.476	2.48074	1.61e-22	1.00519	0.00134337
217480	Dgkb	diacylglycerol kinase, beta	138.554	6.58666	122.882	-4.39476	1.61e-22	-0.173169	0.901555
11846	Arg1	arginase, liver	17.9306	1091.1	158.729	5.92722	1.96e-22	3.14607	4.88e-07
15953	Ifi47	interferon gamma inducible protein 47	432.264	4921.11	1094.08	3.509	2.36e-22	1.33973	0.000805063
15466	Hrh2	histamine receptor H2	19.4378	209.704	28.1544	3.43142	2.59e-22	0.534498	0.44066
19172	Psmb4	proteasome (prosome, macropain) subunit, beta type 4	546.745	2128.75	1297.45	1.96106	3.01e-22	1.24674	1.3e-08
16878	Lif	leukemia inhibitory factor	53.1102	786.113	141.622	3.88768	3.04e-22	1.41498	0.00335059
71724	Aox3	aldehyde oxidase 3	4027.62	599.742	2735.87	-2.74751	3.25e-22	-0.557929	0.116363
11810	Apobec1	apolipoprotein B mRNA editing enzyme, catalytic polypeptide 1	244.654	1557.05	505.702	2.67	4.17e-22	1.04755	0.00120679
170743	Tlr7	toll-like receptor 7	254.074	1224.56	679.589	2.26894	5.35e-22	1.41941	2.88e-08
211550	Tifa	TRAF-interacting protein with forkhead-associated domain	141.052	775.164	296.082	2.45827	5.42e-22	1.06977	0.000279266
11867	Arpc1b	actin related protein 2/3 complex, subunit 1B	1298.86	4726.58	1767.19	1.86355	5.58e-22	0.444212	0.0864379
12981	Csf2	colony stimulating factor 2 (granulocyte-macrophage)	31.6562	306.524	63.4062	3.27544	6.54e-22	1.00213	0.0194827
353342	Peg13	paternally expressed 13	3088.53	734.529	1601.76	-2.07203	6.68e-22	-0.947263	0.000106445
13448	Dok1	docking protein 1	168.633	763.233	194.028	2.17823	6.98e-22	0.202375	0.705584
57444	Isg20	interferon-stimulated protein	299.596	1917.99	460.381	2.6785	8.06e-22	0.619808	0.0966103
227058	Dnah7b	dynein, axonemal, heavy chain 7B	805.637	180.864	539.938	-2.15522	8.41e-22	-0.577336	0.0314342
238055	Apob	apolipoprotein B	128.085	15.2526	207.249	-3.06998	9.9e-22	0.694257	0.0503153
16174	Il18rap	interleukin 18 receptor accessory protein	126.523	603.124	147.506	2.25305	9.98e-22	0.221376	0.660166
20522	Slc23a1	solute carrier family 23 (nucleobase transporters), member 1	181.731	22.1771	111.714	-3.03466	1.02e-21	-0.701998	0.0621019
12519	Cd80	CD80 antigen	42.1222	284.447	65.5265	2.7555	1.03e-21	0.637497	0.151164
16658	Mafb	v-maf musculoaponeurotic fibrosarcoma oncogene family, protein B (avian)	144.575	1183.99	253.858	3.03377	1.15e-21	0.812199	0.050687
18173	Slc11a1	solute carrier family 11 (proton-coupled divalent metal ion transporters), member 1	112.939	992.324	124.959	3.13527	1.26e-21	0.145915	0.949098
15277	Hk2	hexokinase 2	584.513	2622.24	948.624	2.16549	1.49e-21	0.698601	0.0159542
213002	Ifitm6	interferon induced transmembrane protein 6	19.3784	241.112	25.4543	3.63718	1.54e-21	0.393458	0.736188
11647	Alpl	alkaline phosphatase, liver/bone/kidney	77.8055	759.326	145.28	3.28678	1.79e-21	0.900888	0.0574943
69028	Mitd1	MIT, microtubule interacting and transport, domain containing 1	187.448	802.932	391.742	2.09879	1.88e-21	1.06341	3.07e-05
78801	Ak7	adenylate kinase 7	495.447	82.3699	249.584	-2.58854	1.88e-21	-0.989204	0.00105553
667742	Piezo2	piezo-type mechanosensitive ion channel component 2	3127.84	824.94	1141.06	-1.92281	2.07e-21	-1.4548	3.21e-11
19171	Psmb10	proteasome (prosome, macropain) subunit, beta type 10	384.065	2272.42	652.367	2.56481	3.03e-21	0.764331	0.0249835
631323	Gm12250	predicted gene 12250	175.687	3595.77	449.714	4.35522	3.25e-21	1.356	0.00953495
78317	Ccdc88b	coiled-coil domain containing 88B	259.506	1219.7	224.529	2.23269	3.26e-21	-0.208862	0.565945
75608	Chmp4b	charged multivesicular body protein 4B	1349.97	4775.99	1677.86	1.82287	3.34e-21	0.313695	0.286754
15042	H2-T24	histocompatibility 2, T region locus 24	553.309	2098.52	709.185	1.92322	3.51e-21	0.358077	0.209659
231805	Pilra	paired immunoglobin-like type 2 receptor alpha	151.84	680.066	306.437	2.16312	4.12e-21	1.01304	0.000172613
13058	Cybb	cytochrome b-245, beta polypeptide	1584.77	5536.98	3193.42	1.80482	4.39e-21	1.01083	1.9e-06
170930	Sumo2	SMT3 suppressor of mif two 3 homolog 2 (yeast)	790.278	190.27	517.523	-2.05431	4.71e-21	-0.610738	0.0198492
218454	Lhfpl2	lipoma HMGIC fusion partner-like 2	261.099	1043.44	388.031	1.99867	4.91e-21	0.571574	0.0428071
545370	Hmcn1	hemicentin 1	12490.6	2213.51	5727.82	-2.49644	5e-21	-1.12479	0.000185558
55932	Gbp3	guanylate binding protein 3	575.583	7510.12	1790.65	3.70574	5.33e-21	1.63739	0.000132063
15898	Icam5	intercellular adhesion molecule 5, telencephalin	3.26381	97.5096	22.7703	4.90092	5.76e-21	2.80253	4.78e-05
20354	Sema4d	sema domain, immunoglobulin domain (Ig), transmembrane domain (TM) and short cytoplasmic domain, (semaphorin) 4D	454.301	2207.11	484.009	2.28044	5.94e-21	0.0913869	0.942504
15251	Hif1a	hypoxia inducible factor 1, alpha subunit	2057.04	7108.97	3187.71	1.78907	6.67e-21	0.63195	0.00492
75234	Rnf19b	ring finger protein 19B	582.734	4100.44	605.029	2.81487	6.92e-21	0.0541672	1
110789	Gpr98	G protein-coupled receptor 98	279.534	47.5103	169.041	-2.55671	7.15e-21	-0.725649	0.0225187
59027	Nampt	nicotinamide phosphoribosyltransferase	1855.98	6419.4	3378.96	1.79025	7.31e-21	0.864398	5.48e-05
22156	Tuft1	tuftelin 1	370.24	1421.87	500.949	1.94126	7.62e-21	0.436206	0.110211
23962	Oasl2	2'-5' oligoadenylate synthetase-like 2	584.514	10369.3	2452.22	4.14893	7.8e-21	2.06878	1.21e-05
18035	Nfkbia	nuclear factor of kappa light polypeptide gene enhancer in B cells inhibitor, alpha	1645.42	5727.44	1488.69	1.79943	8.68e-21	-0.144419	0.643317
211228	Lrrc25	leucine rich repeat containing 25	31.6102	439.588	66.7506	3.79769	9.2e-21	1.07839	0.0480556
11501	Adam8	a disintegrin and metallopeptidase domain 8	349.31	1714.61	234.65	2.2953	9.54e-21	-0.574002	0.0500925
23833	Cd52	CD52 antigen	480.91	1802.08	565.641	1.90583	1.02e-20	0.234121	0.550356
244654	Mtss1l	metastasis suppressor 1-like	1253.55	290.697	338.206	-2.10843	1.05e-20	-1.89004	1.38e-14
21356	Tapbp	TAP binding protein	3151.44	13809.1	3318.6	2.13154	1.12e-20	0.0745638	0.983198
239122	Setdb2	SET domain, bifurcated 2	273.206	1069.58	371.617	1.96898	1.18e-20	0.443827	0.131127
56312	Nupr1	nuclear protein transcription regulator 1	986.655	3504.68	1045.06	1.82867	1.18e-20	0.0829731	0.929864
19739	Rgs9	regulator of G-protein signaling 9	1002.51	174.201	315.966	-2.52479	1.28e-20	-1.66577	1.89e-08
320832	Sirpb1a	signal-regulatory protein beta 1A	19.6055	176.666	68.8207	3.1717	1.31e-20	1.81159	7.83e-06
243538	Ccdc37	coiled-coil domain containing 37	235.619	33.7914	115.966	-2.80173	1.33e-20	-1.02275	0.00252856
21354	Tap1	transporter 1, ATP-binding cassette, sub-family B (MDR/TAP)	735.344	7634.01	1148.23	3.37595	1.43e-20	0.642922	0.210077
53315	Sult1d1	sulfotransferase family 1D, member 1	336.478	47.5952	600.63	-2.82162	1.45e-20	0.835965	0.0067717
54683	Prdx5	peroxiredoxin 5	599.511	2158.5	761.037	1.84817	1.69e-20	0.34418	0.235649
108673	Ccdc86	coiled-coil domain containing 86	89.8293	555.183	118.02	2.6277	1.69e-20	0.393774	0.472145
17970	Ncf2	neutrophil cytosolic factor 2	384.68	1465.81	481.367	1.92997	1.82e-20	0.323479	0.356789
12721	Coro1a	coronin, actin binding protein 1A	834.861	2956	1170.12	1.82404	2.14e-20	0.487043	0.0547287
68922	Dnaic1	dynein, axonemal, intermediate chain 1	152.203	16.9152	72.2066	-3.1696	2.49e-20	-1.07579	0.00665093
70835	Prss22	protease, serine, 22	0.706807	89.7927	4.75235	6.98914	2.82e-20	2.74925	0.0819302
16409	Itgam	integrin alpha M	512.431	4990.95	924.61	3.28388	2.99e-20	0.851487	0.0671903
26381	Esrrg	estrogen-related receptor gamma	115.841	10.7363	81.0921	-3.43158	3.02e-20	-0.514519	0.29904
170753	Zfp704	zinc finger protein 704	4484.45	982.089	2919.74	-2.191	3.52e-20	-0.619092	0.0335834
56193	Plek	pleckstrin	1753.37	5925.43	3241.68	1.75679	3.73e-20	0.886613	3.56e-05
232016	Ccdc129	coiled-coil domain containing 129	270.849	24.8992	240.003	-3.44332	3.85e-20	-0.174438	0.87746
17874	Myd88	myeloid differentiation primary response gene 88	493.623	2437.39	650.187	2.30385	3.87e-20	0.397445	0.316844
13178	Dck	deoxycytidine kinase	182.602	1073.97	390.854	2.55618	3.93e-20	1.09792	0.000726837
381845	2310014L17Rik	RIKEN cDNA 2310014L17 gene	32.159	490.896	95.3406	3.93212	3.98e-20	1.56787	0.00172953
229900	Gbp7	guanylate binding protein 7	1903.24	9149.66	2958.8	2.26526	4.38e-20	0.636556	0.0311492
12363	Casp4	caspase 4, apoptosis-related cysteine peptidase	177.746	1259.02	457.971	2.82441	4.6e-20	1.36544	7.52e-05
240168	Rasgrp3	RAS, guanyl releasing protein 3	3185.19	704.418	1252.56	-2.17687	4.66e-20	-1.3465	2.73e-07
20525	Slc2a1	solute carrier family 2 (facilitated glucose transporter), member 1	332.919	1257.12	283.139	1.91688	5.3e-20	-0.23366	0.469236
54153	Rasa4	RAS p21 protein activator 4	182.897	847.278	129.493	2.21181	5.4e-20	-0.498151	0.112359
74685	4930451C15Rik	RIKEN cDNA 4930451C15 gene	267.238	19.2802	195.76	-3.79294	6.15e-20	-0.449044	0.495813
12774	Ccr5	chemokine (C-C motif) receptor 5	150.626	2563.35	656.26	4.08899	6.53e-20	2.1233	1.05e-05
14190	Fgl2	fibrinogen-like protein 2	1066.01	4694.07	1745.55	2.13861	6.57e-20	0.711457	0.0104671
17387	Mmp14	matrix metallopeptidase 14 (membrane-inserted)	724.615	3137.58	781.758	2.11437	6.9e-20	0.109508	0.945168
30938	Fgd3	FYVE, RhoGEF and PH domain containing 3	148.155	639.507	135.779	2.10986	7.39e-20	-0.125847	0.784812
18440	P2rx6	purinergic receptor P2X, ligand-gated ion channel, 6	164.886	21.227	79.9048	-2.9575	8.02e-20	-1.04512	0.0047188
18406	Orm2	orosomucoid 2	0.317008	71.1933	1.8612	7.81108	9.34e-20	2.55364	0.479937
23921	Sh2b2	SH2B adaptor protein 2	40.1704	259.186	55.746	2.68979	9.56e-20	0.472737	0.38082
100504594	A630012P03Rik	RIKEN cDNA A630012P03 gene	0	65.5399	4.75235	0	1.19e-19	0	0.00851115
20846	Stat1	signal transducer and activator of transcription 1	2429.56	13255.1	4243.1	2.44778	1.28e-19	0.804422	0.0138742
27056	Irf5	interferon regulatory factor 5	343.721	2055.47	402.747	2.58016	1.31e-19	0.228636	0.779255
20716	Serpina3n	serine (or cysteine) peptidase inhibitor, clade A, member 3N	1126.63	11519.5	3032.62	3.354	1.42e-19	1.42855	0.000754065
227659	Slc2a6	solute carrier family 2 (facilitated glucose transporter), member 6	42.8145	267.477	49.9491	2.64324	1.51e-19	0.222361	0.806747
12977	Csf1	colony stimulating factor 1 (macrophage)	739.753	4528.47	1122.56	2.61391	1.65e-19	0.60168	0.126293
56722	Litaf	LPS-induced TN factor	1079.46	4550.72	1195.3	2.07579	1.71e-19	0.147061	0.895689
16832	Ldhb	lactate dehydrogenase B	1665.17	459.667	1288.94	-1.85701	1.82e-19	-0.369488	0.16109
60533	Cd274	CD274 antigen	399.346	8408.37	970.443	4.39612	2.04e-19	1.28101	0.0213087
270152	Amica1	adhesion molecule, interacts with CXADR antigen 1	176.462	729.859	137.693	2.04826	2.26e-19	-0.357902	0.246928
12122	Bid	BH3 interacting domain death agonist	90.3788	431.424	110.531	2.25505	2.35e-19	0.290396	0.532309
58210	Sectm1b	secreted and transmembrane 1B	2.57416	89.0719	11.8809	5.1128	2.4e-19	2.20647	0.0164191
212937	Tifab	TRAF-interacting protein with forkhead-associated domain, family member B	177.677	716.047	209.863	2.01079	2.54e-19	0.240187	0.571218
195208	Dcdc2a	doublecortin domain containing 2a	301.672	21.2272	115.161	-3.82899	2.56e-19	-1.38932	0.00271258
544678	2010015L04Rik	RIKEN cDNA 2010015L04 gene	295.326	52.1266	105.707	-2.50222	2.58e-19	-1.48223	8.47e-07
70110	Ifi35	interferon-induced protein 35	539.339	2595.07	855.964	2.26651	2.65e-19	0.666356	0.0412936
246728	Oas2	2'-5' oligoadenylate synthetase 2	170.624	2739.57	578.554	4.00506	2.97e-19	1.76164	0.000399281
18034	Nfkb2	nuclear factor of kappa light polypeptide gene enhancer in B cells 2, p49/p100	669.122	2377.52	599.942	1.82911	3.23e-19	-0.157448	0.55532
15894	Icam1	intercellular adhesion molecule 1	6064.44	19761.7	6747.11	1.70426	3.44e-19	0.153894	0.683837
56045	Samhd1	SAM domain and HD domain, 1	3302.43	10561.8	4395.47	1.67725	4.08e-19	0.412489	0.0808275
12524	Cd86	CD86 antigen	129.866	585.451	207.529	2.17253	4.33e-19	0.676289	0.0335728
13537	Dusp2	dual specificity phosphatase 2	39.7313	248.306	47.1525	2.64377	4.33e-19	0.247057	0.728063
209387	Trim30d	tripartite motif-containing 30D	399.043	3622.84	1197.83	3.1825	4.38e-19	1.58581	5.34e-05
26888	Clec4a2	C-type lectin domain family 4, member a2	42.4949	272.506	171.368	2.68093	4.52e-19	2.01173	8.28e-10
12051	Bcl3	B cell leukemia/lymphoma 3	116.392	644.601	111.671	2.46941	4.84e-19	-0.0597432	0.894013
627872	Dnah7a	dynein, axonemal, heavy chain 7A	454.717	100.201	251.678	-2.18207	4.97e-19	-0.853389	0.00230335
100048534	Wdr96	WD repeat domain 96	1072.13	198.921	753.383	-2.43021	5.28e-19	-0.509023	0.147582
327958	Pitpnm3	PITPNM family member 3	895.946	231.085	475.777	-1.95499	5.41e-19	-0.913128	0.000242356
246256	Fcgr4	Fc receptor, IgG, low affinity IV	77.9141	1317.59	265.914	4.07987	5.66e-19	1.771	0.000565168
13405	Dmd	dystrophin, muscular dystrophy	2144.79	608.944	2141.3	-1.81646	5.67e-19	-0.00234974	1
108670	Epsti1	epithelial stromal interaction 1 (breast)	223.694	1304.42	409.226	2.54381	5.73e-19	0.871374	0.0119399
217203	Tmem106a	transmembrane protein 106A	165.623	858.559	289.788	2.37402	6.13e-19	0.807098	0.0173539
12267	C3ar1	complement component 3a receptor 1	131.123	2724.66	634.314	4.37708	6.31e-19	2.27427	1.47e-05
238393	Serpina3f	serine (or cysteine) peptidase inhibitor, clade A, member 3F	62.1843	2168.9	162.901	5.12427	6.51e-19	1.38937	0.0432622
209200	Dtx3l	deltex 3-like (Drosophila)	1452.46	7812.02	2279.01	2.4272	6.84e-19	0.649908	0.058767
75563	Dnali1	dynein, axonemal, light intermediate polypeptide 1	359.114	65.4467	132.763	-2.45605	6.9e-19	-1.43559	1.74e-06
380732	Milr1	mast cell immunoglobulin like receptor 1	38.4782	425.039	88.6832	3.46548	7.61e-19	1.20462	0.0142208
320706	Soga1	suppressor of glucose, autophagy associated 1	5807.17	1743.82	2414.5	-1.73559	1.06e-18	-1.26611	2.38e-09
19073	Srgn	serglycin	1617.4	5208.17	1397.99	1.6871	1.12e-18	-0.210321	0.497323
15944	Irgm1	immunity-related GTPase family M member 1	610.342	9123.89	1967.51	3.90196	1.2e-18	1.68868	0.000475988
16666	Krt16	keratin 16	0	62.1452	4.27711	0	1.2e-18	0	0.0148317
623121	Pydc4	pyrin domain containing 4	180.475	1283.65	261.131	2.83038	1.25e-18	0.532974	0.19431
14585	Gfra1	glial cell line derived neurotrophic factor family receptor alpha 1	294.719	56.3673	111.45	-2.38641	1.42e-18	-1.40294	2.08e-06
20271	Scn5a	sodium channel, voltage-gated, type V, alpha	342.043	66.7863	88.0807	-2.35656	1.49e-18	-1.95728	1.9e-11
12182	Bst1	bone marrow stromal cell antigen 1	236.64	1065.49	588.816	2.17075	1.51e-18	1.31512	1.27e-06
74665	Lrrc48	leucine rich repeat containing 48	410.838	91.6215	318.871	-2.16481	1.51e-18	-0.3656	0.302995
241877	Slc10a5	solute carrier family 10 (sodium/bile acid cotransporter family), member 5	131.859	15.9641	136.741	-3.04609	1.52e-18	0.0524529	0.983198
21817	Tgm2	transglutaminase 2, C polypeptide	7922.97	25221.1	8230.97	1.67052	1.57e-18	0.0550208	0.983198
14262	Fmo3	flavin containing monooxygenase 3	713.939	181.376	742.856	-1.97682	1.61e-18	0.0572817	0.982053
16178	Il1r2	interleukin 1 receptor, type II	20.1813	1044.54	30.7115	5.69371	1.65e-18	0.605762	0.660166
16913	Psmb8	proteasome (prosome, macropain) subunit, beta type 8 (large multifunctional peptidase 7)	670.136	4477	1064.3	2.74001	1.68e-18	0.667372	0.117206
27261	Dok3	docking protein 3	86.0975	395.703	102.566	2.20038	1.68e-18	0.25251	0.598511
20322	Sord	sorbitol dehydrogenase	701.241	176.878	562.968	-1.98715	1.75e-18	-0.316858	0.329201
20557	Slfn3	schlafen 3	84.0004	390.607	128.459	2.21725	1.76e-18	0.612846	0.0712008
18654	Pgf	placental growth factor	65.7197	348.008	53.9813	2.40472	1.82e-18	-0.283866	0.433274
230787	Themis2	thymocyte selection associated family member 2	317.081	2087.95	314.027	2.71917	1.82e-18	-0.0139626	1
18036	Nfkbib	nuclear factor of kappa light polypeptide gene enhancer in B cells inhibitor, beta	106.155	459.769	128.959	2.11474	1.98e-18	0.280743	0.487823
319176	Hist2h2ac	histone cluster 2, H2ac	33.7148	203.765	145.876	2.59545	2.07e-18	2.11329	3.11e-11
69550	Bst2	bone marrow stromal cell antigen 2	332.534	4702.06	1371.95	3.82172	2.07e-18	2.04465	1.44e-05
15460	Hr	hairless	347.635	73.587	177.076	-2.24005	2.07e-18	-0.973204	0.000741193
11629	Aif1	allograft inflammatory factor 1	44.7886	609.915	157.279	3.7674	2.24e-18	1.81212	0.000208891
13836	Epha2	Eph receptor A2	1649.08	5974.32	1238.36	1.85712	2.42e-18	-0.413225	0.0786255
56791	Ube2l6	ubiquitin-conjugating enzyme E2L 6	575.187	2976.02	953.645	2.37128	2.5e-18	0.72942	0.0366276
30877	Gnl3	guanine nucleotide binding protein-like 3 (nucleolar)	250.54	938.96	449.917	1.90603	2.62e-18	0.844621	0.00108439
69221	2410006H16Rik	RIKEN cDNA 2410006H16 gene	123.75	500.329	367.541	2.01545	2.81e-18	1.57048	2.09e-10
22287	Scgb1a1	secretoglobin, family 1A, member 1 (uteroglobin)	167362	51817.8	125024	-1.69145	2.9e-18	-0.420769	0.0784201
319236	Trim12c	tripartite motif-containing 12C	586.79	1899.41	1566.3	1.69463	3.08e-18	1.41645	8.91e-12
14862	Gstm1	glutathione S-transferase, mu 1	4047.73	994.804	2300.05	-2.02463	3.08e-18	-0.815449	0.00207281
171504	Apobr	apolipoprotein B receptor	207.022	779.727	304.977	1.91319	3.34e-18	0.55892	0.0552631
12985	Csf3	colony stimulating factor 3 (granulocyte)	0	123.58	0	0	3.45e-18	0	1
60406	Sap30	sin3 associated polypeptide	60.1478	304.082	124.176	2.33788	3.51e-18	1.0458	0.00134992
217682	Plekhd1	pleckstrin homology domain containing, family D (with coiled-coil domains) member 1	441.83	102.808	337.055	-2.10354	3.52e-18	-0.390509	0.252857
219131	Phf11a	PHD finger protein 11A	6.37541	454.633	59.8443	6.15604	3.71e-18	3.23062	2.23e-05
20847	Stat2	signal transducer and activator of transcription 2	977.878	6454.76	1613.09	2.72264	4.42e-18	0.722103	0.0792854
66054	Cndp2	CNDP dipeptidase 2 (metallopeptidase M20 family)	761.156	2499.2	1273.93	1.7152	4.77e-18	0.743024	0.00115558
378460	Pram1	PML-RAR alpha-regulated adaptor molecule 1	32.386	215.083	35.8604	2.73145	4.85e-18	0.147018	0.944267
11761	Aox1	aldehyde oxidase 1	1266.94	359.927	761.947	-1.81557	4.89e-18	-0.733586	0.00171192
100042498	Mir22hg	Mir22 host gene (non-protein coding)	339.171	1191.96	414.858	1.81326	5.02e-18	0.290608	0.346091
212517	Wdr52	WD repeat domain 52	1596.37	280.922	784.573	-2.50655	5.03e-18	-1.02481	0.00147915
231821	Adap1	ArfGAP with dual PH domains 1	66.0006	451.206	123.651	2.77324	5.03e-18	0.905724	0.0339627
64095	Gpr35	G protein-coupled receptor 35	149.46	896.996	167.108	2.58534	5.05e-18	0.161019	0.93852
14319	Fth1	ferritin heavy chain 1	12447.4	38584.1	20649.6	1.63216	6.09e-18	0.73027	0.000655959
57914	Crlf2	cytokine receptor-like factor 2	81.1719	430.456	113.41	2.40681	6.09e-18	0.482502	0.288566
12512	Cd63	CD63 antigen	792.156	2595.22	1341.98	1.712	6.84e-18	0.760506	0.00107057
12795	Plk3	polo-like kinase 3	172.362	676.795	102.443	1.97327	6.86e-18	-0.750628	0.00603678
66972	Slc25a23	solute carrier family 25 (mitochondrial carrier; phosphate carrier), member 23	676.471	175.444	378.859	-1.94702	7.12e-18	-0.836369	0.00105415
231712	Trafd1	TRAF type zinc finger domain containing 1	911.408	5466.54	999.217	2.58446	8.22e-18	0.132701	0.931003
209488	Hsh2d	hematopoietic SH2 domain containing	16.6023	151.25	29.3831	3.18748	8.94e-18	0.823606	0.188496
68311	Lypd2	Ly6/Plaur domain containing 2	246.617	49.4321	197.918	-2.31876	9.03e-18	-0.317371	0.4144
229898	Gbp5	guanylate binding protein 5	280.679	4821.87	598.736	4.1026	9.52e-18	1.093	0.0517578
60440	Iigp1	interferon inducible GTPase 1	1291.83	14533.9	4254.1	3.49193	9.7e-18	1.71943	8.15e-05
100313519	Snord17	small nucleolar RNA, C/D box 17	1933.42	581.149	1372.08	-1.73418	1.02e-17	-0.49479	0.0529582
68790	Fendrr	Foxf1 adjacent non-coding developmental regulatory RNA	2151.37	547.163	463.798	-1.97521	1.12e-17	-2.21369	5.65e-19
55985	Cxcl13	chemokine (C-X-C motif) ligand 13	56.5992	2562.92	400.632	5.50086	1.12e-17	2.82342	2.38e-05
16391	Irf9	interferon regulatory factor 9	739.459	3340.94	1490.35	2.17571	1.14e-17	1.01111	0.000542777
140497	AF251705	cDNA sequence AF251705	98.8864	425.689	240.156	2.10595	1.25e-17	1.28013	4.36e-06
242253	Wdr63	WD repeat domain 63	339.233	71.9416	176.144	-2.23738	1.25e-17	-0.945523	0.00145734
628900	Serpina3i	serine (or cysteine) peptidase inhibitor, clade A, member 3I	22.254	188.628	31.9413	3.08341	1.27e-17	0.521362	0.551072
12982	Csf2ra	colony stimulating factor 2 receptor, alpha, low-affinity (granulocyte-macrophage)	258.003	929.194	249.923	1.8486	1.28e-17	-0.045902	0.939502
64138	Ctsz	cathepsin Z	1387.21	4860.83	1691.54	1.80901	1.5e-17	0.286148	0.462765
16477	Junb	Jun-B oncogene	682.188	4510.88	1156.9	2.72517	1.71e-17	0.762023	0.0631924
110084	Dnah1	dynein, axonemal, heavy chain 1	747.097	110.104	292.731	-2.76242	1.72e-17	-1.35172	0.000103508
16068	Il18bp	interleukin 18 binding protein	130.641	1553.34	336.158	3.57169	1.72e-17	1.36353	0.00587025
50525	Spag6	sperm associated antigen 6	386.929	87.1791	205.772	-2.15001	1.74e-17	-0.911024	0.00171192
76681	Trim12a	tripartite motif-containing 12A	441.289	1455.18	803.223	1.7214	1.79e-17	0.864077	0.000162217
13198	Ddit3	DNA-damage inducible transcript 3	164.883	641.461	201.642	1.95992	1.87e-17	0.290353	0.523319
20128	Trim30a	tripartite motif-containing 30A	1033.74	8345.74	3034.19	3.01317	2.1e-17	1.55344	7.35e-05
53881	Slc5a3	solute carrier family 5 (inositol transporters), member 3	1842.18	563.385	1504.35	-1.70922	2.2e-17	-0.292272	0.285571
244757	Glb1l2	galactosidase, beta 1-like 2	592.266	157.582	503.222	-1.91014	2.33e-17	-0.23505	0.470685
66141	Ifitm3	interferon induced transmembrane protein 3	1901.1	12296.7	3899.53	2.69336	2.39e-17	1.03646	0.00647489
20198	S100a4	S100 calcium binding protein A4	305.134	1072.03	689.562	1.81283	2.41e-17	1.17624	6.4e-07
117229	Stk33	serine/threonine kinase 33	214.306	38.1775	148.067	-2.48888	2.42e-17	-0.533424	0.162661
108075	Ltbp4	latent transforming growth factor beta binding protein 4	6630.59	2100.79	3051.31	-1.65821	2.49e-17	-1.11971	2.08e-07
71898	Apol9b	apolipoprotein L 9b	31.9666	739.726	182.33	4.53235	2.55e-17	2.51192	1.26e-05
320100	Relt	RELT tumor necrosis factor receptor	53.9497	280.14	74.3106	2.37646	2.64e-17	0.461953	0.335561
14586	Gfra2	glial cell line derived neurotrophic factor family receptor alpha 2	530.953	132.399	318.476	-2.00369	2.96e-17	-0.7374	0.00823852
240832	Tor1aip2	torsin A interacting protein 2	2682.39	8217.16	3967.19	1.61512	3.09e-17	0.5646	0.0173123
12765	Cxcr2	chemokine (C-X-C motif) receptor 2	141.878	1107.58	93.8431	2.96469	3.13e-17	-0.596325	0.211878
74694	Tbc1d30	TBC1 domain family, member 30	1019.18	283.082	624.677	-1.84811	3.16e-17	-0.70622	0.00655815
69146	Gsdmd	gasdermin D	482.021	1583.37	517.238	1.71583	3.56e-17	0.101732	0.897243
12514	Cd68	CD68 antigen	202.625	1163.85	322.659	2.52202	3.93e-17	0.671197	0.113983
209683	Ttc28	tetratricopeptide repeat domain 28	2100.88	627.615	757.812	-1.74304	4.12e-17	-1.47108	3.45e-11
68070	Pdzd2	PDZ domain containing 2	18158.6	4683.69	6854.8	-1.95494	4.13e-17	-1.40547	2.24e-08
20192	Ryr3	ryanodine receptor 3	143.931	5.57772	80.5596	-4.68956	4.13e-17	-0.837251	0.217989
234311	Ddx60	DEAD (Asp-Glu-Ala-Asp) box polypeptide 60	316.441	3911.4	1419.42	3.62768	4.17e-17	2.16529	2.29e-06
99899	Ifi44	interferon-induced protein 44	199.172	4611.85	1585.79	4.53325	4.34e-17	2.99311	8.23e-08
94088	Trim6	tripartite motif-containing 6	40.4067	230.975	65.9385	2.51507	4.61e-17	0.706526	0.104163
229474	Fhdc1	FH2 domain containing 1	1262.1	366.807	631.935	-1.78274	4.86e-17	-0.997981	1.64e-05
227736	1700019L03Rik	RIKEN cDNA 1700019L03 gene	122.08	13.4356	38.4336	-3.1837	5.13e-17	-1.66739	6.04e-05
224129	Adcy5	adenylate cyclase 5	439.403	109.744	293.746	-2.0014	5.74e-17	-0.580978	0.0493801
22422	Wnt7b	wingless-related MMTV integration site 7B	45.0058	247.572	71.7597	2.45966	5.74e-17	0.673061	0.127719
11496	Adam22	a disintegrin and metallopeptidase domain 22	687.694	79.0438	655.19	-3.12104	6.15e-17	-0.069854	0.989393
53378	Sdcbp	syndecan binding protein	3388.78	10303.4	8157.92	1.60428	6.49e-17	1.26743	3.96e-10
208943	Myo5c	myosin VC	3108.49	972.002	2845.34	-1.67718	6.64e-17	-0.127611	0.765058
100702	Gbp6	guanylate binding protein 6	396.448	4116.14	909.788	3.37609	6.99e-17	1.1984	0.0108429
244237	Tnfrsf26	tumor necrosis factor receptor superfamily, member 26	65.8288	316.882	74.9083	2.26716	6.99e-17	0.186407	0.797257
13710	Elf3	E74-like factor 3	223.975	792.474	279.255	1.82302	7.24e-17	0.318244	0.369747
71069	Stox2	storkhead box 2	1036.97	301.939	612.35	-1.78005	7.33e-17	-0.759951	0.00202083
19888	Rp1	retinitis pigmentosa 1 (human)	289.661	33.4585	239.185	-3.11392	7.33e-17	-0.276237	0.741248
13897	Ces1e	carboxylesterase 1E	150.213	21.0343	80.3922	-2.83619	7.41e-17	-0.901882	0.0211269
68738	Acss1	acyl-CoA synthetase short-chain family member 1	1189.98	344.957	895.665	-1.78645	7.45e-17	-0.409901	0.133084
219132	Phf11d	PHD finger protein 11D	362.023	4122.83	1286.39	3.50948	7.49e-17	1.82918	6.16e-05
99382	Abtb2	ankyrin repeat and BTB (POZ) domain containing 2	176.808	843.095	144.076	2.25352	7.96e-17	-0.295349	0.447345
20723	Serpinb9	serine (or cysteine) peptidase inhibitor, clade B, member 9	2294.65	6954.04	4755.98	1.59957	8.32e-17	1.05146	2.91e-07
67963	Npc2	Niemann Pick type C2	6845.03	20634.5	14776.4	1.59193	8.38e-17	1.11017	1.04e-07
76670	Ttc18	tetratricopeptide repeat domain 18	281.547	55.8626	140.964	-2.33342	8.67e-17	-0.998052	0.00144369
209012	Ulk4	unc-51-like kinase 4	352.663	80.2385	152.014	-2.13593	8.73e-17	-1.21409	1.79e-05
75429	Fam183b	family with sequence similarity 183, member B	199.904	36.241	166.654	-2.46361	8.73e-17	-0.262451	0.662588
11535	Adm	adrenomedullin	135.586	719.728	97.9216	2.40824	9.1e-17	-0.469512	0.319993
12359	Cat	catalase	5229.11	1668.78	4079.4	-1.64777	9.21e-17	-0.358209	0.183309
245902	Ccdc15	coiled-coil domain containing 15	441.145	107.774	373.603	-2.03324	9.3e-17	-0.239749	0.585808
20744	Strbp	spermatid perinuclear RNA binding protein	2225.22	679.486	2063.88	-1.71143	1e-16	-0.10859	0.871304
67866	Wfdc1	WAP four-disulfide core domain 1	225.018	42.7352	159.821	-2.39654	1.03e-16	-0.49358	0.209056
13040	Ctss	cathepsin S	2482.32	14201.5	6288.72	2.51628	1.12e-16	1.34108	8.42e-05
116847	Prelp	proline arginine-rich end leucine-rich repeat	6956.25	2224.12	3408.79	-1.64508	1.16e-16	-1.02905	2.15e-06
18689	Phxr4	per-hexamer repeat gene 4	385.071	80.2164	103.281	-2.26315	1.23e-16	-1.89855	1.84e-10
12014	Bach2	BTB and CNC homology 2	875.369	244.516	478.933	-1.83997	1.31e-16	-0.870069	0.00051704
12772	Ccr2	chemokine (C-C motif) receptor 2	798.392	3367.53	1929.31	2.07652	1.41e-16	1.27291	4.06e-06
15024	H2-T10	histocompatibility 2, T region locus 10	63.8099	446.346	81.4955	2.80631	1.47e-16	0.35294	0.596338
442834	D830031N03Rik	RIKEN cDNA D830031N03 gene	7133.17	1589.4	4211.32	-2.16606	1.5e-16	-0.760271	0.0164214
66824	Pycard	PYD and CARD domain containing	100.513	566.054	299.103	2.49355	1.54e-16	1.57326	2.23e-06
270120	Fat3	FAT tumor suppressor homolog 3 (Drosophila)	2115.92	225.944	1544.88	-3.22725	1.59e-16	-0.453789	0.454226
330938	Dixdc1	DIX domain containing 1	956.339	159.489	626.483	-2.58407	1.61e-16	-0.610246	0.140324
55989	Nop58	NOP58 ribonucleoprotein	366.228	1299.66	866.855	1.82732	1.66e-16	1.24305	3.24e-07
14017	Evi2a	ecotropic viral integration site 2a	135.975	681.156	279.935	2.32465	2.02e-16	1.04175	0.00160574
208618	Etl4	enhancer trap locus 4	2718.8	755.1	1495.11	-1.84823	2.14e-16	-0.862721	0.000815929
53601	Pcdh12	protocadherin 12	1207.89	260.877	386.734	-2.21105	2.16e-16	-1.64308	2.06e-08
108101	Fermt3	fermitin family homolog 3 (Drosophila)	398.331	1302.32	269.274	1.70904	2.21e-16	-0.564892	0.0284894
56489	Ikbke	inhibitor of kappaB kinase epsilon	211.687	959.556	168.927	2.18043	2.34e-16	-0.325536	0.418334
270084	Lpcat2	lysophosphatidylcholine acyltransferase 2	159.448	595.714	209.068	1.90154	2.38e-16	0.390889	0.268006
382864	Colq	collagen-like tail subunit (single strand of homotrimer) of asymmetric acetylcholinesterase	382.458	10.4274	159.432	-5.19685	2.51e-16	-1.26236	0.0890917
241116	Ccdc108	coiled-coil domain containing 108	1132.88	184.035	355.553	-2.62194	2.75e-16	-1.67186	1.05e-06
13123	Cyp7b1	cytochrome P450, family 7, subfamily b, polypeptide 1	89.2346	739.54	248.461	3.05095	2.78e-16	1.47734	0.000617408
20202	S100a9	S100 calcium binding protein A9 (calgranulin B)	274.79	4135.83	846.981	3.91178	2.9e-16	1.624	0.00152628
14825	Cxcl1	chemokine (C-X-C motif) ligand 1	10.8713	938.414	35.9897	6.43163	3.06e-16	1.72707	0.0748578
625360	BC147527	cDNA sequence BC147527	19.9711	396.46	83.3084	4.31119	3.09e-16	2.06055	0.000510179
329366	4932418E24Rik	RIKEN cDNA 4932418E24 gene	343.014	46.8041	101.143	-2.87356	3.26e-16	-1.76187	2.85e-06
74568	Mlkl	mixed lineage kinase domain-like	162.957	1289.48	255.748	2.98423	3.36e-16	0.65023	0.207549
327978	Slfn5	schlafen 5	5006.98	14569.9	4819.68	1.54098	3.37e-16	-0.0550026	0.916103
238871	Pde4d	phosphodiesterase 4D, cAMP specific	1469.81	452.951	1014.92	-1.6982	3.46e-16	-0.534258	0.0389867
20698	Sphk1	sphingosine kinase 1	201.877	987.331	273.167	2.29005	3.84e-16	0.436305	0.274806
110784	Nr3c2	nuclear receptor subfamily 3, group C, member 2	740.375	209.229	423.817	-1.82317	3.91e-16	-0.804816	0.00170315
13642	Efnb2	ephrin B2	4660.08	1529.02	2280.77	-1.60774	4.1e-16	-1.03083	2.4e-06
18830	Pltp	phospholipid transfer protein	3925.35	1266.29	1672.17	-1.63221	4.37e-16	-1.2311	1.1e-08
100504014	Gm15056	predicted gene 15056	0	68.8454	1.4257	0	4.59e-16	0	0.388069
76073	Pcgf5	polycomb group ring finger 5	230.767	796.715	314.222	1.78763	4.62e-16	0.445347	0.157466
26360	Angptl2	angiopoietin-like 2	1586.26	423.64	688.707	-1.90471	4.8e-16	-1.20366	4.55e-06
436062	Fam92b	family with sequence similarity 92, member B	82.6202	7.03783	41.3227	-3.55329	5.32e-16	-0.999558	0.046755
56532	Ripk3	receptor-interacting serine-threonine kinase 3	91.4345	387.367	79.5844	2.08289	5.32e-16	-0.200253	0.645303
269784	Cntn4	contactin 4	31.6902	0.214872	41.2721	-7.20442	5.32e-16	0.381131	0.674456
12826	Col4a1	collagen, type IV, alpha 1	16819.7	48425.3	14864.3	1.52561	5.47e-16	-0.178302	0.511401
233011	Itpkc	inositol 1,4,5-trisphosphate 3-kinase C	215.197	759.221	190.458	1.81886	5.52e-16	-0.176186	0.568985
74362	Spag17	sperm associated antigen 17	580.477	119.717	404.752	-2.27761	5.64e-16	-0.520202	0.156893
26444	Psma7	proteasome (prosome, macropain) subunit, alpha type 7	711.148	2170.58	1339.07	1.60986	5.76e-16	0.913012	3.32e-05
72413	Kcnmb2	potassium large conductance calcium-activated channel, subfamily M, beta member 2	137.609	23.2917	143.905	-2.56269	5.77e-16	0.0645409	0.967452
73873	Fam161a	family with sequence similarity 161, member A	415.95	66.0982	195.229	-2.65373	6.43e-16	-1.09124	0.00259375
331026	Gmppb	GDP-mannose pyrophosphorylase B	163.239	598.807	209.279	1.8751	6.43e-16	0.358441	0.37855
56695	Pnkd	paroxysmal nonkinesiogenic dyskinesia	388.434	94.7916	158.261	-2.03484	6.48e-16	-1.29536	4.48e-06
74211	1700017B05Rik	RIKEN cDNA 1700017B05 gene	481.236	1501.39	363.345	1.64148	6.62e-16	-0.405404	0.137104
93695	Gpnmb	glycoprotein (transmembrane) nmb	265.823	1587.1	513.294	2.57785	7.82e-16	0.949316	0.0183695
15002	H2-Ob	histocompatibility 2, O region beta locus	469.023	117.3	240.804	-1.99946	9.33e-16	-0.961796	0.00063674
17916	Myo1f	myosin IF	646.699	1972.57	703.623	1.60891	9.93e-16	0.121709	0.863914
67092	Gatm	glycine amidinotransferase (L-arginine:glycine amidinotransferase)	72.4005	791.028	355.767	3.44966	1.01e-15	2.29686	7.67e-07
109711	Actn1	actinin, alpha 1	2536.68	7369.6	2739.55	1.53865	1.02e-15	0.110998	0.850159
381269	Mreg	melanoregulin	99.8467	404.135	127.386	2.01705	1.03e-15	0.351426	0.454361
239857	Cadm2	cell adhesion molecule 2	66.8491	5.6435	98.3412	-3.56625	1.11e-15	0.556888	0.257565
11690	Alox5ap	arachidonate 5-lipoxygenase activating protein	323.979	1183.27	411.895	1.8688	1.16e-15	0.346378	0.37542
320118	Fbxl13	F-box and leucine-rich repeat protein 13	120.113	16.0347	96.7063	-2.90513	1.16e-15	-0.312711	0.654663
20530	Slc31a2	solute carrier family 31, member 2	352.971	1183.76	473.477	1.74575	1.2e-15	0.423747	0.151644
210274	Shank2	SH3/ankyrin domain gene 2	363.856	47.6325	121.073	-2.93335	1.3e-15	-1.58749	7.1e-05
53313	Atp2a3	ATPase, Ca++ transporting, ubiquitous	5211.98	1734.27	1722.84	-1.5875	1.31e-15	-1.59704	5.6e-14
12332	Capg	capping protein (actin filament), gelsolin-like	434.14	1820.85	617.496	2.06838	1.31e-15	0.508268	0.156472
13349	Darc	Duffy blood group, chemokine receptor	4.79114	186.224	28.1248	5.28053	1.35e-15	2.5534	0.00167535
14824	Grn	granulin	1751.98	8208.9	2106.18	2.2282	1.45e-15	0.265646	0.675907
75973	Ccdc162	coiled-coil domain containing 162	243.943	38.1802	112.615	-2.67565	1.49e-15	-1.11514	0.00312114
93699	Pcdhgb1	protocadherin gamma subfamily B, 1	311.99	71.2994	94.6294	-2.12954	1.5e-15	-1.72114	9.1e-09
66249	Pno1	partner of NOB1 homolog (S. cerevisiae)	164.616	581.937	460.06	1.82176	1.52e-15	1.48272	1.44e-09
16948	Lox	lysyl oxidase	1378.59	5154.18	2450.47	1.90255	1.54e-15	0.829858	0.0028176
12515	Cd69	CD69 antigen	148.582	632.409	143.245	2.0896	1.58e-15	-0.0527757	0.983198
12703	Socs1	suppressor of cytokine signaling 1	14.0905	474.733	71.6048	5.07432	1.59e-15	2.34533	0.000711557
73075	Ppil6	peptidylprolyl isomerase (cyclophilin)-like 6	179.661	30.5737	107.612	-2.55491	1.64e-15	-0.739441	0.0551757
15163	Hcls1	hematopoietic cell specific Lyn substrate 1	443.692	1796.91	498.116	2.01789	1.79e-15	0.166924	0.823714
18604	Pdk2	pyruvate dehydrogenase kinase, isoenzyme 2	395.418	98.558	256.258	-2.00433	1.81e-15	-0.62578	0.0413478
20893	Bhlhe40	basic helix-loop-helix family, member e40	870.09	3876.84	1107.36	2.15565	1.89e-15	0.347886	0.485941
71877	Efhc1	EF-hand domain (C-terminal) containing 1	308.582	72.7521	179.976	-2.08459	1.99e-15	-0.777849	0.00974685
434341	Nlrc5	NLR family, CARD domain containing 5	850.407	5080.31	876.537	2.57869	2.08e-15	0.0436626	1
215257	Il1f9	interleukin 1 family, member 9	46.6095	242.679	52.9194	2.38036	2.13e-15	0.183173	0.951611
20344	Selp	selectin, platelet	76.9982	1181.27	224.869	3.93937	2.31e-15	1.54619	0.00806818
20656	Sod2	superoxide dismutase 2, mitochondrial	1437.14	4204.83	1769.48	1.54884	2.35e-15	0.300123	0.301909
171285	Havcr2	hepatitis A virus cellular receptor 2	240.338	798.801	394.936	1.73277	2.38e-15	0.716556	0.00696956
16145	Igtp	interferon gamma induced GTPase	459.977	6181.27	1064.03	3.74827	2.39e-15	1.20991	0.0320337
212032	Hk3	hexokinase 3	71.7333	1027	110.03	3.83965	2.39e-15	0.617186	0.43853
100494	Zfand2a	zinc finger, AN1-type domain 2A	469.227	1474.1	547.401	1.65148	2.39e-15	0.222313	0.56181
75761	Apol7a	apolipoprotein L 7a	3.93214	106.136	35.5684	4.75446	2.47e-15	3.17721	5.92e-06
64009	Syne1	spectrin repeat containing, nuclear envelope 1	12665.6	4073.51	6792.84	-1.63658	2.49e-15	-0.898834	0.000110748
14114	Fbln1	fibulin 1	1131.16	357.101	833.704	-1.66339	2.49e-15	-0.44019	0.0873002
75345	Slamf7	SLAM family member 7	272.174	1642.11	322.213	2.59295	2.53e-15	0.243485	0.739587
625054	Gm6548	eukaryotic translation elongation factor 1 alpha 1 pseudogene	299.274	1161.86	506.042	1.9569	2.55e-15	0.757792	0.0137189
210029	Metrnl	meteorin, glial cell differentiation regulator-like	159.53	564.082	256.865	1.82208	2.55e-15	0.687184	0.0182801
11813	Apoc2	apolipoprotein C-II	12.3644	168.115	32.908	3.76518	2.55e-15	1.41224	0.0262594
381107	Tmem232	transmembrane protein 232	175.868	21.5665	129.871	-3.02763	2.56e-15	-0.43741	0.486084
17067	Ly6c1	lymphocyte antigen 6 complex, locus C1	1963.5	7270.83	2886.35	1.88869	2.64e-15	0.55582	0.0810626
14089	Fap	fibroblast activation protein	22.4651	261.033	97.5014	3.53848	2.73e-15	2.11774	2.25e-05
52685	Cd300lg	CD300 antigen like family member G	202.539	39.5898	93.3281	-2.355	2.73e-15	-1.11782	0.000757072
245195	Retnlg	resistin like gamma	64.4751	667.415	100.435	3.37177	2.81e-15	0.639444	0.323978
245050	Fam198a	family with sequence similarity 198, member A	233.76	35.6879	141.732	-2.71152	2.82e-15	-0.721864	0.10232
114584	Clic1	chloride intracellular channel 1	1350.22	3949.3	1419.63	1.5484	2.82e-15	0.0723208	0.968713
79201	Tnfrsf23	tumor necrosis factor receptor superfamily, member 23	38.1299	205.382	63.3782	2.42931	2.88e-15	0.733064	0.0807854
68267	Slc25a22	solute carrier family 25 (mitochondrial carrier, glutamate), member 22	167.302	809.317	145.423	2.27425	2.91e-15	-0.202201	0.65192
104601	Mycbpap	MYCBP associated protein	265.001	55.9366	86.4482	-2.24413	3.05e-15	-1.61609	1.62e-07
171180	Syt12	synaptotagmin XII	13.0079	188.604	44.282	3.8579	3.1e-15	1.76733	0.00457909
11541	Adora2b	adenosine A2b receptor	104.196	403.573	225.15	1.95353	3.33e-15	1.11159	9.9e-05
433638	I830077J02Rik	RIKEN cDNA I830077J02 gene	35.4843	198.976	52.2832	2.48734	3.5e-15	0.559167	0.274629
19263	Ptprb	protein tyrosine phosphatase, receptor type, B	38819.7	13332.7	21121.4	-1.54182	3.57e-15	-0.878086	5.87e-05
98660	Atp1a2	ATPase, Na+/K+ transporting, alpha 2 polypeptide	1992.97	656.389	1950.21	-1.6023	3.57e-15	-0.0312879	1
71701	Pnpt1	polyribonucleotide nucleotidyltransferase 1	446.58	1353.21	774.624	1.5994	3.61e-15	0.794578	0.000719129
20209	Saa2	serum amyloid A 2	0.605165	59.1725	2.37617	6.61145	3.64e-15	1.97324	0.535555
73149	Clec4a3	C-type lectin domain family 4, member a3	145.076	580.56	380.717	2.00064	3.67e-15	1.39191	7.57e-07
16667	Krt17	keratin 17	0.706807	69.585	2.37617	6.62132	3.71e-15	1.74925	0.541795
94040	Clmn	calmin	830.156	250.335	692.583	-1.72952	3.95e-15	-0.261395	0.438674
68763	1110038B12Rik	RIKEN cDNA 1110038B12 gene	28.43	173.743	54.8422	2.61147	4.46e-15	0.947873	0.0350275
50909	C1ra	complement component 1, r subcomponent A	1012.96	2971.22	1344.72	1.55247	4.68e-15	0.408727	0.151312
69902	Mrto4	MRT4, mRNA turnover 4, homolog (S. cerevisiae)	80.4786	331.931	107.892	2.04421	4.8e-15	0.422914	0.279317
26365	Ceacam1	carcinoembryonic antigen-related cell adhesion molecule 1	867.392	2531.38	808.037	1.54517	5.21e-15	-0.102263	0.783806
74732	Stx11	syntaxin 11	355.703	1098.56	581.649	1.62686	5.29e-15	0.709475	0.00303824
20229	Sat1	spermidine/spermine N1-acetyl transferase 1	1326.45	4042.34	2865.94	1.60762	5.41e-15	1.11143	6.86e-07
15566	Htr7	5-hydroxytryptamine (serotonin) receptor 7	9.00013	103.494	14.7947	3.52346	5.42e-15	0.717065	0.489483
208777	Sned1	sushi, nidogen and EGF-like domains 1	904.61	271.324	418.215	-1.73728	5.75e-15	-1.11305	5.89e-06
93689	Lmod1	leiomodin 1 (smooth muscle)	350.131	86.8429	123.361	-2.01142	5.76e-15	-1.50501	1.25e-07
338348	Ttc16	tetratricopeptide repeat domain 16	179.626	31.5652	60.6302	-2.50859	6.04e-15	-1.56689	1.17e-05
13864	Nr2f6	nuclear receptor subfamily 2, group F, member 6	144.983	505.589	412.353	1.80208	6.13e-15	1.508	1.44e-09
320207	Pik3r5	phosphoinositide-3-kinase, regulatory subunit 5, p101	306.392	978.622	256.146	1.67537	6.74e-15	-0.258414	0.388892
12362	Casp1	caspase 1	105.841	418.502	268.618	1.98334	7.07e-15	1.34366	1.89e-06
20684	Sp100	nuclear antigen Sp100	1083.47	3947.62	1600.99	1.86533	7.07e-15	0.563305	0.0630571
380842	Stmnd1	stathmin domain containing 1	166.269	27.1952	88.0994	-2.6121	7.5e-15	-0.916319	0.0232642
75379	4930599N23Rik	RIKEN cDNA 4930599N23 gene	11.7719	127.538	27.5535	3.43751	7.5e-15	1.22689	0.042343
14229	Fkbp5	FK506 binding protein 5	451.059	3252.71	1000	2.85025	7.8e-15	1.14861	0.00779111
241633	Atp8b4	ATPase, class I, type 8B, member 4	322.181	999.703	510.502	1.63363	7.8e-15	0.664044	0.00814119
319636	Fsd1l	fibronectin type III and SPRY domain containing 1-like	994.492	311.375	1017.55	-1.67531	8.39e-15	0.033074	0.958351
75556	1700026D08Rik	RIKEN cDNA 1700026D08 gene	168.943	30.6554	100.636	-2.46232	8.72e-15	-0.747396	0.0500925
54420	Cldn8	claudin 8	87.1665	7.45264	77.9296	-3.54795	8.84e-15	-0.161601	0.942543
16765	Stmn1	stathmin 1	505.936	149.034	565.344	-1.76331	8.99e-15	0.160175	0.725189
381148	Prob1	proline rich basic protein 1	478.579	133.836	325.682	-1.83829	9.58e-15	-0.555294	0.0493801
21355	Tap2	transporter 2, ATP-binding cassette, sub-family B (MDR/TAP)	945.35	3691.97	659.037	1.96547	9.61e-15	-0.520489	0.0926908
11927	Atox1	ATX1 (antioxidant protein 1) homolog 1 (yeast)	194.446	660.054	385.958	1.76321	1.03e-14	0.989069	0.000126431
66107	1100001G20Rik	RIKEN cDNA 1100001G20 gene	23.7445	148.425	113.082	2.64407	1.04e-14	2.25171	9.14e-10
384009	Glipr2	GLI pathogenesis-related 2	439.62	1496.98	731.343	1.76773	1.04e-14	0.734293	0.00928479
12288	Cacna1c	calcium channel, voltage-dependent, L type, alpha 1C subunit	2025.75	668.453	867.157	-1.59956	1.05e-14	-1.22409	5.54e-08
50782	Rgs11	regulator of G-protein signaling 11	169.754	31.024	93.831	-2.45199	1.05e-14	-0.855314	0.027187
13030	Ctsb	cathepsin B	5399.85	17642.6	7099.98	1.70807	1.17e-14	0.394896	0.242249
269643	Ppp2r2c	protein phosphatase 2 (formerly 2A), regulatory subunit B (PR 52), gamma isoform	133.367	13.0425	45.2974	-3.35411	1.2e-14	-1.5579	0.00105759
66722	Spag16	sperm associated antigen 16	490.292	70.7614	352.212	-2.79261	1.25e-14	-0.477196	0.357166
320492	A830018L16Rik	RIKEN cDNA A830018L16 gene	138.447	23.088	95.783	-2.58412	1.27e-14	-0.531495	0.250027
13078	Cyp1b1	cytochrome P450, family 1, subfamily b, polypeptide 1	262.363	1229.6	395.016	2.22855	1.3e-14	0.590345	0.146514
21939	Cd40	CD40 antigen	192.851	726.239	223.287	1.91296	1.35e-14	0.21141	0.640954
628705	Phf11c	PHD finger protein 11C	41.1806	205.271	65.5022	2.31749	1.39e-14	0.669579	0.117442
67895	Ppa1	pyrophosphatase (inorganic) 1	159.718	1293.3	436.002	3.01745	1.4e-14	1.4488	0.00133853
21426	Tfec	transcription factor EC	37.6785	214.983	188.993	2.51241	1.46e-14	2.32652	1.72e-11
19179	Psmc1	protease (prosome, macropain) 26S subunit, ATPase 1	743.042	2159.88	1272.77	1.53944	1.47e-14	0.776455	0.000538633
170741	Pilrb1	paired immunoglobin-like type 2 receptor beta 1	26.2424	160.722	39.1311	2.61459	1.64e-14	0.576416	0.320187
228543	Rhov	ras homolog gene family, member V	18.4734	147.471	11.9749	2.99691	1.64e-14	-0.625429	0.385242
27280	Phlda3	pleckstrin homology-like domain, family A, member 3	214.206	757.733	402.514	1.82269	1.78e-14	0.910035	0.00113825
98238	Lrrc59	leucine rich repeat containing 59	1137.22	3247.35	1354.33	1.51375	1.78e-14	0.252059	0.469954
20603	Sms	spermine synthase	673.158	209.147	639.153	-1.68643	1.79e-14	-0.0747836	0.941044
54611	Pde3a	phosphodiesterase 3A, cGMP inhibited	1954.55	655.716	804.91	-1.57569	1.87e-14	-1.27994	1.14e-08
230073	Ddx58	DEAD (Asp-Glu-Ala-Asp) box polypeptide 58	1536.62	6873.44	2851.12	2.16127	1.92e-14	0.891765	0.00835382
21886	Tle2	transducin-like enhancer of split 2, homolog of Drosophila E(spl)	374.748	93.494	162.599	-2.00297	2.02e-14	-1.2046	3.19e-05
15982	Ifrd1	interferon-related developmental regulator 1	893.601	3356.77	1708.18	1.90937	2.03e-14	0.934755	0.00126701
245607	Gprasp2	G protein-coupled receptor associated sorting protein 2	75.1826	7.16257	61.0552	-3.39185	2.1e-14	-0.300285	0.727597
117158	Scgb3a2	secretoglobin, family 3A, member 2	6656.87	588.247	9538.91	-3.50035	2.54e-14	0.518979	0.381238
233079	Ffar2	free fatty acid receptor 2	8.45774	95.2528	22.699	3.49342	2.57e-14	1.42428	0.0338604
109361	D730005E14Rik	RIKEN cDNA D730005E14 gene	226.865	728.342	159.852	1.68278	2.7e-14	-0.505097	0.0787554
107321	Lpxn	leupaxin	78.1629	656.825	189.27	3.07095	2.79e-14	1.27589	0.00845962
11498	Adam4	a disintegrin and metallopeptidase domain 4	218.929	46.0533	183.084	-2.24909	2.98e-14	-0.257956	0.667558
19201	Pstpip2	proline-serine-threonine phosphatase-interacting protein 2	71.5677	295.753	104.518	2.04701	3.08e-14	0.546366	0.156372
54445	Unc93b1	unc-93 homolog B1 (C. elegans)	802.856	2315.82	703.434	1.52831	3.13e-14	-0.190727	0.54788
72289	Malat1	metastasis associated lung adenocarcinoma transcript 1 (non-coding RNA)	708167	250943	585114	-1.49673	3.24e-14	-0.275373	0.359485
233246	Ano5	anoctamin 5	96.2063	5.6541	123.723	-4.08876	3.32e-14	0.36291	0.639957
20568	Slpi	secretory leukocyte peptidase inhibitor	128.693	1218.73	696.037	3.24336	3.52e-14	2.43523	8.4e-08
319845	Bbs9	Bardet-Biedl syndrome 9 (human)	831.349	263.036	625.043	-1.66019	3.52e-14	-0.411498	0.168368
12409	Cbr2	carbonyl reductase 2	24203.4	7586.73	14290.8	-1.67366	3.67e-14	-0.76013	0.00226283
16190	Il4ra	interleukin 4 receptor, alpha	2320.93	7417.18	1920.74	1.67617	3.76e-14	-0.273043	0.306088
64381	Ms4a8a	membrane-spanning 4-domains, subfamily A, member 8A	100.003	462.736	290.735	2.21015	3.91e-14	1.53967	1.89e-06
72236	Tsnaxip1	translin-associated factor X (Tsnax) interacting protein 1	131.514	19.8212	50.8177	-2.7301	3.99e-14	-1.37181	0.000612178
19225	Ptgs2	prostaglandin-endoperoxide synthase 2	537.734	1732.42	813.854	1.68782	4.01e-14	0.597878	0.0357191
100039864	Snhg12	small nucleolar RNA host gene 12	69.1863	290.535	85.8627	2.07015	4.21e-14	0.311545	0.561405
12266	C3	complement component 3	13000.4	48578.8	22786.9	1.90177	4.22e-14	0.809648	0.00859946
101985	Usb1	U6 snRNA biogenesis 1	215.825	701.161	154.132	1.69988	4.31e-14	-0.485696	0.107402
110454	Ly6a	lymphocyte antigen 6 complex, locus A	3105.68	15539.4	6974.73	2.32294	4.32e-14	1.16723	0.000938515
17750	Mt2	metallothionein 2	96.9735	1470.6	250.525	3.92267	4.7e-14	1.36929	0.0335319
22403	Wisp2	WNT1 inducible signaling pathway protein 2	462.379	1487.81	384.918	1.68604	4.85e-14	-0.264525	0.398849
109032	Sp110	Sp110 nuclear body protein	372.559	1698.49	358.633	2.18871	4.88e-14	-0.0549614	0.950814
100121	Tdrd7	tudor domain containing 7	1107.83	3086.95	1406.32	1.47844	4.9e-14	0.344186	0.213811
241556	Tspan18	tetraspanin 18	2199.78	614.75	810.497	-1.83929	5e-14	-1.44048	5.89e-08
12609	Cebpd	CCAAT/enhancer binding protein (C/EBP), delta	976.768	2732.79	1122.89	1.48429	5.03e-14	0.201126	0.561763
101612	Grwd1	glutamate-rich WD repeat containing 1	85.6011	359.188	107.525	2.06904	5.03e-14	0.328973	0.561763
15939	Ier5	immediate early response 5	759.214	3131.15	980.181	2.04411	5.1e-14	0.368541	0.428151
98932	Myl9	myosin, light polypeptide 9, regulatory	1390.76	483.697	510.713	-1.5237	5.68e-14	-1.44529	1.08e-10
58229	Efcc1	EF hand and coiled-coil domain containing 1	156.455	18.177	97.4399	-3.10556	5.73e-14	-0.683164	0.24085
12010	B2m	beta-2 microglobulin	15171.2	40541.5	22167.2	1.41806	5.97e-14	0.547093	0.0197186
80752	Fam20c	family with sequence similarity 20, member C	114.18	411.691	190.811	1.85025	6.08e-14	0.740831	0.0156108
208263	Tor1aip1	torsin A interacting protein 1	1817.67	4928.73	2131.96	1.43913	6.15e-14	0.230093	0.464134
19039	Lgals3bp	lectin, galactoside-binding, soluble, 3 binding protein	1269.28	14183	3364.68	3.48208	6.45e-14	1.40645	0.00966779
20928	Abcc9	ATP-binding cassette, sub-family C (CFTR/MRP), member 9	749.859	188.283	677.226	-1.99372	6.85e-14	-0.146983	0.839159
67198	Spats2l	spermatogenesis associated, serine-rich 2-like	382.31	1121.09	538.563	1.55209	6.96e-14	0.494373	0.0601007
232232	Hdac11	histone deacetylase 11	300.907	79.8349	200.389	-1.91422	6.96e-14	-0.586515	0.0752572
231713	Naa25	N(alpha)-acetyltransferase 25, NatB auxiliary subunit	477.063	1400.43	609.567	1.55362	6.96e-14	0.353605	0.26486
243274	Tmem132d	transmembrane protein 132D	283.977	72.6245	205.39	-1.96725	7.17e-14	-0.467407	0.178952
56315	Rhcg	Rhesus blood group-associated C glycoprotein	0	71.8003	0.950469	0	7.37e-14	0	0.647197
231214	Cc2d2a	coiled-coil and C2 domain containing 2A	1009.51	317.887	683.28	-1.66706	8.47e-14	-0.563103	0.0444064
12661	Chl1	cell adhesion molecule with homology to L1CAM	28.2357	842.284	163.739	4.89871	8.75e-14	2.53581	0.000342741
625342	Gm13315	lactate dehydrogenase A pseudogene	170.788	32.9864	85.0959	-2.37226	9.03e-14	-1.00505	0.00709187
19229	Ptk2b	PTK2 protein tyrosine kinase 2 beta	706.845	1979.29	721.36	1.48551	9.04e-14	0.0293254	1
16995	Ltb4r1	leukotriene B4 receptor 1	16.3641	128.842	15.3559	2.97699	9.13e-14	-0.0917413	0.941044
270091	Lrrc36	leucine rich repeat containing 36	233.326	44.1668	112.836	-2.40131	9.48e-14	-1.04811	0.00382782
214425	Cilp	cartilage intermediate layer protein, nucleotide pyrophosphohydrolase	112.663	20.6946	119.469	-2.44469	9.48e-14	0.0846288	0.983198
435653	Fcrlb	Fc receptor-like B	0.317008	54.8114	1.90094	7.43381	9.62e-14	2.58412	0.493471
381598	2610005L07Rik	cadherin 11 pseudogene	532.585	156.981	170.575	-1.76242	9.81e-14	-1.6426	3.04e-10
107589	Mylk	myosin, light polypeptide kinase	12000.2	4393.11	5624.6	-1.44974	9.81e-14	-1.09323	3.31e-07
69097	Trim15	tripartite motif-containing 15	7.08144	85.3384	9.92317	3.59108	9.81e-14	0.486757	0.642639
240427	Setbp1	SET binding protein 1	2248.04	796.012	1578.14	-1.49781	1e-13	-0.510441	0.039403
16172	Il17ra	interleukin 17 receptor A	706.903	2314.12	857.422	1.71088	1.04e-13	0.278493	0.468313
104943	Fam110c	family with sequence similarity 110, member C	56.9717	247.381	87.8622	2.11842	1.05e-13	0.624995	0.111576
109082	Fbxw17	F-box and WD-40 domain protein 17	116.22	415.631	139.87	1.83845	1.05e-13	0.267237	0.5968
13032	Ctsc	cathepsin C	3096.48	8395.71	5854.84	1.43902	1.06e-13	0.918998	2.5e-05
83382	Siglece	sialic acid binding Ig-like lectin E	59.801	255.651	47.6415	2.09594	1.06e-13	-0.327949	0.611375
239393	Lrp12	low density lipoprotein-related protein 12	259.798	792.271	491.015	1.60861	1.07e-13	0.918379	0.000206979
72780	Rspo3	R-spondin 3 homolog (Xenopus laevis)	24.4377	148.867	50.8084	2.60685	1.07e-13	1.05596	0.0192042
13885	Esd	esterase D/formylglutathione hydrolase	666.954	1915.48	1239.52	1.52205	1.08e-13	0.894129	0.000117591
68203	Diras2	DIRAS family, GTP-binding RAS-like 2	224.653	51.3239	109.666	-2.13	1.15e-13	-1.03458	0.00171192
382062	AB124611	cDNA sequence AB124611	103.372	546.25	116.934	2.40172	1.22e-13	0.177848	0.90074
226652	Arhgap30	Rho GTPase activating protein 30	830.734	2300.08	886.312	1.46923	1.24e-13	0.0934284	0.906737
214763	Mb21d1	Mab-21 domain containing 1	85.022	328.38	117.336	1.94946	1.26e-13	0.464738	0.279203
338467	Morc3	microrchidia 3	1166.51	3165.15	1802.2	1.44007	1.27e-13	0.627553	0.00585837
15170	Ptpn6	protein tyrosine phosphatase, non-receptor type 6	766.89	2251.16	724.718	1.55358	1.27e-13	-0.0816005	0.870417
13136	Cd55	CD55 antigen	1808.53	614.49	1667.95	-1.55735	1.3e-13	-0.11674	0.831209
66168	Grina	glutamate receptor, ionotropic, N-methyl D-aspartate-associated protein 1 (glutamate binding)	1070.16	2955	792	1.46534	1.32e-13	-0.43425	0.065345
12018	Bak1	BCL2-antagonist/killer 1	331.971	1162.21	225.652	1.80775	1.34e-13	-0.556955	0.0581993
16974	Lrp6	low density lipoprotein receptor-related protein 6	6939.18	2502.06	5207.62	-1.47165	1.38e-13	-0.414141	0.10986
71934	Car13	carbonic anhydrase 13	92.2858	690.503	300.164	2.90347	1.41e-13	1.70157	0.000117412
20810	Srm	spermidine synthase	94.5833	427.242	164.182	2.1754	1.44e-13	0.795638	0.0383345
18213	Ntrk3	neurotrophic tyrosine kinase, receptor, type 3	130.058	20.5304	49.4237	-2.66332	1.47e-13	-1.39588	0.000577754
65971	Tbata	thymus, brain and testes associated	50.6016	1.87003	14.7144	-4.75805	1.48e-13	-1.78195	0.006948
214854	Neurl3	neuralized homolog 3 homolog (Drosophila)	459.835	1573.88	351.407	1.77514	1.48e-13	-0.387971	0.175937
240753	Plekha6	pleckstrin homology domain containing, family A member 6	1376.19	357.239	770.159	-1.94572	1.54e-13	-0.837457	0.00612807
73649	Cybrd1	cytochrome b reductase 1	316.623	88.32	315.097	-1.84195	1.54e-13	-0.00697041	1
93702	Pcdhgb5	protocadherin gamma subfamily B, 5	506.795	147.34	217.612	-1.78225	1.6e-13	-1.21964	5.92e-06
67446	Dusp28	dual specificity phosphatase 28	56.0167	251.021	107.881	2.16388	1.6e-13	0.945516	0.00994394
22153	Tubb4a	tubulin, beta 4A class IVA	322.126	74.4019	147.981	-2.11421	1.62e-13	-1.12222	0.000815929
16668	Krt18	keratin 18	1031.97	4574	2047.27	2.14806	1.64e-13	0.988304	0.00343282
81018	Rnf114	ring finger protein 114	1332.76	3619.09	1406.84	1.44122	1.64e-13	0.078044	0.949098
320256	Dlec1	deleted in lung and esophageal cancer 1	300.083	41.9182	116.488	-2.83972	1.68e-13	-1.36518	0.00105759
107684	Coro2a	coronin, actin binding protein 2A	264.136	1558.75	376.449	2.56104	1.74e-13	0.511172	0.357362
14345	Fut4	fucosyltransferase 4	126.981	444.538	185.992	1.8077	1.78e-13	0.55063	0.109109
16168	Il15	interleukin 15	37.7446	178.114	98.6089	2.23846	1.8e-13	1.38545	7.1e-05
67179	Ccdc25	coiled-coil domain containing 25	400.941	1151.31	698.581	1.52181	1.82e-13	0.801037	0.000740552
234915	AK129341	cDNA sequence AK129341	571.959	174.169	545.429	-1.71542	2e-13	-0.0685186	0.983198
75465	Dynlrb2	dynein light chain roadblock-type 2	281.306	73.7071	185.548	-1.93227	2.06e-13	-0.600349	0.0658155
75580	Zbtb4	zinc finger and BTB domain containing 4	5509.45	2003.24	3164.18	-1.45958	2.09e-13	-0.800076	0.000407242
56857	Slc37a2	solute carrier family 37 (glycerol-3-phosphate transporter), member 2	133.17	530.935	173.345	1.99526	2.09e-13	0.380373	0.448138
224697	Adamts10	a disintegrin-like and metallopeptidase (reprolysin type) with thrombospondin type 1 motif, 10	2566.32	877.978	1022.53	-1.54744	2.13e-13	-1.32755	4.44e-09
211770	Trib1	tribbles homolog 1 (Drosophila)	739.891	2046.54	652.617	1.4678	2.14e-13	-0.181075	0.541968
244091	Fsd2	fibronectin type III and SPRY domain containing 2	135.275	18.5955	56.2691	-2.86287	2.16e-13	-1.26548	0.0032176
12447	Ccne1	cyclin E1	11.9047	141.003	47.4087	3.56613	2.28e-13	1.99363	0.000674937
56040	Rplp1	ribosomal protein, large, P1	1862.54	4954.16	5382.03	1.41137	2.32e-13	1.53088	1.73e-14
19106	Eif2ak2	eukaryotic translation initiation factor 2-alpha kinase 2	798.647	4041.1	2061.73	2.33912	2.32e-13	1.36823	0.000118368
18787	Serpine1	serine (or cysteine) peptidase inhibitor, clade E, member 1	890.132	4701.93	517.862	2.40116	2.37e-13	-0.78145	0.0384922
72512	Tmem173	transmembrane protein 173	256.259	1164.5	332.682	2.18404	2.38e-13	0.376543	0.474835
110310	Krt7	keratin 7	2383.66	6399.49	4503.24	1.42478	2.52e-13	0.917782	1.13e-05
264895	Acsf2	acyl-CoA synthetase family member 2	508.575	150.782	236.164	-1.75399	2.62e-13	-1.10667	2.12e-05
21376	Tbrg1	transforming growth factor beta regulated gene 1	844.234	2331.45	1091.14	1.46551	2.62e-13	0.370115	0.175967
59029	Psmd14	proteasome (prosome, macropain) 26S subunit, non-ATPase, 14	568.608	1600.7	1086.73	1.49319	2.73e-13	0.934481	4.05e-05
21833	Thra	thyroid hormone receptor alpha	1390.78	479.778	745.816	-1.53545	2.8e-13	-0.899002	0.000129312
71690	Esm1	endothelial cell-specific molecule 1	320.13	82.5943	137.064	-1.95454	2.93e-13	-1.2238	3.77e-05
14127	Fcer1g	Fc receptor, IgE, high affinity I, gamma polypeptide	342.162	1928.23	538.38	2.49453	2.96e-13	0.653947	0.169537
14469	Gbp2	guanylate binding protein 2	1376.02	14779.4	2573.29	3.42501	3.18e-13	0.903108	0.125811
223601	Fam49b	family with sequence similarity 49, member B	740.261	2046.08	1278.44	1.46676	3.21e-13	0.788275	0.000663435
21899	Tlr6	toll-like receptor 6	38.4816	189.965	57.5724	2.30349	3.32e-13	0.581207	0.219503
98053	Gtf2f1	general transcription factor IIF, polypeptide 1	391.911	1128.41	477.916	1.52569	3.4e-13	0.286229	0.372067
20358	Sema6a	sema domain, transmembrane domain (TM), and cytoplasmic domain, (semaphorin) 6A	3025.05	825.445	1463.4	-1.87371	3.53e-13	-1.04764	0.0002733
72203	2610507I01Rik	RIKEN cDNA 2610507I01 gene	740.227	196.35	462.444	-1.91454	3.69e-13	-0.678689	0.0373438
76626	Msi2	musashi RNA-binding protein 2	3783.87	1392.19	2388.97	-1.4425	3.91e-13	-0.663472	0.00428253
54396	Irgm2	immunity-related GTPase family M member 2	1089.03	6047.28	1845.13	2.47325	3.91e-13	0.760681	0.0799214
22272	Uqcrq	ubiquinol-cytochrome c reductase, complex III subunit VII	127.648	416.223	460.505	1.70518	3.94e-13	1.85104	6.09e-14
18113	Nnmt	nicotinamide N-methyltransferase	43.3054	207.459	158.046	2.26021	3.96e-13	1.86773	2.88e-08
70503	Ddo	D-aspartate oxidase	329.136	89.325	207.49	-1.88155	4.05e-13	-0.665638	0.03361
12343	Capza2	capping protein (actin filament) muscle Z-line, alpha 2	1887.41	4979.58	3827.4	1.39961	4.17e-13	1.01995	1.03e-06
622665	Ccdc17	coiled-coil domain containing 17	349.318	96.5365	230.666	-1.8554	4.31e-13	-0.598736	0.0513267
103012	6720401G13Rik	RIKEN cDNA 6720401G13 gene	1839.83	638.918	944.748	-1.52587	4.43e-13	-0.961573	3.85e-05
19186	Psme1	proteasome (prosome, macropain) activator subunit 1 (PA28 alpha)	1294.86	3804.23	1677.7	1.5548	4.43e-13	0.373684	0.235014
241688	Dzank1	double zinc ribbon and ankyrin repeat domains 1	269.525	55.5257	222.007	-2.27919	4.66e-13	-0.279814	0.621522
67298	Gprasp1	G protein-coupled receptor associated sorting protein 1	1478.25	372.333	1154.37	-1.98922	4.68e-13	-0.356789	0.405125
12156	Bmp2	bone morphogenetic protein 2	81.806	306.633	117.671	1.90623	4.72e-13	0.524475	0.142948
328967	Arhgef37	Rho guanine nucleotide exchange factor (GEF) 37	59.3286	295.346	62.2724	2.3156	4.77e-13	0.0698646	1
102626	Mapkapk3	mitogen-activated protein kinase-activated protein kinase 3	438.756	1243.22	511.707	1.50259	4.8e-13	0.221898	0.569058
212124	E030019B06Rik	RIKEN cDNA E030019B06 gene	114.609	17.5383	41.2047	-2.70813	5.15e-13	-1.47583	0.000565979
16526	Kcnk2	potassium channel, subfamily K, member 2	445.141	97.7632	300.24	-2.1869	5.42e-13	-0.568148	0.14966
70673	Prdm16	PR domain containing 16	928.702	308.745	482.795	-1.5888	5.53e-13	-0.943804	0.000126338
218739	Sntn	sentan, cilia apical structure protein	236.609	48.7634	254.733	-2.27864	5.64e-13	0.106478	0.841014
381287	A530032D15Rik	RIKEN cDNA A530032D15Rik gene	18.3119	125.929	20.3783	2.78175	5.64e-13	0.154251	1
74354	Lrguk	leucine-rich repeats and guanylate kinase domain containing	190.913	42.4772	119.502	-2.16816	5.8e-13	-0.675883	0.0716811
142980	Tlr3	toll-like receptor 3	820.795	2204.13	1141.75	1.42512	6.03e-13	0.476155	0.0535848
18102	Nme1	NME/NM23 nucleoside diphosphate kinase 1	266.139	800.703	550.503	1.58909	6.43e-13	1.04857	2.12e-05
252837	Ackr4	atypical chemokine receptor 4	149.72	4.74186	54.6322	-4.98067	6.43e-13	-1.45445	0.0605186
16367	Irs1	insulin receptor substrate 1	2116.09	350.931	1526.09	-2.59214	6.65e-13	-0.471563	0.409075
210762	Ppp1r36	protein phosphatase 1, regulatory subunit 36	135.547	26.1977	106.092	-2.37128	6.89e-13	-0.353474	0.4954
54526	Syt10	synaptotagmin X	65.7224	5.16527	29.0627	-3.66947	6.94e-13	-1.17721	0.0410919
229003	Helz2	helicase with zinc finger 2, transcriptional coactivator	4097.45	12055.1	2608.52	1.55685	6.98e-13	-0.651497	0.00745011
219170	Fam216b	family with sequence similarity 216, member B	361.565	86.2413	264.678	-2.0678	7.73e-13	-0.450014	0.260201
434756	Akap14	A kinase (PRKA) anchor protein 14	79.051	9.57366	48.7039	-3.04564	7.79e-13	-0.698747	0.191915
16420	Itgb6	integrin beta 6	1943.51	5219.12	2829.84	1.42515	8.01e-13	0.54206	0.0226659
245827	Fat2	FAT tumor suppressor homolog 2 (Drosophila)	304.545	84.3634	209.811	-1.85197	8.01e-13	-0.537563	0.0938001
546144	Wdr72	WD repeat domain 72	138.059	21.323	125.593	-2.6948	8.01e-13	-0.136523	0.902287
328833	Treml2	triggering receptor expressed on myeloid cells-like 2	145.011	672.49	98.9101	2.21335	8.12e-13	-0.551971	0.194247
57875	Angptl4	angiopoietin-like 4	918.849	3213.98	1005.56	1.80646	8.23e-13	0.130096	0.958236
240354	Malt1	mucosa associated lymphoid tissue lymphoma translocation gene 1	934.002	2453.62	956.293	1.39342	8.84e-13	0.0340273	0.983392
228033	Atp5g3	ATP synthase, H+ transporting, mitochondrial F0 complex, subunit C3 (subunit 9)	402.275	1142.48	1165.99	1.50591	8.88e-13	1.5353	2.83e-12
56420	Ppp4c	protein phosphatase 4, catalytic subunit	396.701	1130.5	642.261	1.51083	8.94e-13	0.695107	0.00660395
100608	Noc4l	nucleolar complex associated 4 homolog (S. cerevisiae)	99.9639	357.946	111.419	1.84026	9.13e-13	0.156512	0.849714
16859	Lgals9	lectin, galactose binding, soluble 9	1056.6	7002.84	2050.98	2.72851	9.15e-13	0.956881	0.0486939
56336	B4galt5	UDP-Gal:betaGlcNAc beta 1,4-galactosyltransferase, polypeptide 5	638.046	2471.57	682.936	1.95369	9.25e-13	0.0980904	1
21331	T2	brachyury 2	64.0575	4.68075	26.7981	-3.77456	9.29e-13	-1.25724	0.0341281
73824	Snhg6	small nucleolar RNA host gene (non-protein coding) 6	60.2969	246.101	116.372	2.0291	9.33e-13	0.948591	0.00672449
21949	Tnfsf8	tumor necrosis factor (ligand) superfamily, member 8	23.7923	139.528	42.8774	2.55198	9.69e-13	0.849719	0.113236
81877	Tnxb	tenascin XB	3994.74	1039.39	1826.13	-1.94236	1.01e-12	-1.12931	0.000165369
11522	Adh1	alcohol dehydrogenase 1 (class I)	1303.55	430.883	1319.23	-1.59708	1.02e-12	0.017247	1
78388	Mvp	major vault protein	1521.89	3991.04	1355.77	1.3909	1.04e-12	-0.166756	0.591033
68742	Tmem219	transmembrane protein 219	159.976	508.949	269.67	1.66966	1.07e-12	0.753338	0.0075454
243910	Nfkbid	nuclear factor of kappa light polypeptide gene enhancer in B cells inhibitor, delta	59.5898	249.017	38.9024	2.06311	1.09e-12	-0.615209	0.125959
239318	Plcxd3	phosphatidylinositol-specific phospholipase C, X domain containing 3	124.854	13.6805	70.8871	-3.19005	1.1e-12	-0.816645	0.161996
16414	Itgb2	integrin beta 2	1525.82	4017.44	1965.58	1.39669	1.14e-12	0.365374	0.207854
15374	Hn1	hematological and neurological expressed sequence 1	387.373	1103.83	471.98	1.51073	1.17e-12	0.285002	0.447171
72518	2610307P16Rik	RIKEN cDNA 2610307P16 gene	269.757	63.7469	152.791	-2.08123	1.19e-12	-0.820099	0.0229246
22402	Wisp1	WNT1 inducible signaling pathway protein 1	180.413	789.198	259.395	2.12908	1.2e-12	0.523846	0.231748
226265	Eno4	enolase 4	214.842	50.1755	91.0099	-2.09822	1.21e-12	-1.23918	0.000164086
72393	Faim2	Fas apoptotic inhibitory molecule 2	297.974	41.9182	111.504	-2.82954	1.21e-12	-1.41809	0.00149621
74134	Cyp2s1	cytochrome P450, family 2, subfamily s, polypeptide 1	1625.82	442.274	655.986	-1.87816	1.22e-12	-1.30944	4.51e-06
52855	Lair1	leukocyte-associated Ig-like receptor 1	182.691	1137.82	479.934	2.6388	1.25e-12	1.39343	0.00102141
214944	Mob3b	MOB kinase activator 3B	1019.12	355.482	886.84	-1.51948	1.35e-12	-0.200579	0.578862
233813	Vwa3a	von Willebrand factor A domain containing 3A	491.864	117.976	239.023	-2.05977	1.44e-12	-1.04111	0.00125649
100041286	Gm11974	predicted gene 11974	20.8154	154.327	53.5458	2.89027	1.44e-12	1.36312	0.0088658
76850	Ago4	argonaute RISC catalytic subunit 4	835.176	253.154	642.721	-1.72207	1.47e-12	-0.377886	0.27745
12759	Clu	clusterin	2066.44	5869.74	2560.25	1.50615	1.5e-12	0.309142	0.387817
60361	Ms4a4b	membrane-spanning 4-domains, subfamily A, member 4B	139.546	427.355	313.33	1.6147	1.51e-12	1.16695	3.25e-06
212892	Rsph4a	radial spoke head 4 homolog A (Chlamydomonas)	596.284	111.802	324.389	-2.41506	1.56e-12	-0.878274	0.0293355
100043636	AI662270	expressed sequence AI662270	166.215	509.958	286.423	1.61733	1.57e-12	0.785099	0.00385531
215900	Fam26f	family with sequence similarity 26, member F	6.61924	285.341	20.6869	5.42988	1.59e-12	1.64398	0.102895
74521	Ppp4r4	protein phosphatase 4, regulatory subunit 4	376.76	96.4898	400.728	-1.9652	1.59e-12	0.0889754	0.866455
16687	Krt6a	keratin 6A	0	72.2976	0	0	1.63e-12	0	1
68480	1110007C09Rik	RIKEN cDNA 1110007C09 gene	149.89	485.116	137.261	1.69442	1.65e-12	-0.126981	0.845886
100040462	Mndal	myeloid nuclear differentiation antigen like	926.005	2577.44	1025.5	1.47685	1.66e-12	0.14724	0.667728
210356	Nckap5	NCK-associated protein 5	5221.97	1307.99	3088.98	-1.99725	1.68e-12	-0.757467	0.0255692
93717	Pcdhga9	protocadherin gamma subfamily A, 9	430.627	126.853	143.866	-1.76328	1.71e-12	-1.58172	8.67e-09
381605	Tbc1d2	TBC1 domain family, member 2	200.036	606.084	300.669	1.59926	1.71e-12	0.587916	0.0365122
50930	Tnfsf14	tumor necrosis factor (ligand) superfamily, member 14	30.9938	167.519	24.1616	2.43428	1.71e-12	-0.359263	0.56955
11821	Aprt	adenine phosphoribosyl transferase	188.814	583.278	321.298	1.62721	1.74e-12	0.766945	0.00571989
319565	Syne2	spectrin repeat containing, nuclear envelope 2	15002.8	5750.97	11510.8	-1.38336	1.75e-12	-0.382244	0.148219
68278	Ddx39	DEAD (Asp-Glu-Ala-Asp) box polypeptide 39	168.967	702.301	281.479	2.05535	1.78e-12	0.736286	0.0551797
381260	Gm973	predicted gene 973	206.832	32.3537	93.893	-2.67646	1.8e-12	-1.13937	0.00778954
54634	Magix	MAGI family member, X-linked	123.498	21.6603	67.9587	-2.51136	1.83e-12	-0.861761	0.0506793
56454	Aldh18a1	aldehyde dehydrogenase 18 family, member A1	248.942	740.32	299.268	1.57234	1.86e-12	0.265631	0.539896
18163	Ctnnd2	catenin (cadherin associated protein), delta 2	257.634	68.1062	203.262	-1.91947	1.94e-12	-0.341983	0.446992
19384	Ran	RAN, member RAS oncogene family	966.388	2563.23	1631.02	1.40729	1.98e-12	0.755096	0.000999673
12161	Bmp6	bone morphogenetic protein 6	1319.67	456.503	465.042	-1.53148	2e-12	-1.50474	1.85e-10
11966	Atp6v1b2	ATPase, H+ transporting, lysosomal V1 subunit B2	1310.26	3421.49	2236.71	1.38477	2.02e-12	0.771521	0.000528218
210622	Pamr1	peptidase domain containing associated with muscle regeneration 1	735.181	249.382	594.399	-1.55974	2.02e-12	-0.306668	0.323807
12952	Cry1	cryptochrome 1 (photolyase-like)	212.612	646.97	239.317	1.60547	2.11e-12	0.170699	0.80918
57277	Slurp1	secreted Ly6/Plaur domain containing 1	4.72928	59.0156	66.9011	3.6414	2.23e-12	3.82234	2.52e-12
353172	Gars	glycyl-tRNA synthetase	877.007	2328.87	1294.96	1.40897	2.28e-12	0.562244	0.0233231
11941	Atp2b2	ATPase, Ca++ transporting, plasma membrane 2	252.912	22.1828	116.601	-3.51113	2.28e-12	-1.11705	0.0471916
21401	Tcea3	transcription elongation factor A (SII), 3	267.079	72.3522	194.257	-1.88416	2.28e-12	-0.459303	0.200257
93724	Pcdhga12	protocadherin gamma subfamily A, 12	395.608	114.423	152.077	-1.78969	2.33e-12	-1.37927	1.12e-06
11464	Actc1	actin, alpha, cardiac muscle 1	1776.17	270.851	619.589	-2.7132	2.35e-12	-1.51939	0.000380786
27984	Efhd2	EF hand domain containing 2	849.008	2760.1	971.031	1.70087	2.36e-12	0.193738	0.731896
23947	Mid2	midline 2	2807.49	1058.06	2138.92	-1.40786	2.39e-12	-0.392399	0.148228
109042	Prkcdbp	protein kinase C, delta binding protein	248.24	724.141	438.448	1.54453	2.47e-12	0.82067	0.00115692
17880	Myh11	myosin, heavy polypeptide 11, smooth muscle	5239.82	1625.84	2053.19	-1.68833	2.48e-12	-1.35165	1.51e-07
67177	Cdt1	chromatin licensing and DNA replication factor 1	42.466	251.368	101.119	2.56542	2.49e-12	1.25168	0.00488454
21816	Tgm1	transglutaminase 1, K polypeptide	49.0793	588.55	163.321	3.58398	2.56e-12	1.73453	0.00341418
112419	2010002M12Rik	RIKEN cDNA 2010002M12 gene	92.1332	318.311	226.64	1.78864	2.57e-12	1.29861	4.97e-06
69189	1810033B17Rik	RIKEN cDNA 1810033B17 gene	158.636	488.75	381.966	1.62338	2.7e-12	1.26773	6.56e-07
20345	Selplg	selectin, platelet (p-selectin) ligand	534.049	1460.48	405.944	1.45139	2.91e-12	-0.39569	0.112953
626359	Wdr93	WD repeat domain 93	78.3164	9.01682	50.8335	-3.11862	2.97e-12	-0.623534	0.286575
11835	Ar	androgen receptor	212.806	51.6689	116.083	-2.04217	2.99e-12	-0.87438	0.0121327
22323	Vasp	vasodilator-stimulated phosphoprotein	1184.65	3100.96	982.504	1.38826	3e-12	-0.269926	0.274789
56047	Msln	mesothelin	122.631	1763.37	1549.23	3.84594	3.11e-12	3.65916	1.98e-10
268885	Stfa2l1	stefin A2 like 1	3.99232	128.517	9.70096	5.00859	3.25e-12	1.2809	0.305846
12044	Bcl2a1a	B cell leukemia/lymphoma 2 related protein A1a	53.5575	220.265	113.511	2.04008	3.29e-12	1.08368	0.00206926
67313	5730559C18Rik	RIKEN cDNA 5730559C18 gene	22.1914	153.534	37.0663	2.79048	3.4e-12	0.740104	0.2468
12457	Ccrn4l	CCR4 carbon catabolite repression 4-like (S. cerevisiae)	236.337	1009.29	326.826	2.09442	3.41e-12	0.467681	0.348866
67941	Rps27l	ribosomal protein S27-like	190.858	701.674	745.163	1.8783	3.52e-12	1.96506	2.14e-12
11475	Acta2	actin, alpha 2, smooth muscle, aorta	4839.5	1533.73	1155.03	-1.65781	3.66e-12	-2.06693	5.08e-15
11932	Atp1b2	ATPase, Na+/K+ transporting, beta 2 polypeptide	138.859	27.9783	66.822	-2.31124	3.67e-12	-1.05522	0.00654396
378472	Vaultrc5	vault RNA component 5	129.883	29.7669	166.681	-2.12544	3.69e-12	0.359875	0.425873
207596	Thsd4	thrombospondin, type I, domain containing 4	1452.89	531.791	910.145	-1.44999	3.79e-12	-0.674755	0.00407451
14782	Gsr	glutathione reductase	1177.09	3053.93	1311.05	1.37544	3.8e-12	0.155499	0.741206
17762	Mapt	microtubule-associated protein tau	2525.91	609.349	1011.67	-2.05146	3.95e-12	-1.32006	5.78e-05
240327	Gm4951	predicted gene 4951	210.721	1774.05	524.073	3.07365	4.07e-12	1.31444	0.0104197
74194	Rnd3	Rho family GTPase 3	621.167	1636.09	889.115	1.39719	4.17e-12	0.517388	0.0317339
80750	N4bp1	NEDD4 binding protein 1	1493.97	3815.32	1262.53	1.35266	4.32e-12	-0.242834	0.361141
15950	Ifi203	interferon activated gene 203	1220.1	3745.03	1795.22	1.61797	4.51e-12	0.557155	0.05007
68836	Mrpl52	mitochondrial ribosomal protein L52	136.203	431.987	341.414	1.66522	4.73e-12	1.32576	4.35e-07
106648	Cyp4f15	cytochrome P450, family 4, subfamily f, polypeptide 15	99.6443	15.1445	62.5457	-2.718	4.75e-12	-0.671876	0.185501
26373	Clcn7	chloride channel 7	760.585	1998.1	704.625	1.39345	5.05e-12	-0.110254	0.771148
83554	Fstl3	follistatin-like 3	315.694	881.205	343.588	1.48095	5.08e-12	0.122154	0.769047
14991	H2-M3	histocompatibility 2, M region locus 3	203.573	740.555	270.142	1.86306	5.36e-12	0.40817	0.385242
414081	5330413P13Rik	RIKEN cDNA 5330413P13 gene	79.4568	10.3663	42.0664	-2.93827	5.39e-12	-0.917502	0.0775697
16912	Psmb9	proteasome (prosome, macropain) subunit, beta type 9 (large multifunctional peptidase 2)	227.894	982.983	296.537	2.1088	5.74e-12	0.379847	0.450512
11844	Arf5	ADP-ribosylation factor 5	283.931	796.166	509.632	1.48753	5.75e-12	0.843916	0.000594404
54156	Egfl6	EGF-like-domain, multiple 6	1277.64	474.986	1578.34	-1.42752	5.75e-12	0.304934	0.279253
226421	5430435G22Rik	RIKEN cDNA 5430435G22 gene	246.705	713.506	358.846	1.53214	5.93e-12	0.540574	0.0685555
72361	Ces2g	carboxylesterase 2G	447.877	144.292	313.253	-1.63411	5.94e-12	-0.515777	0.0926975
434223	Gm1966	predicted gene 1966	2039.33	4989.52	3237.25	1.2908	5.96e-12	0.666674	0.00169582
60344	Fign	fidgetin	331.003	98.7249	325.405	-1.74536	5.96e-12	-0.0246097	1
216190	Appl2	adaptor protein, phosphotyrosine interaction, PH domain and leucine zipper containing 2	1565.05	571.497	1488.07	-1.45339	6.13e-12	-0.0727689	0.983198
93704	Pcdhgb7	protocadherin gamma subfamily B, 7	586.548	195.743	298.991	-1.58329	6.25e-12	-0.972145	0.000266433
104662	Tsr1	TSR1 20S rRNA accumulation	373.931	1030.27	611.354	1.46218	6.25e-12	0.709233	0.00520927
93703	Pcdhgb6	protocadherin gamma subfamily B, 6	717.641	241.827	358.743	-1.56929	6.28e-12	-1.00031	8.72e-05
20308	Ccl9	chemokine (C-C motif) ligand 9	204.285	1287.39	474.981	2.65579	6.51e-12	1.21728	0.00892826
654796	9530036O11Rik	RIKEN cDNA 9530036O11Rik	72.0646	7.94697	45.2001	-3.18081	6.55e-12	-0.672966	0.266543
17534	Mrc2	mannose receptor, C type 2	2121.13	817.717	1659.43	-1.37516	6.59e-12	-0.354142	0.181859
24117	Wif1	Wnt inhibitory factor 1	63.632	5.93735	21.6337	-3.42186	6.89e-12	-1.55647	0.00762033
21934	Tnfrsf11a	tumor necrosis factor receptor superfamily, member 11a	209.739	800.249	288.589	1.93185	6.93e-12	0.460424	0.286754
11910	Atf3	activating transcription factor 3	538.028	2578.62	313.409	2.26084	7.11e-12	-0.779636	0.0275505
22376	Was	Wiskott-Aldrich syndrome homolog (human)	154.525	484.061	162.863	1.64735	7.22e-12	0.0758134	0.99931
18643	Pfn1	profilin 1	2230.34	5593.16	2007.14	1.3264	7.33e-12	-0.152122	0.61492
18301	Fxyd5	FXYD domain-containing ion transport regulator 5	772.941	2013.01	595.394	1.38092	7.68e-12	-0.376515	0.141661
50785	Hs6st1	heparan sulfate 6-O-sulfotransferase 1	555.21	1475.95	469.409	1.41054	7.68e-12	-0.242188	0.391076
23996	Psmc4	proteasome (prosome, macropain) 26S subunit, ATPase, 4	613.972	1625.14	749.666	1.40432	7.73e-12	0.288077	0.370411
381484	Gm5150	predicted gene 5150	25.4204	139.686	45.3217	2.45813	7.75e-12	0.834214	0.111629
268780	Egflam	EGF-like, fibronectin type III and laminin G domains	1881.52	708.611	984.846	-1.40883	7.77e-12	-0.93393	4.52e-05
53318	Pdlim3	PDZ and LIM domain 3	215.623	58.5115	150.82	-1.88172	7.82e-12	-0.515678	0.153505
19126	Prom1	prominin 1	715.205	256.067	753.845	-1.48183	7.87e-12	0.0759119	0.944716
76964	2610028H24Rik	RIKEN cDNA 2610028H24 gene	358.959	111.564	256.592	-1.68595	8.02e-12	-0.484346	0.120391
76668	Mdh1b	malate dehydrogenase 1B, NAD (soluble)	88.8477	13.3207	61.6585	-2.73766	8.07e-12	-0.527034	0.354361
56363	Tmeff2	transmembrane protein with EGF-like and two follistatin-like domains 2	214.081	38.6745	174.951	-2.4687	8.07e-12	-0.291205	0.679121
66811	Duoxa2	dual oxidase maturation factor 2	0.611012	45.5978	0.855181	6.22162	8.13e-12	0.485027	1
242584	Wdr78	WD repeat domain 78	677.693	227.531	436.674	-1.57457	8.18e-12	-0.634074	0.0187958
71375	Foxn3	forkhead box N3	1753.55	660.422	990.787	-1.40882	8.23e-12	-0.82363	0.000487655
12167	Bmpr1b	bone morphogenetic protein receptor, type 1B	292.6	83.0193	253.853	-1.81741	8.33e-12	-0.204938	0.671821
16154	Il10ra	interleukin 10 receptor, alpha	658.081	2320.41	546.536	1.81804	8.46e-12	-0.267948	0.482449
12558	Cdh2	cadherin 2	198.673	49.0256	119.482	-2.01879	8.81e-12	-0.733596	0.042949
69656	Pir	pirin	364.504	112.461	303.302	-1.69651	8.81e-12	-0.26518	0.535066
21645	Tcte1	t-complex-associated testis expressed 1	201.56	33.7612	52.4052	-2.57777	9.04e-12	-1.94343	2.38e-06
22436	Xdh	xanthine dehydrogenase	6103.74	15825.1	5867.56	1.37445	9.04e-12	-0.0569339	0.908421
66175	Mustn1	musculoskeletal, embryonic nuclear protein 1	418.781	131.338	181.057	-1.67291	9.14e-12	-1.20976	1.44e-05
28106	D17Wsu104e	DNA segment, Chr 17, Wayne State University 104, expressed	208.517	599.991	565.004	1.52477	9.27e-12	1.4381	1.04e-09
100093700	Gm10400	predicted gene 10400	678.662	113.832	446.13	-2.57578	9.28e-12	-0.605229	0.246585
75533	Nme5	NME/NM23 family member 5	198.66	51.1947	155.483	-1.95623	9.28e-12	-0.353544	0.429212
18027	Nfia	nuclear factor I/A	3340.69	1290.38	3040.97	-1.37235	9.35e-12	-0.135614	0.775832
110350	Dync2h1	dynein cytoplasmic 2 heavy chain 1	2144.07	815.588	1895.69	-1.39444	9.47e-12	-0.177628	0.668683
83430	Il23a	interleukin 23, alpha subunit p19	1.41361	50.2413	1.4257	5.15141	9.47e-12	0.0122872	1
14939	Gzmb	granzyme B	58.7407	360.33	128.594	2.61689	9.78e-12	1.13039	0.0150991
18753	Prkcd	protein kinase C, delta	1224.65	3088.17	1387.92	1.33438	1.09e-11	0.180558	0.615979
20201	S100a8	S100 calcium binding protein A8 (calgranulin A)	325.781	2729.46	818.951	3.06664	1.14e-11	1.32987	0.00789838
217303	Cd300a	CD300A antigen	212.11	896.694	231.396	2.0798	1.14e-11	0.125549	0.977807
72275	2200002D01Rik	RIKEN cDNA 2200002D01 gene	30.238	144.29	108.524	2.25453	1.18e-11	1.84358	3.62e-07
74748	Slamf8	SLAM family member 8	39.8515	310.855	37.7917	2.96354	1.22e-11	-0.0765644	0.981668
17755	Map1b	microtubule-associated protein 1B	3201.33	1253.42	1588.47	-1.3528	1.23e-11	-1.01104	2.85e-06
18103	Nme2	NME/NM23 nucleoside diphosphate kinase 2	731.605	1925.03	1534.13	1.39575	1.25e-11	1.06828	1.42e-06
320271	Scai	suppressor of cancer cell invasion	1041.18	381.728	1139.16	-1.4476	1.26e-11	0.129756	0.697928
270685	Mthfd1l	methylenetetrahydrofolate dehydrogenase (NADP+ dependent) 1-like	128.403	409.869	127.616	1.67448	1.26e-11	-0.00887542	1
216869	Arrb2	arrestin, beta 2	424.751	1149.21	342.608	1.43595	1.3e-11	-0.310057	0.236811
210808	Lacc1	laccase (multicopper oxidoreductase) domain containing 1	153.993	680.112	217.411	2.14291	1.36e-11	0.497561	0.325891
12028	Bax	BCL2-associated X protein	235.755	678.656	280.926	1.52539	1.4e-11	0.252902	0.568621
16161	Il12rb1	interleukin 12 receptor, beta 1	13.7026	128.973	19.1023	3.23454	1.4e-11	0.479291	0.680102
99031	Osbpl6	oxysterol binding protein-like 6	2405.08	356.813	1980.54	-2.75285	1.44e-11	-0.280192	0.763504
27660	1700088E04Rik	RIKEN cDNA 1700088E04 gene	200.99	49.2243	94.6841	-2.02968	1.45e-11	-1.08593	0.00129277
56417	Adar	adenosine deaminase, RNA-specific	1406.92	5127.13	1674.69	1.86561	1.46e-11	0.251353	0.675266
14828	Hspa5	heat shock protein 5	6618.12	16393.2	12060.6	1.30861	1.49e-11	0.865811	5.34e-05
16001	Igf1r	insulin-like growth factor I receptor	5104.28	2003.9	2694.95	-1.3489	1.5e-11	-0.921448	3.35e-05
226122	Ubtd1	ubiquitin domain containing 1	94.7064	322.613	115.712	1.76827	1.51e-11	0.289005	0.595984
20855	Stc1	stanniocalcin 1	191.406	48.7805	126.044	-1.97226	1.53e-11	-0.602707	0.121825
13371	Dio2	deiodinase, iodothyronine, type II	67.9486	253.226	114.103	1.89791	1.62e-11	0.747821	0.046388
100504377	Gm20199	predicted gene, 20199	803.742	262.319	566.187	-1.61541	1.64e-11	-0.505454	0.100757
69217	Plekha4	pleckstrin homology domain containing, family A (phosphoinositide binding specific) member 4	73.3507	467.143	120.685	2.67098	1.64e-11	0.718368	0.210986
69538	Antxr1	anthrax toxin receptor 1	4024.57	1092.42	3095.41	-1.8813	1.69e-11	-0.378704	0.383842
65964	Zak	sterile alpha motif and leucine zipper containing kinase AZK	5548.86	2142.95	4617.93	-1.37259	1.73e-11	-0.264948	0.411374
16977	Lrrc23	leucine rich repeat containing 23	396.745	61.8096	230.158	-2.68231	1.76e-11	-0.78559	0.0958484
18131	Notch3	notch 3	2928.81	1141.51	941.087	-1.35937	1.87e-11	-1.63791	2.98e-14
109135	Plekha5	pleckstrin homology domain containing, family A member 5	927.175	336.937	633.755	-1.46036	1.87e-11	-0.548916	0.0410292
224090	Tmem44	transmembrane protein 44	671.606	190.573	230.8	-1.81727	1.89e-11	-1.54097	2.44e-07
71839	Osgin1	oxidative stress induced growth inhibitor 1	149.62	452.011	140.317	1.59506	1.89e-11	-0.0926097	0.900972
78250	Iqch	IQ motif containing H	38.6236	1.52019	20.8021	-4.66716	1.92e-11	-0.892753	0.313478
232035	Ccser1	coiled-coil serine rich 1	540.08	180.295	377.117	-1.58281	1.94e-11	-0.518163	0.0822645
16826	Ldb2	LIM domain binding 2	1832.58	593.533	944.152	-1.62648	1.96e-11	-0.956787	0.000528218
18669	Abcb1b	ATP-binding cassette, sub-family B (MDR/TAP), member 1B	100.066	412.768	214.394	2.04438	1.96e-11	1.09931	0.00238089
56188	Fxyd1	FXYD domain-containing ion transport regulator 1	404.438	115.493	252.318	-1.80812	2.04e-11	-0.680675	0.0399407
107734	Mrpl30	mitochondrial ribosomal protein L30	188.621	546.471	421.406	1.53466	2.08e-11	1.15972	2.88e-06
236511	Ago1	argonaute RISC catalytic subunit 1	2728.2	1074.94	1780.35	-1.3437	2.13e-11	-0.615791	0.00911716
13400	Dmpk	dystrophia myotonica-protein kinase	493.992	163.515	211.047	-1.59506	2.14e-11	-1.22692	2.79e-06
19141	Lgmn	legumain	1844.74	6915.77	2798.95	1.90647	2.21e-11	0.601471	0.12491
18484	Pam	peptidylglycine alpha-amidating monooxygenase	7302.53	2931.05	6167.76	-1.31698	2.25e-11	-0.243651	0.392873
11889	Asgr1	asialoglycoprotein receptor 1	39.1064	1.45095	24.9036	-4.75234	2.26e-11	-0.651049	0.514835
100503021	Gm19510	predicted gene, 19510	0.311161	40.8382	1.37015	7.03612	2.29e-11	2.1386	0.708006
64292	Ptges	prostaglandin E synthase	525.888	2120.56	600.322	2.01162	2.33e-11	0.190981	0.856055
74137	Nuak2	NUAK family, SNF1-like kinase, 2	342.759	935.394	272.638	1.44838	2.36e-11	-0.330209	0.213967
66940	Shisa5	shisa homolog 5 (Xenopus laevis)	2875.78	7113.21	2288.2	1.30655	2.44e-11	-0.329742	0.173938
330286	D630045J12Rik	RIKEN cDNA D630045J12 gene	626.09	190.66	266.998	-1.71537	2.48e-11	-1.22954	1.33e-05
114249	Npnt	nephronectin	10149.1	2273.6	5968.23	-2.1583	2.51e-11	-0.765975	0.0585663
81897	Tlr9	toll-like receptor 9	94.179	1027.89	141.619	3.44814	2.53e-11	0.588536	0.473264
93713	Pcdhga5	protocadherin gamma subfamily A, 5	453.224	148.607	196.538	-1.60873	2.55e-11	-1.20541	9.62e-06
71389	Chd6	chromodomain helicase DNA binding protein 6	3901.8	1535.72	2591.9	-1.34523	2.55e-11	-0.590128	0.0144031
77627	Efcab6	EF-hand calcium binding domain 6	221.965	50.5653	79.5751	-2.13411	2.57e-11	-1.47994	2.85e-05
242481	Palm2	paralemmin 2	472.176	157.951	375.635	-1.57985	2.65e-11	-0.329994	0.353771
74840	Manf	mesencephalic astrocyte-derived neurotrophic factor	575.994	1484.57	907.839	1.36592	2.74e-11	0.656383	0.00713125
55925	Syt8	synaptotagmin VIII	1.33498	47.7645	3.28691	5.16105	2.74e-11	1.29992	0.591182
78774	4930529M08Rik	RIKEN cDNA 4930529M08 gene	74.3348	10.0115	54.2859	-2.89238	2.83e-11	-0.45346	0.467696
20519	Slc22a3	solute carrier family 22 (organic cation transporter), member 3	118.135	24.2631	91.6381	-2.2836	3.02e-11	-0.366419	0.515649
59126	Nek6	NIMA (never in mitosis gene a)-related expressed kinase 6	436.05	1154.59	718.813	1.40481	3.15e-11	0.721122	0.00446428
12489	Cd33	CD33 antigen	196.516	685.88	218.924	1.80331	3.15e-11	0.155787	0.83258
16651	Sspn	sarcospan	772.531	258.468	594.782	-1.57961	3.27e-11	-0.377232	0.291989
216445	Arhgap9	Rho GTPase activating protein 9	162.791	479.128	232.664	1.55739	3.31e-11	0.515227	0.104805
76142	Ppp1r14c	protein phosphatase 1, regulatory (inhibitor) subunit 14c	1212.46	226.396	1411.11	-2.42102	3.46e-11	0.218886	0.754364
22375	Wars	tryptophanyl-tRNA synthetase	1600.07	4328.19	1425.92	1.43563	3.54e-11	-0.166241	0.624499
27276	Plekhb1	pleckstrin homology domain containing, family B (evectins) member 1	1166.55	244.801	991.098	-2.25257	3.61e-11	-0.235147	0.756783
77446	Heg1	HEG homolog 1 (zebrafish)	10812.8	4449.16	5474.84	-1.28113	3.64e-11	-0.981847	3.99e-06
217517	Stxbp6	syntaxin binding protein 6 (amisyn)	970.805	325.202	707.027	-1.57785	3.71e-11	-0.457416	0.147972
241589	D430041D05Rik	RIKEN cDNA D430041D05 gene	176.315	45.5057	160.709	-1.95404	3.74e-11	-0.133704	0.891267
78103	8430431K14Rik	RIKEN cDNA 8430431K14 gene	316.314	32.1891	306.16	-3.29672	3.79e-11	-0.0470722	1
78781	Zc3hav1	zinc finger CCCH type, antiviral 1	1856.58	4501.69	1852.02	1.27782	3.8e-11	-0.00354429	1
235281	Scn3b	sodium channel, voltage-gated, type III, beta	1999.94	590.587	840.814	-1.75974	3.84e-11	-1.2501	3.51e-05
19935	Mrpl23	mitochondrial ribosomal protein L23	127.783	27.4268	95.4347	-2.22004	3.9e-11	-0.421112	0.389416
67877	Naa20	N(alpha)-acetyltransferase 20, NatB catalytic subunit	321.711	935.988	637.211	1.54073	3.91e-11	0.986007	0.00013166
17084	Ly86	lymphocyte antigen 86	149.668	565.528	310.363	1.91783	3.91e-11	1.05219	0.00202083
18606	Enpp2	ectonucleotide pyrophosphatase/phosphodiesterase 2	1584.85	630.094	1737.7	-1.33071	4.24e-11	0.132829	0.766426
347740	2900097C17Rik	RIKEN cDNA 2900097C17 gene	5981.38	2451.47	5201.52	-1.28683	4.27e-11	-0.201546	0.534151
71738	Mamdc2	MAM domain containing 2	2441.67	274.712	1677.4	-3.15188	4.38e-11	-0.541642	0.473633
76933	Ifi27l2a	interferon, alpha-inducible protein 27 like 2A	146.752	4066.05	2776.03	4.79217	4.4e-11	4.24157	2.25e-08
16590	Kit	kit oncogene	3364.22	1331.69	2120.91	-1.33702	4.4e-11	-0.665593	0.00394207
17392	Mmp3	matrix metallopeptidase 3	366.568	1849.19	1018.94	2.33474	4.43e-11	1.47491	0.00018779
26395	Map2k1	mitogen-activated protein kinase kinase 1	769.891	1935.38	1204.62	1.32989	4.47e-11	0.645849	0.00676952
257632	Nod2	nucleotide-binding oligomerization domain containing 2	187.823	553.77	88.3264	1.55992	4.5e-11	-1.08845	6.96e-05
71409	Fmnl2	formin-like 2	1392.36	3393.19	1597.56	1.2851	4.5e-11	0.198333	0.523614
14744	Gpr65	G-protein coupled receptor 65	100.75	357.83	168.258	1.82849	4.8e-11	0.739891	0.038345
52662	Ldlrad4	low density lipoprotein receptor class A domain containing 4	840.518	309.252	463.729	-1.44249	4.87e-11	-0.857995	0.00057977
12561	Cdh4	cadherin 4	148.526	28.8784	56.3332	-2.36265	4.87e-11	-1.39866	0.000817544
14806	Grik2	glutamate receptor, ionotropic, kainate 2 (beta 2)	64.4235	7.4831	35.4456	-3.10588	4.96e-11	-0.861982	0.141213
75172	Ccdc146	coiled-coil domain containing 146	304.011	57.8551	284.344	-2.39361	5e-11	-0.0964868	0.987988
234353	Psd3	pleckstrin and Sec7 domain containing 3	2667.32	945.394	2583.71	-1.4964	5.01e-11	-0.0459464	0.983198
17133	Maff	v-maf musculoaponeurotic fibrosarcoma oncogene family, protein F (avian)	395.027	1071.1	248.081	1.43907	5.02e-11	-0.67114	0.0039114
14159	Fes	feline sarcoma oncogene	477.233	1239	334.201	1.37641	5.07e-11	-0.513975	0.0392955
100382	AW011738	expressed sequence AW011738	172.192	757.645	224.389	2.1375	5.1e-11	0.381982	0.493107
383075	Enthd1	ENTH domain containing 1	0.317008	39.6402	0	6.9663	5.17e-11	0	1
100033459	Pydc3	pyrin domain containing 3	722.159	2146.52	590.934	1.57161	5.18e-11	-0.289319	0.51269
12505	Cd44	CD44 antigen	3782.03	9107.85	5895.18	1.26795	5.31e-11	0.640376	0.00454198
11839	Areg	amphiregulin	83.87	776.554	237.192	3.21086	5.32e-11	1.49983	0.0099552
67951	Tubb6	tubulin, beta 6 class V	309.62	1430.48	412.977	2.20793	5.34e-11	0.415561	0.504489
74157	Cmtr1	cap methyltransferase 1	1177.29	2877.43	1296.41	1.28931	5.34e-11	0.139051	0.768752
20715	Serpina3g	serine (or cysteine) peptidase inhibitor, clade A, member 3G	140.514	1931.5	246.077	3.78094	5.39e-11	0.808396	0.345508
170460	Stard5	StAR-related lipid transfer (START) domain containing 5	169.603	486.607	335.907	1.52059	5.41e-11	0.9859	0.000178074
100088	Rcc1	regulator of chromosome condensation 1	75.603	264.447	109.298	1.80646	5.49e-11	0.531746	0.196058
547127	Tmem181b-ps	transmembrane protein 181B, pseudogene	334.86	105.225	164.007	-1.67008	5.58e-11	-1.0298	0.000476801
13483	Dpp6	dipeptidylpeptidase 6	52.997	4.31212	23.0538	-3.61944	5.87e-11	-1.20091	0.049156
26422	Nbea	neurobeachin	2785	1021.69	2525.76	-1.44672	5.89e-11	-0.140959	0.80595
12858	Cox5a	cytochrome c oxidase subunit Va	237.355	782.504	815.122	1.72105	6.01e-11	1.77997	1.36e-10
142687	Asb14	ankyrin repeat and SOCS box-containing 14	80.2277	12.8684	58.2074	-2.64027	6.1e-11	-0.462898	0.380654
74451	Pgs1	phosphatidylglycerophosphate synthase 1	689.332	1734.17	849.588	1.33097	6.38e-11	0.301564	0.339444
57296	Psmd8	proteasome (prosome, macropain) 26S subunit, non-ATPase, 8	967.362	2402.16	1348.16	1.3122	6.55e-11	0.478866	0.0597818
64136	Sdf2l1	stromal cell-derived factor 2-like 1	120.987	375.311	225.115	1.63323	6.65e-11	0.89581	0.00243716
22166	Txn1	thioredoxin 1	1163.76	2887.38	1709.7	1.31097	6.85e-11	0.554953	0.023682
21922	Clec3b	C-type lectin domain family 3, member b	310.689	60.9945	566.5	-2.34872	6.86e-11	0.866605	0.0313148
215632	Psd4	pleckstrin and Sec7 domain containing 4	503.799	1286.99	406.023	1.35308	6.93e-11	-0.311287	0.274789
12425	Cckar	cholecystokinin A receptor	1199.28	241.642	675.389	-2.31123	6.98e-11	-0.828378	0.0374646
26941	Slc9a3r1	solute carrier family 9 (sodium/hydrogen exchanger), member 3 regulator 1	553.833	1616.03	743.936	1.54493	7.01e-11	0.425727	0.196058
16184	Il2ra	interleukin 2 receptor, alpha chain	44.2308	182.111	64.8607	2.04169	7.1e-11	0.552293	0.285939
12259	C1qa	complement component 1, q subcomponent, alpha polypeptide	452.837	2407.5	810.388	2.41047	7.23e-11	0.839622	0.0933006
545812	Pilrb2	paired immunoglobin-like type 2 receptor beta 2	27.2731	138.182	45.2357	2.34102	7.29e-11	0.729986	0.195908
21827	Thbs3	thrombospondin 3	1390.53	229.552	1133.56	-2.59874	7.31e-11	-0.294769	0.728343
72535	Aldh1b1	aldehyde dehydrogenase 1 family, member B1	41.3398	298.861	41.9744	2.85387	7.44e-11	0.0219779	1
19294	Pvrl2	poliovirus receptor-related 2	772.594	1940.92	772.34	1.32896	7.73e-11	-0.000475054	1
319317	Snhg11	small nucleolar RNA host gene 11	852.587	146.425	665.691	-2.54169	8.05e-11	-0.356994	0.615162
229672	Bcl2l15	BCLl2-like 15	5.2211	66.8628	4.57758	3.67878	8.29e-11	-0.189768	0.986206
15040	H2-T23	histocompatibility 2, T region locus 23	1196.67	7646.13	2547.58	2.6757	8.37e-11	1.0901	0.0304734
54402	Stk19	serine/threonine kinase 19	91.8345	299.852	154.003	1.70714	8.5e-11	0.745854	0.0210586
22123	Psmd3	proteasome (prosome, macropain) 26S subunit, non-ATPase, 3	665.635	1683.7	679.156	1.33883	8.96e-11	0.0290126	1
21834	Thrb	thyroid hormone receptor beta	702.632	175.869	613.426	-1.99827	9.06e-11	-0.19588	0.787645
101187	Parp11	poly (ADP-ribose) polymerase family, member 11	332.878	1078.85	392.669	1.69642	9.71e-11	0.238319	0.661819
20512	Slc1a3	solute carrier family 1 (glial high affinity glutamate transporter), member 3	1015.76	393.322	1064.62	-1.36878	9.83e-11	0.0677749	0.916404
230379	Acer2	alkaline ceramidase 2	6927.93	2460.97	3174.86	-1.49319	9.86e-11	-1.12573	8.74e-06
105120	AI197445	expressed sequence AI197445	140.971	29.092	92.9535	-2.27671	9.91e-11	-0.600822	0.214374
320026	A330076H08Rik	RIKEN cDNA A330076H08 gene	179.98	32.8046	246.26	-2.45586	1.05e-10	0.452348	0.306283
13618	Ednrb	endothelin receptor type B	2865.92	682.856	2084.14	-2.06934	1.05e-10	-0.459546	0.335561
13496	Arid3a	AT rich interactive domain 3A (BRIGHT-like)	241.728	644.715	239.446	1.41527	1.05e-10	-0.0136855	1
104103	Airn	antisense Igf2r RNA	356.72	116.29	245.028	-1.61706	1.08e-10	-0.54185	0.0915937
66164	Nip7	nuclear import 7 homolog (S. cerevisiae)	266.84	726.746	497.354	1.44548	1.1e-10	0.898298	0.000315792
26397	Map2k3	mitogen-activated protein kinase kinase 3	545.484	1374.56	809.926	1.33337	1.1e-10	0.570255	0.0239449
320977	A330023F24Rik	RIKEN cDNA A330023F24 gene	1760.25	698.455	814.138	-1.33354	1.14e-10	-1.11243	8.25e-07
12367	Casp3	caspase 3	136.287	400.255	222.002	1.55427	1.14e-10	0.703923	0.0173171
93716	Pcdhga8	protocadherin gamma subfamily A, 8	483.098	163.501	181.669	-1.56301	1.15e-10	-1.411	1.34e-07
320662	Casc1	cancer susceptibility candidate 1	132.873	28.7422	71.6449	-2.20881	1.16e-10	-0.891114	0.0263579
72042	Cotl1	coactosin-like 1 (Dictyostelium)	572.975	2275.87	793.154	1.98987	1.16e-10	0.469129	0.337492
20238	Atxn1	ataxin 1	2727.17	1115.29	2359.75	-1.28999	1.16e-10	-0.208774	0.543278
240638	Slc16a12	solute carrier family 16 (monocarboxylic acid transporters), member 12	245.637	75.5864	269.343	-1.70033	1.16e-10	0.132917	0.807882
100271841	Gm16119	predicted gene 16119	100.339	19.1227	62.1443	-2.39152	1.17e-10	-0.691184	0.12758
106861	Abhd3	abhydrolase domain containing 3	120.391	26.5613	105.868	-2.18033	1.17e-10	-0.185467	0.804539
107435	Hat1	histone aminotransferase 1	230.41	623.185	524.165	1.43546	1.18e-10	1.18582	7.9e-07
217344	Rhbdf2	rhomboid 5 homolog 2 (Drosophila)	736.778	1927.05	488.648	1.3871	1.19e-10	-0.592433	0.014981
230837	Asap3	ArfGAP with SH3 domain, ankyrin repeat and PH domain 3	315.584	824.863	322.703	1.38613	1.19e-10	0.0321817	1
268396	Sh3pxd2b	SH3 and PX domains 2B	994.827	2874.16	826.464	1.53063	1.2e-10	-0.267494	0.367603
20447	St6galnac3	ST6 (alpha-N-acetyl-neuraminyl-2,3-beta-galactosyl-1,3)-N-acetylgalactosaminide alpha-2,6-sialyltransferase 3	470.915	92.6911	301.496	-2.34496	1.21e-10	-0.643326	0.197849
20339	Sele	selectin, endothelial cell	132.972	449.621	59.8022	1.75758	1.22e-10	-1.15286	0.000232631
15039	H2-T22	histocompatibility 2, T region locus 22	43.2371	311.118	112.888	2.84712	1.22e-10	1.38455	0.010304
218038	Amph	amphiphysin	386.481	132.566	278.585	-1.54368	1.29e-10	-0.47228	0.147433
93705	Pcdhgb8	protocadherin gamma subfamily B, 8	308.797	95.7206	148.639	-1.68976	1.3e-10	-1.05485	0.000446672
75600	Calml4	calmodulin-like 4	145.883	36.1938	118.452	-2.011	1.31e-10	-0.300508	0.586688
16169	Il15ra	interleukin 15 receptor, alpha chain	138.869	549.952	126.572	1.98558	1.33e-10	-0.133758	0.876743
330385	9530026P05Rik	RIKEN cDNA 9530026P05 gene	254.16	21.0322	122.357	-3.59507	1.34e-10	-1.05464	0.130402
15278	Tfb2m	transcription factor B2, mitochondrial	238.92	72.6857	203.896	-1.71678	1.4e-10	-0.228695	0.655271
19273	Ptpru	protein tyrosine phosphatase, receptor type, U	830.482	287.14	412.816	-1.5322	1.45e-10	-1.00845	7.86e-05
99010	Lpcat4	lysophosphatidylcholine acyltransferase 4	103.328	346.69	97.4524	1.74641	1.46e-10	-0.0844628	0.89601
13711	Elf5	E74-like factor 5	298.271	100.025	317.445	-1.57626	1.48e-10	0.0898802	0.943986
52009	Hn1l	hematological and neurological expressed 1-like	419.538	1151.33	631.517	1.45642	1.49e-10	0.59002	0.0454898
16165	Il13ra2	interleukin 13 receptor, alpha 2	0.634016	39.9204	3.24717	5.97646	1.51e-10	2.35659	0.287617
236573	Gbp9	guanylate-binding protein 9	1785.44	4566.44	1862.58	1.35479	1.54e-10	0.0610286	0.939814
19184	Psmc5	protease (prosome, macropain) 26S subunit, ATPase 5	606.424	1508.78	851.014	1.31498	1.61e-10	0.488856	0.0671773
13681	Eif4a1	eukaryotic translation initiation factor 4A1	3326.38	7939.49	4812.84	1.25509	1.64e-10	0.532934	0.0266543
68121	Cep70	centrosomal protein 70	391.413	129.27	347.034	-1.5983	1.64e-10	-0.173614	0.786315
16500	Kcnb1	potassium voltage gated channel, Shab-related subfamily, member 1	580.194	168.194	304.38	-1.78641	1.65e-10	-0.93066	0.00431404
26464	Vnn3	vanin 3	111.959	351.412	89.3385	1.6502	1.65e-10	-0.32561	0.389122
75784	1700007G11Rik	RIKEN cDNA 1700007G11 gene	69.2973	10.6574	72.7998	-2.70094	1.65e-10	0.0711352	0.977926
19243	Ptp4a1	protein tyrosine phosphatase 4a1	340.688	894.397	603.371	1.39246	1.67e-10	0.824593	0.000946374
11556	Adrb3	adrenergic receptor, beta 3	93.9495	17.6795	104.722	-2.40981	1.67e-10	0.156608	0.802304
22092	Rsph1	radial spoke head 1 homolog (Chlamydomonas)	260.464	74.8312	157.984	-1.79937	1.7e-10	-0.721302	0.0321053
234669	Ces2b	carboxyesterase 2B	43.2352	2.52341	19.5357	-4.09876	1.73e-10	-1.14609	0.128201
27204	Syn3	synapsin III	108.569	20.7404	69.8924	-2.3881	1.75e-10	-0.63541	0.193072
97998	Deptor	DEP domain containing MTOR-interacting protein	936.271	328.924	829.924	-1.50917	1.76e-10	-0.173948	0.728592
623781	Gm14137	predicted gene 14137	2.01878	48.676	11.7856	4.59166	1.82e-10	2.54547	0.0120647
14365	Fzd3	frizzled homolog 3 (Drosophila)	904.056	308.285	841.883	-1.55215	1.82e-10	-0.102791	0.887924
212326	Fam149a	family with sequence similarity 149, member A	762.071	288.612	502.69	-1.40079	1.83e-10	-0.600256	0.0217444
65972	Ifi30	interferon gamma inducible protein 30	751.766	1972.51	881.469	1.39168	1.83e-10	0.229627	0.639003
171463	Il17rd	interleukin 17 receptor D	1343.87	524.075	755.931	-1.35855	1.87e-10	-0.830064	0.000578146
12827	Col4a2	collagen, type IV, alpha 2	13384.1	30771.6	9426	1.20108	1.87e-10	-0.505805	0.0268266
16188	Il3ra	interleukin 3 receptor, alpha chain	68.9865	285.935	56.6422	2.0513	1.92e-10	-0.284438	0.605763
319765	Igf2bp2	insulin-like growth factor 2 mRNA binding protein 2	231.205	616.979	341.995	1.41605	1.96e-10	0.564804	0.0397572
75909	Vmp1	vacuole membrane protein 1	1529	4906.58	2949.23	1.68213	1.99e-10	0.947749	0.0019638
97961	Nol12	nucleolar protein 12	79.6363	293.161	136.12	1.88019	2.02e-10	0.773377	0.0452357
70884	Ccdc81	coiled-coil domain containing 81	154.398	37.7986	98.2942	-2.03025	2.05e-10	-0.651473	0.108941
277396	Klhl23	kelch-like 23	532.729	184.024	375.895	-1.53351	2.06e-10	-0.503074	0.115339
68775	Atp6v1c2	ATPase, H+ transporting, lysosomal V1 subunit C2	746.363	283.719	666.365	-1.39541	2.14e-10	-0.163564	0.718963
11637	Ak2	adenylate kinase 2	442.151	1108.93	453.848	1.32656	2.2e-10	0.0376698	1
234094	Arhgef10	Rho guanine nucleotide exchange factor (GEF) 10	1440.25	555.879	825.47	-1.37348	2.25e-10	-0.803035	0.00125846
217305	Cd300ld	CD300 molecule-like family member d	125.028	386.521	125.754	1.62829	2.25e-10	0.00835517	0.983198
66205	Cd302	CD302 antigen	239.904	647.468	655.123	1.43235	2.26e-10	1.44931	7.61e-10
269346	Slc28a2	solute carrier family 28 (sodium-coupled nucleoside transporter), member 2	131.32	1243.23	125.546	3.24293	2.31e-10	-0.0648759	0.983198
17319	Mif	macrophage migration inhibitory factor	166.745	473.063	250.77	1.50439	2.38e-10	0.588728	0.0530619
81910	Rrbp1	ribosome binding protein 1	3739.29	8633.33	4500.16	1.20715	2.39e-10	0.267211	0.359485
320365	Fry	furry homolog (Drosophila)	2344.14	963.286	1349.39	-1.28302	2.41e-10	-0.796752	0.000521914
55942	Sertad1	SERTA domain containing 1	406.756	1058.1	330.82	1.37925	2.55e-10	-0.298116	0.26727
242553	Kank4	KN motif and ankyrin repeat domains 4	623.962	144.4	302.291	-2.11139	2.65e-10	-1.04552	0.00738352
13522	Adam28	a disintegrin and metallopeptidase domain 28	492.569	174.35	429.782	-1.49834	2.73e-10	-0.196719	0.639036
214321	Gm4787	predicted gene 4787	185.329	37.9074	169.859	-2.28954	2.74e-10	-0.125754	0.970012
213417	Klhdc8a	kelch domain containing 8A	99.8911	336.638	136.875	1.75277	2.78e-10	0.45443	0.320615
11515	Adcy9	adenylate cyclase 9	1265.62	457.526	710.206	-1.46792	2.85e-10	-0.83354	0.00203757
12608	Cebpb	CCAAT/enhancer binding protein (C/EBP), beta	553.798	1356.24	748.54	1.29218	2.86e-10	0.434719	0.110686
55944	Eif3d	eukaryotic translation initiation factor 3, subunit D	865.9	2118.04	897.961	1.29046	2.87e-10	0.0524521	1
80334	Kcnip4	Kv channel interacting protein 4	39.4807	3.11433	37.0838	-3.66415	2.88e-10	-0.090361	1
78255	Ralgps2	Ral GEF with PH domain and SH3 binding motif 2	921.723	272.362	670.094	-1.75881	2.89e-10	-0.459971	0.251442
75259	4930556M19Rik	RIKEN cDNA 4930556M19 gene	287.26	90.864	255.369	-1.66057	2.9e-10	-0.169772	0.771148
27410	Abca3	ATP-binding cassette, sub-family A (ABC1), member 3	10299.2	4380.88	8371.64	-1.23325	2.93e-10	-0.298955	0.258543
17260	Mef2c	myocyte enhancer factor 2C	1361.01	538.245	1054.73	-1.33834	2.94e-10	-0.367798	0.203782
68052	Rps13	ribosomal protein S13	986.081	2370.65	1696.01	1.2655	3.03e-10	0.782362	0.000488305
19698	Relb	avian reticuloendotheliosis viral (v-rel) oncogene related B	211.118	1012.18	327.098	2.26134	3.22e-10	0.631673	0.249226
381218	4430402I18Rik	RIKEN cDNA 4430402I18 gene	122.32	27.0838	69.9103	-2.17515	3.37e-10	-0.80708	0.0655187
751864	Gm9733	predicted gene 9733	10.6677	81.5896	11.1664	2.93513	3.41e-10	0.0659122	1
70640	Dcp2	DCP2 decapping enzyme homolog (S. cerevisiae)	1755.47	4092.29	2479.93	1.22105	3.49e-10	0.498441	0.037567
14652	Glp1r	glucagon-like peptide 1 receptor	856.366	128.349	375.647	-2.73815	3.5e-10	-1.18885	0.0222653
16362	Irf1	interferon regulatory factor 1	1785.21	7435.85	1584.29	2.05841	3.52e-10	-0.172253	0.779968
234734	Aars	alanyl-tRNA synthetase	1281.53	3049.71	1230.82	1.2508	3.59e-10	-0.0582468	0.865916
225207	Zfp521	zinc finger protein 521	748.743	283.418	438.499	-1.40154	3.65e-10	-0.771899	0.00256945
104759	Pld4	phospholipase D family, member 4	300.234	1303.21	498.06	2.11791	3.66e-10	0.730231	0.108248
19246	Ptpn1	protein tyrosine phosphatase, non-receptor type 1	1224.01	2917.42	1049.53	1.25308	3.68e-10	-0.22188	0.40442
72747	Ttc39c	tetratricopeptide repeat domain 39C	82.0919	266.066	114.654	1.69647	3.77e-10	0.481976	0.22104
233332	Adamts17	a disintegrin-like and metallopeptidase (reprolysin type) with thrombospondin type 1 motif, 17	305.24	21.7244	174.324	-3.81255	3.92e-10	-0.808174	0.33996
213988	Tnrc6b	trinucleotide repeat containing 6b	6470.76	2710.03	3864.79	-1.25563	3.96e-10	-0.743544	0.0010106
21946	Pglyrp1	peptidoglycan recognition protein 1	52.9745	197.232	54.3041	1.89652	4.19e-10	0.0357634	1
12370	Casp8	caspase 8	765.461	1824.71	864.556	1.25327	4.31e-10	0.17563	0.636082
19206	Ptch1	patched homolog 1	1737.17	695.519	1036.52	-1.32058	4.34e-10	-0.744998	0.00215719
73545	1700094D03Rik	RIKEN cDNA 1700094D03 gene	529.418	198.063	488.368	-1.41845	4.35e-10	-0.116438	0.83353
12417	Cbx3	chromobox 3	526.64	198.887	546.161	-1.40487	4.35e-10	0.052509	0.94647
26443	Psma6	proteasome (prosome, macropain) subunit, alpha type 6	796.356	1937.86	1368.35	1.28298	4.37e-10	0.780956	0.000736758
27966	Rrp9	RRP9, small subunit (SSU) processome component, homolog (yeast)	146.807	422.226	140.749	1.52409	4.37e-10	-0.0607931	0.971336
18550	Furin	furin (paired basic amino acid cleaving enzyme)	1448.28	3706.46	1368.13	1.3557	4.5e-10	-0.0821443	0.83911
12398	Cbfa2t3	core-binding factor, runt domain, alpha subunit 2, translocated to, 3 (human)	1669.83	559.311	634.79	-1.57798	4.53e-10	-1.39535	2.07e-07
13874	Ereg	epiregulin	15.1664	307.667	90.5464	4.34242	4.64e-10	2.57778	0.000955554
56095	Ftsj3	FtsJ homolog 3 (E. coli)	430.681	1084.05	641.043	1.33174	4.83e-10	0.573803	0.0331235
17085	Ly9	lymphocyte antigen 9	122.246	385.249	188.944	1.656	4.85e-10	0.628169	0.0712008
74052	Ttc21a	tetratricopeptide repeat domain 21A	833.388	177.432	302.913	-2.23172	4.95e-10	-1.46008	0.000187602
330814	Lphn1	latrophilin 1	1736.51	704.998	608.599	-1.3005	5.12e-10	-1.51263	8.91e-12
66166	S100a14	S100 calcium binding protein A14	39.6654	639.674	293.578	4.01138	5.14e-10	2.88779	3.04e-05
12261	C1qbp	complement component 1, q subcomponent binding protein	214.297	570.931	386.761	1.41371	5.14e-10	0.851833	0.00105894
70549	Tln2	talin 2	1266.12	340.134	960.227	-1.89624	5.42e-10	-0.398969	0.385013
11668	Aldh1a1	aldehyde dehydrogenase family 1, subfamily A1	16740	4951.17	13329.5	-1.75745	5.49e-10	-0.328677	0.428181
67893	Tmem86a	transmembrane protein 86A	83.0279	306.028	165.336	1.882	5.52e-10	0.993733	0.00714666
330721	Nek5	NIMA (never in mitosis gene a)-related expressed kinase 5	318.117	102.178	153.428	-1.63848	5.54e-10	-1.052	0.00039947
320111	Prr18	proline rich region 18	290.759	92.1427	99.0488	-1.65788	5.55e-10	-1.55361	1.61e-07
56613	Rps6ka4	ribosomal protein S6 kinase, polypeptide 4	487.538	1207.94	429.174	1.30896	5.59e-10	-0.183953	0.564524
66930	Fank1	fibronectin type 3 and ankyrin repeat domains 1	114.778	23.9195	51.4045	-2.26259	5.64e-10	-1.15889	0.00587604
20913	Stxbp4	syntaxin binding protein 4	395.984	137.828	353.576	-1.52257	5.76e-10	-0.163421	0.784752
26426	Nubp2	nucleotide binding protein 2	168.347	474.356	208.362	1.49453	5.79e-10	0.307657	0.465367
252972	Tpcn1	two pore channel 1	1057.37	418.985	475.047	-1.33551	5.82e-10	-1.15433	1.05e-06
27053	Asns	asparagine synthetase	251.817	663.897	322.586	1.39858	5.83e-10	0.357307	0.284344
329154	Ankrd44	ankyrin repeat domain 44	4412.37	1492.46	2897.73	-1.56386	6.08e-10	-0.606634	0.0559308
28240	Trpm2	transient receptor potential cation channel, subfamily M, member 2	96.692	304.228	53.1327	1.65369	6.25e-10	-0.863798	0.0105442
71398	5430427O19Rik	RIKEN cDNA 5430427O19 gene	98.7923	296.492	164.571	1.58552	6.37e-10	0.736238	0.0196689
59014	Rrs1	RRS1 ribosome biogenesis regulator homolog (S. cerevisiae)	199.967	544.16	236.808	1.44427	6.37e-10	0.24396	0.590709
230972	Arhgef16	Rho guanine nucleotide exchange factor (GEF) 16	182.894	503.297	187.256	1.4604	6.38e-10	0.034	1
110012	Tpgs1	tubulin polyglutamylase complex subunit 1	49.0824	173.578	161.702	1.82231	6.45e-10	1.72006	5.36e-08
269693	Ccdc60	coiled-coil domain containing 60	97.1404	17.8169	43.3198	-2.44682	6.47e-10	-1.16504	0.0101216
328287	Gm20554	predicted gene, 20554	288.593	80.3351	198.136	-1.84493	6.47e-10	-0.542546	0.189421
19261	Sirpa	signal-regulatory protein alpha	2049.51	4758.99	2742.66	1.21537	6.52e-10	0.420293	0.11083
231430	Cox18	cytochrome c oxidase assembly protein 18	54.109	196.392	70.7297	1.8598	6.53e-10	0.386447	0.496449
20167	Rtn2	reticulon 2 (Z-band associated protein)	113.293	26.8565	113.463	-2.07672	6.53e-10	0.00215946	1
68981	Snrpa1	small nuclear ribonucleoprotein polypeptide A'	198.797	540.03	263.664	1.44174	6.64e-10	0.407406	0.232435
73737	1110008P14Rik	RIKEN cDNA 1110008P14 gene	72.4718	239.264	147.355	1.72311	6.73e-10	1.02381	0.00127771
73711	Mvb12a	multivesicular body subunit 12A	177.652	483.888	370.462	1.44562	6.74e-10	1.06027	5.1e-05
140559	Igsf8	immunoglobulin superfamily, member 8	246.664	637.05	243.367	1.36886	6.84e-10	-0.0194131	1
328977	Zfp532	zinc finger protein 532	1151.85	453.222	540.239	-1.34566	6.85e-10	-1.09228	4.85e-06
22355	Vipr2	vasoactive intestinal peptide receptor 2	499.359	125.101	336.293	-1.99699	6.93e-10	-0.570359	0.19968
72480	Tspyl4	TSPY-like 4	611.184	233.766	507.363	-1.38654	6.97e-10	-0.268589	0.460902
12007	Azgp1	alpha-2-glycoprotein 1, zinc	72.771	11.4207	60.2933	-2.67171	6.99e-10	-0.271368	0.771148
228357	Lrp4	low density lipoprotein receptor-related protein 4	6569.05	2820.21	3509.18	-1.21988	7.02e-10	-0.904548	3.3e-05
76441	Daam2	dishevelled associated activator of morphogenesis 2	718.217	189.172	426.622	-1.92472	7.14e-10	-0.75146	0.0578411
17967	Ncam1	neural cell adhesion molecule 1	185.306	53.855	94.3739	-1.78276	7.25e-10	-0.973447	0.00441975
58218	Trem3	triggering receptor expressed on myeloid cells 3	17.0807	102.607	10.3745	2.58669	7.47e-10	-0.719328	0.354872
237886	Slfn9	schlafen 9	93.2392	1256.83	513.395	3.75271	7.61e-10	2.46106	0.000199846
67511	Tmed9	transmembrane emp24 protein transport domain containing 9	737.451	1754.32	1120.91	1.25029	7.69e-10	0.604053	0.0132987
67155	Smarca2	SWI/SNF related, matrix associated, actin dependent regulator of chromatin, subfamily a, member 2	6801.94	1768.12	4015.05	-1.94373	7.92e-10	-0.76053	0.0548001
[truncated: 7,726 more rows]

## Sheet: Supplemental Data 5
Supplemental Data 5_Day_6_three_groups_DEG_Deseq
[truncated: 11,802 more rows]

[truncated: 3 more sheets: Supplemental Data 6, Supplemental Data 7, Supplemental Data 8]
