# Supplementary material for: COVID-19 and influenza infections mediate distinct pulmonary cellular and transcriptomic changes
Source: Commun Biol. 2023 Dec 13;6:1265. doi: 10.1038/s42003-023-05626-z (PMC10719262; doi:10.1038/s42003-023-05626-z)
Supplement: Supplementary file 5 — Supplemental Data 9 [file 42003_2023_5626_MOESM5_ESM.xlsx]

## Sheet: CoV4dpi-only - DEG_Cov4dpi_only
DEG_Cov4dpi_only
gene	p_val	avg_log2FC	pct.1	pct.2	p_val_adj	cluster
Igkc	0	5.24363	0.949	0.04	0	2
Cd79a	0	3.77283	0.949	0.009	0	2
Ebf1	0	3.6099	0.926	0.045	0	2
Scd1	0	3.03658	0.851	0.025	0	2
Ighd	0	2.7526	0.747	0.006	0	2
Ms4a1	0	2.56977	0.767	0.008	0	2
Bank1	0	2.32409	0.757	0.007	0	2
H2-Ob	0	2.29539	0.787	0.013	0	2
S100a9	0	7.5275	0.972	0.035	0	5
S100a8	0	7.46398	0.972	0.022	0	5
Retnlg	0	6.01101	0.807	0.01	0	5
G0s2	0	5.35151	0.934	0.025	0	5
Hdc	0	4.56366	0.934	0.026	0	5
Acod1	0	4.56111	0.934	0.03	0	5
Il1r2	0	4.28616	0.948	0.031	0	5
Cxcr2	0	3.37257	0.797	0.005	0	5
Csf3r	0	3.09679	0.92	0.028	0	5
Clec4d	2.49e-301	4.77409	0.972	0.058	5.13e-297	5
Trem1	3.17e-299	3.81507	0.92	0.042	6.53e-295	5
Ccr1	7.02e-298	4.0519	0.981	0.06	1.45e-293	5
Slc7a11	8.42e-297	4.44843	0.915	0.042	1.74e-292	5
Cd79b	1.23e-295	2.52388	0.74	0.01	2.55e-291	2
Pou2af1	4.44e-291	2.44149	0.716	0.007	9.17e-287	2
Ighm	1.68e-290	3.90663	0.932	0.071	3.48e-286	2
H2-DMb2	7.82e-283	1.99421	0.713	0.008	1.61e-278	2
Cd3e	3.61e-282	2.24621	0.727	0.012	7.45e-278	3
Klre1	6.8e-278	2.60526	0.826	0.013	1.4e-273	7
Cd33	1.02e-275	2.34846	0.774	0.019	2.1e-271	5
Pax5	5.29e-275	2.02764	0.659	0.003	1.09e-270	2
Arg2	9.6e-272	2.39196	0.783	0.022	1.98e-267	5
Ly6d	5.03e-270	2.29805	0.693	0.01	1.04e-265	2
Hcar2	2.94e-269	2.80916	0.708	0.012	6.07e-265	5
Prf1	1.15e-263	3.47094	0.87	0.02	2.38e-259	7
Cd3d	4.23e-261	2.19365	0.683	0.013	8.72e-257	3
Gzma	2.5e-260	5.621	0.967	0.033	5.16e-256	7
Itk	7.93e-256	2.50291	0.775	0.037	1.64e-251	3
Sgms2	8.21e-253	2.45475	0.736	0.022	1.69e-248	5
Klrb1c	5.84e-252	2.31868	0.739	0.011	1.21e-247	7
Rdh12	3.54e-245	3.55343	0.726	0.025	7.3e-241	5
Cd19	4.73e-244	1.70987	0.622	0.007	9.75e-240	2
Trac	2.17e-242	2.04883	0.631	0.01	4.48e-238	3
Mcemp1	4.39e-242	2.99458	0.835	0.049	9.06e-238	5
Cd300ld	2.25e-241	2.82242	0.797	0.038	4.65e-237	5
Trem3	2.5e-241	1.92366	0.608	0.006	5.16e-237	5
Tnfsf15	3.58e-240	2.18378	0.719	0.004	7.38e-236	9
Trbc2	1.08e-238	2.76445	0.747	0.037	2.23e-234	3
Ncr1	8.78e-238	1.60632	0.554	0.001	1.81e-233	7
Mirt2	1.66e-236	1.91818	0.561	0.002	3.43e-232	5
Fpr2	1.43e-235	2.05808	0.646	0.013	2.95e-231	5
Mmp9	4.25e-235	1.96733	0.552	0.001	8.77e-231	5
Klra8	1.71e-234	2.81136	0.587	0.003	3.53e-230	7
Bcl11b	6.11e-233	1.95751	0.604	0.009	1.26e-228	3
Ptgs2os2	1.58e-231	2.04403	0.58	0.005	3.27e-227	5
Hp	1.29e-228	3.03822	0.858	0.059	2.67e-224	5
Gzmb	2.47e-228	3.56453	0.891	0.031	5.09e-224	7
Clec4e	1.54e-224	3.35042	0.906	0.078	3.18e-220	5
Ednrb	3.24e-224	3.7059	0.953	0.028	6.69e-220	8
Slpi	1.25e-221	3.96956	0.882	0.078	2.57e-217	5
Ifitm1	1.5e-221	4.44577	0.854	0.069	3.09e-217	5
Il1b	1.09e-220	4.74079	0.976	0.128	2.24e-216	5
Adam8	4.11e-219	3.24077	0.868	0.075	8.48e-215	5
Il7r	1.16e-216	3.25428	0.809	0.075	2.39e-212	3
Nkg7	6.69e-215	3.8147	0.967	0.048	1.38e-210	7
Klra4	1.13e-214	2.95932	0.565	0.005	2.34e-210	7
Cd3g	5.14e-214	1.67143	0.553	0.007	1.06e-209	3
Ptafr	4.04e-213	2.64725	0.873	0.074	8.34e-209	5
Nlrp3	6.8e-213	3.37463	0.934	0.098	1.4e-208	5
4732465J04Rik	1.95e-211	1.65443	0.495	0.001	4.02e-207	5
Pglyrp1	3.18e-210	2.78439	0.769	0.052	6.57e-206	5
Wfdc21	8.06e-210	3.04356	0.698	0.031	1.66e-205	5
Il12rb2	3.77e-204	2.12109	0.739	0.02	7.77e-200	7
Adgre4	4.3e-204	2.01813	0.75	0.004	8.87e-200	11
Il1f9	2.57e-203	2.09019	0.476	0.001	5.3e-199	5
Lilr4b	3.54e-201	3.51022	0.958	0.142	7.31e-197	5
Dio2	7.97e-201	2.08835	0.625	0.004	1.65e-196	9
Slc16a3	1.49e-199	2.77701	0.816	0.069	3.08e-195	5
Ptx3	4.51e-199	3.42534	1	0.02	9.31e-195	9
Stfa2l1	9.57e-199	3.61681	0.486	0.003	1.98e-194	5
Klrb1b	4.96e-198	2.47931	0.554	0.006	1.02e-193	7
Chst1	1.12e-197	1.96641	0.625	0.008	2.31e-193	8
Lcn21	5.28e-197	3.64404	0.816	0.073	1.09e-192	5
C5ar1	1.49e-196	2.40127	0.764	0.055	3.08e-192	5
Rab44	6.19e-195	1.82142	0.495	0.005	1.28e-190	5
Iglc2	6.91e-193	1.98124	0.48	0.003	1.43e-188	2
Sytl3	8.45e-193	2.28869	0.826	0.035	1.74e-188	7
Fcmr	1.17e-190	1.46313	0.463	0.001	2.41e-186	2
4833407H14Rik	3.61e-190	2.44094	0.759	0.063	7.45e-186	5
H2-Aa1	8.98e-190	2.98055	0.959	0.226	1.85e-185	2
Fibin	1.21e-188	3.90975	0.906	0.034	2.5e-184	8
Cd141	2.01e-186	3.88442	0.958	0.16	4.15e-182	5
Lilrb4a	1.12e-185	3.34462	0.981	0.177	2.3e-181	5
Slfn4	1.41e-185	3.13129	0.807	0.073	2.91e-181	5
H2-Eb11	8.49e-185	2.53971	0.97	0.21	1.75e-180	2
H2-Ab11	4.84e-184	2.75392	0.97	0.228	9.99e-180	2
Entpd1	5.11e-184	3.26897	0.91	0.135	1.05e-179	5
Cd300lf1	5.78e-183	2.62734	0.91	0.115	1.19e-178	5
Mef2c	3.26e-182	2.47551	0.828	0.115	6.73e-178	2
Icos	4.59e-181	2.37191	0.529	0.017	9.47e-177	3
Adamts14	2.53e-179	1.28076	0.435	0.002	5.22e-175	7
Slc22a23	8.3e-177	1.64782	0.516	0.005	1.71e-172	8
Kit	1.83e-176	2.86148	0.921	0.07	3.77e-172	6
Dhrs9	9.18e-176	1.63171	0.448	0.004	1.89e-171	5
Klri2	9.32e-176	1.79646	0.511	0.007	1.92e-171	7
Slc15a31	1.06e-175	2.82112	0.939	0.15	2.18e-171	5
Lmnb1	1.38e-175	3.80321	0.962	0.208	2.84e-171	5
Smox	2.05e-175	2.50895	0.825	0.096	4.24e-171	5
Mmp8	3.47e-175	2.52742	0.519	0.014	7.17e-171	5
Hvcn1	4.47e-175	1.62629	0.584	0.031	9.22e-171	2
Mirt1	1.47e-174	2.51559	0.816	0.095	3.03e-170	5
Klrc2	1.04e-173	1.98213	0.674	0.021	2.14e-169	7
Tlr6	3.89e-173	1.40962	0.443	0.004	8.04e-169	5
Cd55	2.22e-171	1.84845	0.591	0.037	4.59e-167	2
Gm39321	4.76e-171	1.55958	0.458	0.007	9.83e-167	5
Cd741	6.12e-171	3.35519	0.99	0.401	1.26e-166	2
Cma1	2.05e-170	1.29622	0.435	0.003	4.24e-166	7
Grap2	1.03e-168	2.08286	0.648	0.056	2.13e-164	3
Cstdc4	8.47e-168	3.74103	0.429	0.004	1.75e-163	5
Msrb1	1.02e-167	2.88425	0.92	0.156	2.11e-163	5
Emilin2	1.16e-167	2.28677	0.769	0.076	2.39e-163	5
Arsb	2.68e-167	1.86551	0.783	0.037	5.54e-163	7
Mzb1	6.24e-167	1.2892	0.409	0.001	1.29e-162	2
Eomes	4.06e-166	2.10767	0.63	0.019	8.38e-162	7
Tbx2	4.78e-166	2.47596	0.75	0.023	9.87e-162	8
Sema3g1	7.52e-166	2.52237	0.816	0.051	1.55e-161	6
Mcf2l	8.21e-166	2.2243	0.711	0.034	1.69e-161	6
Selenon	3.15e-165	2.33438	0.741	0.076	6.5e-161	5
Asprv1	4.27e-165	2.9263	0.42	0.004	8.81e-161	5
Grb14	7.32e-165	1.39861	0.5	0.005	1.51e-160	8
Ccr7	7.12e-164	1.78546	0.76	0.087	1.47e-159	2
Smpdl3b	1.39e-163	1.91723	0.688	0.005	2.86e-159	11
Glp1r	4.2e-163	2.70884	0.798	0.05	8.68e-159	6
Thy1	4.95e-163	1.54084	0.498	0.018	1.02e-158	3
Cd28	1.25e-162	1.87474	0.502	0.02	2.57e-158	3
Gimap3	6.09e-162	2.36508	0.734	0.099	1.26e-157	3
Pilra	8.47e-162	1.80901	0.613	0.037	1.75e-157	5
Antxr2	2.17e-161	2.63546	0.915	0.166	4.48e-157	5
Gm8369	2.74e-160	2.01627	0.686	0.073	5.67e-156	2
Tek1	2.95e-159	2.69209	0.904	0.075	6.09e-155	6
Acer2	6.64e-159	2.54123	0.842	0.063	1.37e-154	6
Lat	6.87e-158	1.29568	0.444	0.01	1.42e-153	3
Trim30b	7.02e-158	1.91832	0.594	0.037	1.45e-153	5
Tbx21	1.16e-157	1.3327	0.554	0.014	2.39e-153	7
Rnf149	1.17e-157	2.11973	0.811	0.103	2.41e-153	5
Edil3	4.13e-157	1.71081	0.531	0.008	8.52e-153	8
Skap1	9.2e-157	1.46819	0.505	0.023	1.9e-152	3
Grina	1.31e-156	2.68373	0.906	0.17	2.7e-152	5
2310001H17Rik	7.25e-156	1.84014	0.67	0.057	1.5e-151	5
Sox17	1.22e-155	1.88109	0.526	0.014	2.51e-151	6
Clca3a1	3e-155	2.31893	0.667	0.032	6.2e-151	6
Gm20406	3.13e-155	1.41723	0.41	0.005	6.45e-151	5
F630028O10Rik	3.76e-155	1.7758	0.42	0.006	7.77e-151	5
Klra9	7.03e-155	2.27935	0.5	0.01	1.45e-150	7
Trib1	9.83e-155	2.88077	0.896	0.169	2.03e-150	5
Slc2a3	1.67e-154	2.4	0.557	0.03	3.44e-150	5
Blnk	2.41e-154	1.27197	0.527	0.028	4.97e-150	2
Alox5ap1	3.05e-154	2.48446	0.868	0.133	6.3e-150	5
Fpr1	1.14e-151	1.71316	0.406	0.006	2.35e-147	5
A530064D06Rik	1.28e-151	1.43607	0.406	0.006	2.63e-147	5
Snx20	1.31e-151	2.75996	0.92	0.201	2.7e-147	5
Tcf7	7.58e-151	1.65197	0.509	0.027	1.56e-146	3
Enho	4.29e-150	1.34467	0.562	0.011	8.85e-146	8
Wfdc17	5.91e-150	4.09727	0.797	0.121	1.22e-145	5
Klrk1	5.09e-149	2.51538	0.783	0.046	1.05e-144	7
Tyrobp1	2.17e-148	3.18414	0.976	0.293	4.49e-144	5
Cxcl2	4.41e-148	4.61524	1	0.355	9.11e-144	5
Ralgps2	4.66e-148	1.60211	0.534	0.035	9.62e-144	2
Tnfrsf13c	5.19e-148	1.09772	0.365	0.001	1.07e-143	2
Clec14a1	6.65e-148	2.90493	0.877	0.08	1.37e-143	6
Themis2	8.85e-148	1.6504	0.637	0.051	1.83e-143	5
Ncf2	2.27e-147	2.60612	0.863	0.151	4.69e-143	5
Siglecg	4.34e-145	1.09862	0.389	0.006	8.96e-141	2
Fcrla	5.72e-145	1.25375	0.389	0.006	1.18e-140	2
Gata2	8.57e-145	2.42752	0.851	0.071	1.77e-140	6
Gsr	1.3e-144	2.03324	0.703	0.076	2.67e-140	5
Il33	3.52e-144	2.75545	0.875	0.023	7.26e-140	9
Pde3a	6.54e-144	2.16599	0.711	0.043	1.35e-139	6
Tpd52	6.95e-144	3.01652	0.962	0.27	1.44e-139	5
Ngf	1.13e-143	1.37868	0.469	0.003	2.34e-139	9
Fzd4	4.25e-143	2.26053	0.842	0.073	8.77e-139	6
Smim3	6.82e-142	1.78118	0.693	0.073	1.41e-137	5
Gm14548	7.47e-142	1.18493	0.396	0.007	1.54e-137	5
Ramp3	8.07e-142	2.38093	0.491	0.029	1.66e-137	3
Vpreb3	3.43e-141	1.10986	0.365	0.003	7.08e-137	2
Mxd1	3.76e-141	3.17499	0.976	0.328	7.76e-137	5
Osgin1	4.51e-141	1.60284	0.481	0.021	9.31e-137	5
Cxcl3	1.2e-140	3.41316	0.472	0.02	2.47e-136	5
BE692007	1.49e-140	1.75297	0.584	0.056	3.08e-136	2
H2-Eb2	2.83e-140	1.1242	0.375	0.005	5.84e-136	2
Ephb4	1.25e-139	1.68722	0.553	0.022	2.59e-135	6
Bgn	1.26e-139	3.39883	0.683	0.104	2.59e-135	4
Slc22a15	2.53e-139	1.84703	0.542	0.036	5.22e-135	5
Il2rb1	5.07e-139	3.44146	0.978	0.107	1.05e-134	7
Pou2f2	6.16e-139	1.77731	0.608	0.063	1.27e-134	2
Emb	1.18e-138	3.0862	0.826	0.211	2.43e-134	3
Eif2ak3	1.49e-138	1.5881	0.655	0.083	3.07e-134	2
Tmeff2	2.53e-138	1.55802	0.453	0.006	5.23e-134	8
Txk1	2.6e-137	2.7153	0.924	0.083	5.37e-133	7
Slc11a11	3.04e-137	2.53675	0.741	0.097	6.27e-133	5
Fcrl1	8.74e-137	0.986753	0.355	0.003	1.8e-132	2
Cpne2	1.4e-136	1.91844	0.533	0.034	2.89e-132	5
Pcdh11	4.97e-136	3.07966	0.953	0.066	1.03e-131	8
Ptpn22	5.82e-136	1.94567	0.802	0.151	1.2e-131	3
Sh2d3c	1.02e-135	2.29429	0.736	0.1	2.11e-131	5
Adgrl41	3.55e-135	2.67642	0.974	0.12	7.32e-131	6
Cd22	2.15e-134	1.05495	0.378	0.008	4.43e-130	2
Gnao1	3.14e-134	2.19533	0.719	0.031	6.48e-130	8
Iglc3	5.74e-134	1.30097	0.345	0.003	1.18e-129	2
Clec1a1	1.02e-133	2.80744	0.947	0.112	2.1e-129	6
Mgp	1.42e-133	4.94986	0.833	0.234	2.94e-129	4
Adgrl31	1.44e-133	2.43949	0.789	0.066	2.98e-129	6
Hmcn1	7.46e-133	2.29463	0.693	0.048	1.54e-128	6
Ptprb1	8.06e-133	3.49757	1	0.151	1.66e-128	6
Ankrd33b	9.61e-132	2.25696	0.906	0.192	1.98e-127	5
Tnfrsf18	1.03e-131	1.44879	0.454	0.025	2.13e-127	3
Tie1	1.88e-131	1.91523	0.763	0.06	3.87e-127	6
Pla2g71	1.15e-130	1.95832	0.764	0.103	2.37e-126	5
Fcgr31	1.22e-130	2.04763	0.802	0.123	2.53e-126	5
Epas1	1.3e-130	2.49925	0.894	0.252	2.68e-126	1
Lck	2.35e-130	1.47146	0.474	0.031	4.85e-126	3
Tmem1001	2.51e-130	2.82722	0.86	0.089	5.19e-126	6
Txndc16	3.94e-130	1.49053	0.537	0.049	8.12e-126	2
Piezo2	8.92e-130	2.50485	0.781	0.04	1.84e-125	8
Itga11	1.18e-129	2.95618	0.956	0.126	2.44e-125	6
Spib	4.78e-129	0.988584	0.355	0.006	9.87e-125	2
Ms4a4b	7.44e-129	2.15254	0.645	0.089	1.54e-124	3
Gm16556	1.78e-128	1.07685	0.307	0.001	3.66e-124	5
Pik3ap1	2.35e-128	2.27257	0.849	0.176	4.85e-124	5
Mrgpra2b	3.07e-128	1.11392	0.307	0.001	6.33e-124	5
Fendrr	7.49e-128	2.12919	0.711	0.052	1.55e-123	6
Gm34455	9.27e-128	1.87986	0.594	0.057	1.91e-123	5
Kbtbd11	1.04e-127	1.63043	0.567	0.06	2.14e-123	3
Car4	1.14e-127	3.33688	0.984	0.08	2.36e-123	8
Fbln2	1.15e-127	2.41599	0.781	0.021	2.37e-123	9
Stx11	1.43e-127	2.07033	0.665	0.08	2.96e-123	5
Chil1	1.92e-127	1.53069	0.368	0.008	3.95e-123	5
Trbc1	2.64e-127	2.11707	0.532	0.05	5.44e-123	3
B3gnt5	1.73e-126	1.61643	0.601	0.076	3.57e-122	2
Cxcr5	2.83e-126	1.0495	0.375	0.011	5.84e-122	2
Klrb1a	6.91e-126	1.19919	0.304	0.001	1.43e-121	7
Ctss	9.04e-126	3.25827	0.835	0.372	1.87e-121	0
Lrg11	1.1e-125	1.96561	0.807	0.126	2.27e-121	5
Igsf6	2.47e-125	1.99472	0.608	0.06	5.1e-121	5
Kank3	7.82e-125	1.75153	0.649	0.043	1.61e-120	6
Slc40a1	8.26e-125	1.42723	0.349	0.006	1.7e-120	5
Cd6	8.88e-125	1.51808	0.389	0.015	1.83e-120	3
Zfp318	1.78e-124	1.59415	0.564	0.062	3.68e-120	2
H2-Oa	3.19e-124	1.05476	0.331	0.004	6.59e-120	2
Csf3	3.99e-124	2.02773	0.625	0.012	8.24e-120	9
Cd5	4.53e-124	1.45096	0.355	0.008	9.34e-120	3
Efnb21	4.6e-124	2.72808	0.789	0.077	9.49e-120	6
Cyp4f181	4.71e-124	2.39369	0.755	0.121	9.72e-120	5
Srgn	8.02e-124	4.20088	0.991	0.67	1.65e-119	5
Mefv	8.3e-124	1.82813	0.495	0.033	1.71e-119	5
Vwf1	1.05e-123	3.02552	0.781	0.074	2.16e-119	6
Satb1	2.31e-123	1.88673	0.861	0.2	4.77e-119	2
Lsmem1	3.45e-123	1.4498	0.382	0.012	7.13e-119	5
Cd37	6.1e-123	1.81521	0.797	0.189	1.26e-118	2
Tlr13	6.25e-123	1.36962	0.491	0.032	1.29e-118	5
Csf2rb1	8.77e-123	2.13618	0.835	0.149	1.81e-118	5
Klra7	1.38e-122	1.75129	0.391	0.007	2.85e-118	7
Upp1	1.95e-122	2.18181	0.495	0.034	4.03e-118	5
AI839979	3.13e-122	1.14985	0.382	0.012	6.45e-118	5
Rgs6	3.98e-122	1.36543	0.359	0.003	8.21e-118	8
Gpihbp11	4.64e-122	2.54623	0.886	0.103	9.57e-118	6
Serping1	6.3e-122	2.95099	0.566	0.068	1.3e-117	4
Fasl	8.26e-122	1.65477	0.62	0.033	1.71e-117	7
Ccl61	9.39e-122	2.26012	0.906	0.199	1.94e-117	5
Lef1	2.76e-121	1.81598	0.464	0.035	5.7e-117	3
Rab20	1.45e-120	1.81789	0.689	0.095	2.98e-116	5
H2-DMa	2.79e-120	1.21888	0.622	0.083	5.76e-116	2
Sema3c1	4.47e-120	2.99872	0.939	0.13	9.23e-116	6
Il2rb	7.18e-120	1.41443	0.611	0.07	1.48e-115	3
Adgrg1	8.27e-120	2.21608	0.672	0.031	1.71e-115	8
Rasgef1a	8.56e-120	2.1664	0.684	0.054	1.77e-115	6
Dpysl5	9.22e-120	1.17296	0.344	0.003	1.9e-115	8
Klra3	1.59e-119	1.34028	0.326	0.003	3.28e-115	7
Myzap1	2.86e-119	2.24774	0.895	0.104	5.9e-115	6
Mpp7	2.95e-119	2.32943	0.774	0.143	6.09e-115	5
Efnb1	5.86e-119	1.98731	0.763	0.071	1.21e-114	6
Fgfr31	9.56e-119	2.52389	0.797	0.049	1.97e-114	8
Cd44	2.78e-118	2.4352	0.958	0.306	5.74e-114	5
D630045J12Rik	3.4e-118	1.13045	0.328	0.002	7.02e-114	8
Itga3	5.83e-118	2.18154	0.766	0.044	1.2e-113	8
Lilra6	1.36e-117	1.2726	0.363	0.011	2.82e-113	5
Ushbp1	1.83e-117	1.81974	0.553	0.03	3.77e-113	6
Il1rn1	2.37e-117	2.59477	0.731	0.108	4.9e-113	5
Cd27	2.72e-117	1.47366	0.43	0.028	5.61e-113	3
Spn1	1.2e-116	2.38316	0.848	0.085	2.47e-112	7
Serpinb6b1	2.16e-116	2.73281	0.88	0.095	4.46e-112	7
Ctsw	2.53e-116	1.86537	0.641	0.039	5.23e-112	7
Serpinb9b	3.85e-116	1.67965	0.272	0.001	7.95e-112	7
Gm1604a	4.83e-116	1.05281	0.288	0.002	9.96e-112	5
Prx2	5.48e-116	2.87778	0.938	0.076	1.13e-111	8
Ccl51	7.6e-116	5.06518	0.989	0.152	1.57e-111	7
Tmem2041	3.59e-115	2.3328	0.781	0.048	7.4e-111	8
Nsf	8.2e-115	1.52335	0.669	0.12	1.69e-110	2
Ly6c1	9.44e-115	2.41524	0.805	0.211	1.95e-110	1
Mmp3	1.01e-114	3.19962	0.906	0.035	2.08e-110	9
Gramd31	1.07e-114	2.09745	0.621	0.104	2.2e-110	3
Prdx5	1.07e-114	2.21377	0.901	0.238	2.2e-110	5
Sla2	2.08e-114	1.4214	0.576	0.03	4.29e-110	7
Cd300e	2.45e-114	1.51792	0.562	0.005	5.06e-110	11
Podxl1	2.96e-114	2.43283	0.956	0.134	6.11e-110	6
Rasal2	3.78e-114	1.95982	0.763	0.075	7.79e-110	6
Apobr	4.9e-114	1.47591	0.491	0.038	1.01e-109	5
Slco2a11	8.27e-114	2.82559	1	0.171	1.71e-109	6
Plek1	8.41e-114	2.4347	0.948	0.311	1.73e-109	5
Ccdc68	9.08e-114	1.60444	0.5	0.014	1.87e-109	8
Cemip21	1.32e-113	2.78224	0.921	0.14	2.73e-109	6
Myrip	1.75e-113	1.6009	0.553	0.031	3.62e-109	6
Cebpb1	1.78e-113	2.50847	0.981	0.432	3.68e-109	5
Sirpb1b	2.89e-113	1.0948	0.382	0.015	5.96e-109	5
Gla	3.32e-113	2.11657	0.722	0.123	6.86e-109	5
Isg20	6.73e-113	2.63815	0.703	0.121	1.39e-108	5
Fxyd51	9.06e-113	2.36272	0.981	0.456	1.87e-108	5
C5ar2	1.44e-112	1.13661	0.335	0.009	2.98e-108	5
Cdc42ep1	1.78e-112	1.43802	0.553	0.032	3.68e-108	6
Tmod21	2.84e-112	2.34894	0.797	0.052	5.87e-108	8
Ubash3a	3.26e-112	1.10392	0.314	0.006	6.73e-108	3
1600010M07Rik	5.16e-112	0.870998	0.302	0.004	1.06e-107	5
Plvap1	5.57e-112	2.2297	0.807	0.086	1.15e-107	6
Samsn11	6.06e-112	2.36471	0.91	0.246	1.25e-107	5
Stxbp6	7.55e-112	2.04232	0.734	0.042	1.56e-107	8
Trpm2	7.77e-112	1.26447	0.34	0.01	1.6e-107	5
Phactr3	2.09e-111	0.864191	0.25	0	4.31e-107	7
Arhgef15	9.56e-111	1.58897	0.623	0.045	1.97e-106	6
Il15	1.28e-110	1.21706	0.377	0.016	2.64e-106	5
Fmo11	1.96e-110	2.11008	0.833	0.095	4.05e-106	6
Arhgef26	3.98e-110	1.73503	0.544	0.033	8.21e-106	6
Sh2d2a	1.08e-109	1.50013	0.59	0.078	2.24e-105	3
Has1	1.48e-109	2.9781	1	0.047	3.06e-105	9
Cdh5	1.56e-109	2.20861	0.725	0.154	3.22e-105	1
Foxp1	2.09e-109	1.80355	0.949	0.426	4.32e-105	2
Cst7	2.19e-109	0.855378	0.359	0.007	4.53e-105	7
Aif1	2.58e-109	2.10621	0.408	0.032	5.33e-105	0
Col3a1	2.65e-109	2.9507	0.516	0.059	5.48e-105	4
Armcx4	3.24e-109	2.15285	0.5	0.026	6.69e-105	6
Ptgfrn1	3.5e-109	2.19452	0.851	0.108	7.21e-105	6
Cd861	3.57e-109	1.51044	0.591	0.085	7.37e-105	2
Rps27	3.59e-109	1.54664	0.98	0.795	7.4e-105	2
Kdr2	4.87e-109	3.99021	0.984	0.108	1.01e-104	8
Pde3b	8.22e-109	1.6117	0.72	0.149	1.7e-104	2
Nckap5	9.67e-109	1.8019	0.623	0.047	2e-104	6
Casz1	1.73e-108	2.06848	0.754	0.081	3.58e-104	6
Esam1	2.51e-108	2.00288	0.868	0.105	5.18e-104	6
Adgrf5	2.85e-108	2.20201	0.772	0.18	5.89e-104	1
Galnt18	3.6e-108	1.92733	0.719	0.069	7.43e-104	6
Cd931	3.87e-108	2.94073	1	0.195	7.98e-104	6
Tmcc21	4.35e-108	2.73444	0.828	0.062	8.98e-104	8
Timp1	4.39e-108	3.03147	0.47	0.046	9.06e-104	4
Csf2ra1	4.77e-108	1.80361	0.811	0.157	9.84e-104	5
Abcc3	5.08e-108	1.77298	0.562	0.022	1.05e-103	8
Naa80	5.45e-108	1.76248	0.594	0.026	1.12e-103	8
Rpl12	6.47e-108	1.72707	0.976	0.68	1.34e-103	2
Fcer1g1	9.47e-108	1.90811	0.958	0.255	1.95e-103	5
Tspan71	1.83e-107	2.37475	0.939	0.138	3.77e-103	6
Ramp21	4.17e-107	2.64496	0.982	0.166	8.61e-103	6
Cd341	6.21e-107	2.4886	0.938	0.082	1.28e-102	8
Tmem26	9.6e-107	1.21137	0.438	0.003	1.98e-102	11
Gm5150	1.5e-106	0.999169	0.321	0.009	3.1e-102	5
S100a111	1.6e-106	3.03359	0.958	0.485	3.31e-102	5
Klhl51	2.46e-106	2.22672	0.895	0.129	5.09e-102	6
Klrd1	3.36e-106	1.98146	0.598	0.038	6.93e-102	7
Rpl13	4.9e-106	1.44629	0.986	0.836	1.01e-101	2
Plxna21	4.93e-106	2.4537	0.844	0.065	1.02e-101	8
Rhoh	3.59e-105	1.52654	0.689	0.136	7.4e-101	2
Tbx31	3.7e-105	3.018	0.922	0.086	7.63e-101	8
Ccdc85a	4.42e-105	1.67056	0.561	0.038	9.12e-101	6
Pde7b	4.58e-105	1.3896	0.42	0.027	9.45e-101	5
Sorbs1	5.59e-105	1.78778	0.658	0.059	1.15e-100	6
Fgd5	7.21e-105	1.76043	0.719	0.071	1.49e-100	6
Faah	1.15e-104	1.10704	0.369	0.021	2.37e-100	3
Lpcat2	2.05e-104	1.20778	0.434	0.031	4.24e-100	5
Fnbp1l1	2.23e-104	2.48379	0.93	0.145	4.6e-100	6
Inpp4b	3.58e-104	1.30914	0.42	0.035	7.39e-100	3
Bcam1	5.17e-104	2.52219	0.906	0.08	1.07e-99	8
Rps19	5.47e-104	1.55284	0.973	0.739	1.13e-99	2
Ifitm6	5.75e-104	1.35519	0.354	0.015	1.19e-99	5
Cd36	6.77e-104	2.25358	0.781	0.216	1.4e-99	1
Fcer2a	1.05e-103	0.87518	0.257	0.001	2.16e-99	2
Nudt4	1.05e-103	2.11634	0.797	0.18	2.17e-99	5
Fam107b	2.51e-103	1.60458	0.909	0.304	5.19e-99	2
Kalrn	2.94e-103	1.84908	0.547	0.022	6.06e-99	8
Rps24	3.17e-103	1.37466	0.99	0.86	6.54e-99	2
Napsa	3.74e-103	1.29415	0.689	0.134	7.72e-99	2
Osm1	3.85e-103	1.81185	0.613	0.081	7.94e-99	5
Foxf1	5.18e-103	2.036	0.754	0.083	1.07e-98	6
Egfl71	5.3e-103	2.48145	1	0.176	1.09e-98	6
Stat4	5.35e-103	1.55496	0.747	0.174	1.1e-98	2
Emp21	8.12e-103	3.44102	1	0.112	1.68e-98	8
Col1a2	9.63e-103	2.83208	0.48	0.053	1.99e-98	4
Tnfrsf23	1.29e-102	1.5482	0.401	0.025	2.66e-98	5
Rbfox3	1.73e-102	1.13227	0.281	0.002	3.58e-98	8
Ndel1	3.95e-102	2.02979	0.877	0.262	8.15e-98	5
Calcrl1	4.11e-102	3.51322	1	0.25	8.48e-98	6
Arhgap291	8.87e-102	1.7917	0.886	0.12	1.83e-97	6
1700025G04Rik	9.15e-102	1.82404	0.663	0.052	1.89e-97	7
Fyb1	9.87e-102	1.67076	0.812	0.215	2.04e-97	3
Cyyr11	1.18e-101	2.50556	0.947	0.158	2.43e-97	6
Hmmr	1.75e-101	1.52801	0.5	0.009	3.62e-97	9
Ace1	2.68e-101	2.90207	1	0.217	5.53e-97	6
Marcksl1	2.95e-101	2.72045	0.627	0.1	6.09e-97	5
Rarres2	7.13e-101	2.31464	0.388	0.028	1.47e-96	4
Gpr35	8.49e-101	1.81457	0.542	0.063	1.75e-96	5
Btk	1.28e-100	1.07242	0.439	0.041	2.64e-96	2
Cadm1	1.51e-100	1.36288	0.5	0.03	3.13e-96	6
Plk3	1.54e-100	1.63843	0.637	0.096	3.17e-96	5
Pde8b	2.67e-100	1.34942	0.406	0.01	5.52e-96	8
Cd2	7.6e-100	1.58982	0.563	0.091	1.57e-95	3
Cd7	9.04e-100	1.26478	0.435	0.017	1.87e-95	7
Rpl18a	1.29e-99	1.35765	0.98	0.851	2.67e-95	2
Ptprb	2.33e-99	2.10982	0.642	0.122	4.81e-95	1
Efhd21	3.14e-99	1.94157	0.91	0.269	6.49e-95	5
Il1rap	4.87e-99	1.63351	0.462	0.043	1e-94	5
A630001G21Rik	6.31e-99	0.995638	0.389	0.03	1.3e-94	2
Ms4a6c	7.18e-99	2.50465	0.531	0.1	1.48e-94	0
Bcl11a	8e-99	0.966116	0.294	0.008	1.65e-94	2
Qsox11	8.21e-99	2.32715	0.904	0.151	1.69e-94	6
Sh2d2a1	1.01e-98	2.46108	0.87	0.117	2.09e-94	7
Serpinb91	1.32e-98	2.98558	0.902	0.132	2.73e-94	7
Flt11	1.36e-98	2.62528	0.991	0.195	2.82e-94	6
Rgs121	1.44e-98	2.42887	0.828	0.069	2.97e-94	8
Mt1	1.74e-98	3.03337	0.858	0.365	3.6e-94	4
Rab11fip11	1.82e-98	1.87654	0.693	0.122	3.76e-94	5
Dusp10	2e-98	1.41827	0.43	0.041	4.13e-94	3
Irf8	2.33e-98	3.92037	0.989	0.202	4.8e-94	7
Tnfsf10	2.83e-98	1.7563	0.605	0.053	5.83e-94	6
Gm26821	2.85e-98	1.56811	0.63	0.048	5.89e-94	7
Qrfp	3.22e-98	0.981881	0.337	0.008	6.66e-94	7
Tox	3.86e-98	0.874482	0.283	0.007	7.97e-94	3
Ets2	4.28e-98	2.13862	0.925	0.358	8.83e-94	5
Spry2	4.53e-98	1.67314	0.609	0.044	9.34e-94	7
Hyal1	1.53e-97	1.5253	0.562	0.026	3.16e-93	8
Rps20	1.77e-97	1.42104	0.983	0.781	3.65e-93	2
Grrp1	1.78e-97	1.41639	0.43	0.02	3.68e-93	6
Gpr182	3.23e-97	1.2558	0.43	0.02	6.67e-93	6
E230032D23Rik	3.46e-97	1.30115	0.34	0.015	7.15e-93	5
Sorl11	4.31e-97	2.11362	0.835	0.234	8.89e-93	5
Dock91	6.92e-97	2.147	0.886	0.141	1.43e-92	6
Bmp6	7.25e-97	1.42292	0.5	0.031	1.5e-92	6
Samd3	1.03e-96	1.05785	0.37	0.011	2.12e-92	7
Nova2	1.08e-96	1.37556	0.456	0.025	2.22e-92	6
Caskin2	1.86e-96	1.48055	0.561	0.043	3.85e-92	6
Gadd45a	1.91e-96	2.023	0.585	0.086	3.95e-92	5
Fau	2.61e-96	1.19552	0.99	0.888	5.38e-92	2
Rps13	4.33e-96	1.41958	0.983	0.744	8.95e-92	2
Ldb2	4.52e-96	1.40453	0.535	0.038	9.34e-92	6
Marveld1	4.53e-96	1.42405	0.518	0.036	9.35e-92	6
Il18rap1	5.03e-96	2.19087	0.75	0.078	1.04e-91	7
Pygl	6.27e-96	1.21408	0.42	0.032	1.29e-91	5
Dtx1	6.66e-96	0.90817	0.277	0.007	1.38e-91	2
Tbx3	7.14e-96	1.67489	0.719	0.076	1.47e-91	6
Cd80	7.98e-96	1.55165	0.505	0.054	1.65e-91	5
F7	9.68e-96	2.82024	0.783	0.024	2e-91	10
Gm13822	1.5e-95	0.826958	0.255	0.003	3.09e-91	5
Arhgap15	1.71e-95	1.51474	0.726	0.175	3.53e-91	2
Sema3f1	2.52e-95	1.65019	0.833	0.107	5.2e-91	6
Tlr4	3.19e-95	1.29226	0.439	0.037	6.59e-91	5
Afap1l1	6.14e-95	1.46724	0.684	0.068	1.27e-90	6
Eogt	6.27e-95	1.36981	0.456	0.026	1.29e-90	6
Sema7a2	1.24e-94	2.99043	0.953	0.107	2.55e-90	8
Gpat3	2.25e-94	1.22982	0.396	0.028	4.64e-90	5
Prex21	2.35e-94	1.72105	0.754	0.09	4.86e-90	6
Marco	2.76e-94	2.81297	0.565	0.011	5.7e-90	10
Lpin1	3.93e-94	1.71822	0.685	0.064	8.1e-90	7
Rapgef3	4.65e-94	1.34918	0.526	0.038	9.6e-90	6
Lmntd1	4.74e-94	0.850248	0.25	0.001	9.78e-90	8
Ear1	7.39e-94	2.50354	0.652	0.016	1.52e-89	10
Trp53i11	8.23e-94	1.07997	0.456	0.053	1.7e-89	2
Litaf	1.67e-93	1.85322	0.962	0.379	3.45e-89	5
Ifitm22	2.89e-93	2.42292	0.915	0.389	5.97e-89	5
Slc2a6	3.34e-93	1.12418	0.363	0.022	6.9e-89	5
Btg12	7.43e-93	1.85451	0.995	0.716	1.53e-88	5
Eif1	8.6e-93	1.63467	0.986	0.837	1.77e-88	5
Nkd11	1.06e-92	2.29775	0.844	0.077	2.2e-88	8
Pde2a1	1.11e-92	2.01448	0.87	0.12	2.3e-88	7
Fem1c1	1.24e-92	1.60523	0.774	0.172	2.57e-88	5
Ppp1r3b	1.38e-92	1.32334	0.439	0.04	2.85e-88	5
Rps15	2.6e-92	1.30192	0.98	0.784	5.37e-88	2
Spi11	2.79e-92	1.62993	0.717	0.142	5.76e-88	5
Hpgd1	3.6e-92	2.45108	0.991	0.198	7.43e-88	6
Adgrf51	5.21e-92	2.53252	1	0.223	1.08e-87	6
Tspan18	5.85e-92	1.65453	0.658	0.067	1.21e-87	6
Cyp4b12	1.28e-91	2.81536	0.922	0.102	2.63e-87	8
Zap70	1.63e-91	0.847078	0.321	0.017	3.37e-87	3
P2ry10	1.77e-91	1.39438	0.703	0.157	3.64e-87	2
Calcrl	2.26e-91	1.68753	0.765	0.211	4.65e-87	1
BC0285281	2.28e-91	1.83144	0.789	0.111	4.71e-87	6
Atp1b1	2.81e-91	1.28297	0.62	0.05	5.79e-87	7
Sparc	2.87e-91	2.87416	0.69	0.196	5.92e-87	4
Scn7a1	3.28e-91	2.17348	0.842	0.124	6.78e-87	6
Fam184a	3.67e-91	0.847768	0.283	0.005	7.58e-87	7
Ifi30	4.74e-91	2.17493	0.575	0.136	9.78e-87	0
Pim1	5.13e-91	2.09245	0.976	0.511	1.06e-86	5
Mertk	5.7e-91	2.1276	0.797	0.068	1.18e-86	8
Gga2	6.94e-91	0.91979	0.385	0.034	1.43e-86	2
Kdm2b	7.82e-91	1.68837	0.631	0.136	1.61e-86	3
Resf1	1.03e-90	2.63634	0.91	0.381	2.13e-86	5
Snx29	1.2e-90	1.11009	0.392	0.036	2.48e-86	2
Dgat2	1.28e-90	1.35245	0.368	0.024	2.64e-86	5
Rps5	1.33e-90	1.29746	0.986	0.733	2.75e-86	2
Ninj1	1.73e-90	1.69259	0.665	0.125	3.56e-86	5
Cldn51	2.33e-90	1.98406	0.939	0.15	4.81e-86	6
Aebp2	2.78e-90	1.73263	0.737	0.207	5.74e-86	3
Cd247	3.69e-90	0.927838	0.345	0.023	7.61e-86	3
Glrx	4.58e-90	1.7076	0.599	0.097	9.45e-86	5
Sox18	4.88e-90	1.21545	0.43	0.023	1.01e-85	6
Dusp1	7.24e-90	2.11756	0.976	0.495	1.49e-85	5
Arap3	9.04e-90	1.63963	0.754	0.096	1.87e-85	6
Ctla4	1.27e-89	1.65159	0.276	0.009	2.62e-85	3
Txk	1.44e-89	1.4835	0.481	0.061	2.98e-85	3
Ogn	1.66e-89	2.30881	0.32	0.019	3.42e-85	4
Plcb41	3.36e-89	1.92874	0.763	0.105	6.94e-85	6
Cd91	3.65e-89	1.99599	0.896	0.318	7.53e-85	5
Sytl2	3.92e-89	1.76946	0.543	0.038	8.09e-85	7
Prkcb	4.29e-89	1.14729	0.564	0.101	8.85e-85	2
Gm34084	5.1e-89	1.08872	0.307	0.013	1.05e-84	5
Clic51	8.3e-89	1.90567	0.947	0.161	1.71e-84	6
Trim7	8.68e-89	0.846521	0.274	0.009	1.79e-84	2
Ccl3	8.81e-89	3.49721	0.524	0.073	1.82e-84	5
Slc9a3r21	1.24e-88	1.80425	0.886	0.138	2.55e-84	6
Gm28809	1.64e-88	0.994941	0.288	0.01	3.39e-84	5
Snap23	1.87e-88	1.68024	0.769	0.193	3.86e-84	5
F5	1.91e-88	1.24041	0.321	0.015	3.93e-84	5
Cygb	1.92e-88	1.79938	0.688	0.025	3.96e-84	9
Cmah	2.09e-88	1.32966	0.503	0.075	4.31e-84	2
Sema3f2	2.13e-88	2.80113	0.969	0.12	4.4e-84	8
Ntn1	2.63e-88	1.32771	0.482	0.034	5.42e-84	6
Tnfaip21	2.63e-88	2.17272	0.717	0.149	5.43e-84	5
Lmo71	3.01e-88	2.07768	0.734	0.057	6.21e-84	8
S1pr5	3.1e-88	1.50417	0.562	0.008	6.41e-84	11
Ms4a7	3.54e-88	2.25093	0.358	0.033	7.31e-84	0
Rpl21	3.57e-88	1.2834	0.983	0.702	7.37e-84	2
Mfap5	3.62e-88	2.12638	0.781	0.035	7.46e-84	9
Dgkd	3.92e-88	1.20841	0.591	0.115	8.08e-84	2
Bst1	4e-88	1.10939	0.472	0.05	8.26e-84	5
Igf1r	4.97e-88	1.91746	0.693	0.143	1.03e-83	5
Adgrl22	5.47e-88	2.68905	0.922	0.106	1.13e-83	8
Nfatc3	5.53e-88	1.43465	0.696	0.181	1.14e-83	2
Atp6v0d2	7.53e-88	3.02105	0.826	0.03	1.55e-83	10
Lgals3	8.4e-88	2.54443	0.718	0.278	1.73e-83	0
Gda1	1.02e-87	1.7067	0.717	0.146	2.1e-83	5
B3gnt7	1.02e-87	0.882397	0.311	0.017	2.11e-83	2
Aqp11	1.02e-87	2.0255	0.86	0.137	2.12e-83	6
Fgr	1.22e-87	1.19873	0.448	0.045	2.52e-83	5
Acvrl11	1.23e-87	2.29254	0.904	0.171	2.54e-83	6
Meg3	1.26e-87	1.66604	0.594	0.018	2.6e-83	9
Col14a1	1.3e-87	1.99906	0.75	0.032	2.69e-83	9
Aebp11	1.52e-87	2.42119	0.875	0.046	3.14e-83	9
Saraf	1.89e-87	1.52091	0.775	0.237	3.91e-83	3
B230217C12Rik	3.26e-87	1.11776	0.283	0.01	6.72e-83	5
Rpl17	3.47e-87	1.31625	0.98	0.784	7.17e-83	2
Slfn11	3.5e-87	2.18559	0.642	0.122	7.23e-83	5
Cd248	3.63e-87	1.07176	0.406	0.007	7.49e-83	9
Rpl13a	3.63e-87	1.26993	0.986	0.766	7.5e-83	2
Fmo2	4.11e-87	2.97748	0.605	0.146	8.48e-83	4
Ero1lb	4.29e-87	1.06601	0.432	0.052	8.86e-83	2
Rpl8	5.87e-87	1.28466	0.973	0.749	1.21e-82	2
Cdh51	6.5e-87	2.16796	0.991	0.193	1.34e-82	6
Shank3	7.1e-87	1.442	0.605	0.058	1.47e-82	6
Rps7	9.89e-87	1.32596	0.98	0.734	2.04e-82	2
Syk1	1.04e-86	1.76153	0.868	0.254	2.15e-82	5
Mt2	1.2e-86	2.78095	0.665	0.181	2.47e-82	4
Il10rb1	1.44e-86	1.60714	0.755	0.183	2.98e-82	5
Bmpr21	1.69e-86	2.84326	1	0.291	3.49e-82	6
Nbea	1.85e-86	1.43475	0.561	0.05	3.82e-82	6
Cd300lb	2.51e-86	0.945257	0.264	0.007	5.18e-82	5
Itgam1	2.88e-86	1.46583	0.726	0.144	5.94e-82	5
Olfml2a	3.09e-86	0.995537	0.281	0.004	6.37e-82	8
6430548M08Rik	5.28e-86	1.52647	0.579	0.056	1.09e-81	6
Gm15987	6.68e-86	0.766033	0.264	0.008	1.38e-81	2
Rps18	8.43e-86	1.32398	0.986	0.703	1.74e-81	2
Fth12	1.03e-85	2.13517	1	0.946	2.13e-81	5
Tut41	1.23e-85	1.47262	0.863	0.316	2.54e-81	3
Serpina3n	1.97e-85	2.67145	0.52	0.092	4.07e-81	4
Ly861	3.05e-85	0.960942	0.571	0.097	6.29e-81	2
B430306N03Rik	3.8e-85	1.20174	0.33	0.02	7.83e-81	5
Dpt	3.94e-85	2.23136	0.32	0.022	8.13e-81	4
Tgm2	4.69e-85	1.97816	0.873	0.277	9.68e-81	5
Gpr160	4.75e-85	0.936812	0.315	0.009	9.8e-81	7
Pcdh171	4.96e-85	1.74406	0.649	0.071	1.02e-80	6
Edn1	1.23e-84	2.13723	0.544	0.048	2.55e-80	6
Cxcl16	1.9e-84	2.0016	0.497	0.097	3.93e-80	0
Ip6k3	1.92e-84	0.72465	0.25	0.002	3.96e-80	8
Jdp21	2.33e-84	1.59934	0.726	0.164	4.81e-80	5
Tmtc2	2.51e-84	1.32098	0.57	0.053	5.19e-80	6
Dlc11	2.88e-84	1.65692	0.763	0.106	5.94e-80	6
A530013C23Rik	3.18e-84	0.917008	0.259	0.007	6.56e-80	5
Tmem64	3.46e-84	1.84078	0.539	0.102	7.14e-80	3
Rps10	4.19e-84	1.23004	0.983	0.774	8.66e-80	2
Thbd1	4.62e-84	2.4446	0.956	0.212	9.54e-80	6
Nupr1	4.72e-84	2.41078	0.477	0.074	9.74e-80	4
Meis1	5.77e-84	1.24091	0.465	0.033	1.19e-79	6
Rps15a	5.87e-84	1.2777	0.973	0.736	1.21e-79	2
Rps16	7.46e-84	1.2209	0.986	0.816	1.54e-79	2
Haao	7.49e-84	0.848782	0.297	0.016	1.55e-79	2
Plac8	7.97e-84	1.56041	0.845	0.284	1.64e-79	2
Mafb	8.36e-84	2.47697	0.436	0.071	1.73e-79	0
Ifngr1	9.92e-84	1.64595	0.819	0.299	2.05e-79	3
Ctla2a	1.15e-83	2.53447	0.805	0.353	2.38e-79	1
Rbp1	1.34e-83	2.04181	0.324	0.023	2.76e-79	4
Card19	1.64e-83	1.91591	0.693	0.154	3.38e-79	5
Lpl1	1.74e-83	2.94818	0.93	0.208	3.59e-79	6
Il21r1	3.11e-83	1.51534	0.59	0.123	6.43e-79	3
Rgs12	3.33e-83	1.75071	0.605	0.062	6.88e-79	6
Rps21	4.02e-83	1.21587	0.973	0.747	8.29e-79	2
Procr	4.91e-83	2.25448	0.75	0.034	1.01e-78	9
Dcn1	6.16e-83	2.64331	0.969	0.062	1.27e-78	9
Grk3	6.24e-83	2.11366	0.875	0.025	1.29e-78	11
Nfam1	6.29e-83	1.18918	0.401	0.037	1.3e-78	5
Aldh1a1	6.35e-83	2.4267	0.338	0.028	1.31e-78	4
Cdk2ap2	8.1e-83	2.3207	0.769	0.224	1.67e-78	5
Plcb1	9.74e-83	1.38179	0.447	0.03	2.01e-78	6
Fbn11	1.1e-82	2.38947	0.875	0.049	2.26e-78	9
Gcnt2	2.25e-82	1.5614	0.613	0.11	4.64e-78	5
Sema7a1	2.43e-82	1.71368	0.737	0.098	5.01e-78	6
Gfpt21	2.47e-82	2.53512	0.875	0.05	5.09e-78	9
Tgfbi	4.54e-82	2.18926	0.517	0.115	9.37e-78	0
Cavin21	4.89e-82	2.18853	0.886	0.163	1.01e-77	6
Ripor1	4.95e-82	1.39496	0.605	0.066	1.02e-77	6
AA467197	5.1e-82	1.79492	0.5	0.066	1.05e-77	5
Arl4d	5.27e-82	1.51184	0.579	0.058	1.09e-77	6
Carmil1	6.3e-82	1.72607	0.641	0.047	1.3e-77	8
Stk17b	6.75e-82	1.59166	0.929	0.411	1.39e-77	2
Col1a1	7.53e-82	2.50694	0.416	0.051	1.56e-77	4
Rora	7.54e-82	2.17415	0.529	0.099	1.56e-77	3
Cyyr1	7.86e-82	2.05837	0.593	0.135	1.62e-77	1
Rrm2	9.01e-82	1.82441	0.478	0.009	1.86e-77	10
Cd831	9.3e-82	1.22348	0.517	0.086	1.92e-77	2
Pgap1	1.49e-81	1.04167	0.399	0.046	3.07e-77	2
Hpgd	1.68e-81	2.26946	0.652	0.171	3.47e-77	1
Cdk141	1.7e-81	1.90525	0.86	0.157	3.5e-77	6
Gm269171	2.24e-81	1.69318	0.911	0.419	4.62e-77	3
C1qb	2.39e-81	2.94715	0.475	0.093	4.93e-77	0
Fcgr1	2.77e-81	1.63452	0.327	0.028	5.71e-77	0
Epas11	3.03e-81	2.61132	1	0.307	6.25e-77	6
Smad61	3.86e-81	2.10377	0.766	0.069	7.96e-77	8
Hecw2	4.09e-81	1.35915	0.553	0.051	8.44e-77	6
Gm15472	4.95e-81	1.22968	0.447	0.064	1.02e-76	3
Slc43a31	6.37e-81	1.98247	0.904	0.174	1.31e-76	6
Dipk1a	6.8e-81	0.909703	0.365	0.036	1.4e-76	2
Mgll1	7.1e-81	2.21398	0.734	0.065	1.47e-76	8
Adamts2	8e-81	1.62732	0.625	0.023	1.65e-76	9
Arpc3	8.34e-81	1.98402	0.943	0.568	1.72e-76	5
Rpl27a	1.1e-80	1.1524	0.976	0.84	2.26e-76	2
Cd69	1.14e-80	1.32308	0.655	0.154	2.36e-76	2
Pilrb2	1.24e-80	0.763181	0.269	0.01	2.56e-76	5
Cldn5	1.26e-80	2.03155	0.586	0.126	2.61e-76	1
Stard81	1.42e-80	1.9501	0.688	0.056	2.93e-76	8
Jup1	1.79e-80	1.44637	0.781	0.114	3.69e-76	6
Ccrl21	2.65e-80	2.51256	0.698	0.166	5.46e-76	5
Stat5a	3.46e-80	1.21001	0.43	0.058	7.14e-76	3
Vcan	3.75e-80	2.36193	0.844	0.048	7.75e-76	9
Tjp11	7.43e-80	1.78856	0.807	0.127	1.53e-75	6
Adrb1	7.77e-80	1.30769	0.439	0.03	1.6e-75	6
Apoe	8.45e-80	3.28697	0.732	0.351	1.74e-75	0
Nt5e	8.63e-80	1.31309	0.372	0.039	1.78e-75	3
Prickle2	1.15e-79	1.55078	0.623	0.07	2.37e-75	6
Cav1	1.27e-79	1.98281	0.636	0.162	2.62e-75	1
Lcp11	1.33e-79	1.73452	0.934	0.405	2.74e-75	5
Rpl30	1.37e-79	1.19743	0.976	0.769	2.83e-75	2
AW112010	1.46e-79	3.39647	0.957	0.228	3.01e-75	7
Pdgfb1	1.52e-79	2.43858	0.891	0.104	3.13e-75	8
Cav11	1.82e-79	2.07915	0.93	0.19	3.76e-75	6
Sox11	1.96e-79	1.35044	0.325	0.013	4.05e-75	6
Gja4	2.04e-79	1.22364	0.316	0.012	4.22e-75	6
Rplp2	2.19e-79	1.15602	0.983	0.796	4.52e-75	2
Tspan181	2.4e-79	2.3078	0.781	0.077	4.96e-75	8
Pi15	2.83e-79	2.17808	0.625	0.024	5.84e-75	9
Rps8	5.13e-79	1.06258	0.986	0.852	1.06e-74	2
Ntn4	5.27e-79	1.73906	0.578	0.037	1.09e-74	8
Syk	5.33e-79	1.1699	0.814	0.234	1.1e-74	2
Ptprm	7.85e-79	1.28667	0.465	0.036	1.62e-74	6
Pdgfra	9e-79	1.6801	0.256	0.011	1.86e-74	4
Adipor1	9.35e-79	1.73716	0.802	0.261	1.93e-74	5
Klrg1	1.02e-78	0.82407	0.293	0.008	2.11e-74	7
Pdzd2	1.3e-78	1.45874	0.553	0.054	2.67e-74	6
Rpsa	1.37e-78	1.1927	0.98	0.731	2.82e-74	2
Kitl2	1.6e-78	3.23093	0.953	0.144	3.31e-74	8
Tmem44	1.82e-78	1.1867	0.342	0.016	3.75e-74	6
Tnfaip61	2e-78	3.12846	0.969	0.07	4.12e-74	9
Sh2b2	2.3e-78	1.09213	0.415	0.044	4.75e-74	5
Pltp1	3.64e-78	1.62156	0.807	0.133	7.52e-74	6
Cyp1b1	4.23e-78	1.14046	0.406	0.008	8.73e-74	9
Mtss1	5.13e-78	1.07796	0.544	0.104	1.06e-73	2
Ttll7	8.12e-78	1.27452	0.535	0.05	1.68e-73	6
Ets11	9.13e-78	1.49276	0.915	0.396	1.88e-73	3
Rpl32	1.3e-77	1.13418	0.99	0.774	2.68e-73	2
Nes2	1.31e-77	2.13035	0.844	0.092	2.7e-73	8
Rab7	1.48e-77	1.82844	0.882	0.371	3.06e-73	5
Map1lc3b	1.76e-77	1.90404	0.943	0.534	3.64e-73	5
Pxdn1	2.17e-77	2.01628	0.688	0.059	4.47e-73	8
Cox17	2.47e-77	1.81871	0.873	0.352	5.1e-73	5
Ube2c	2.56e-77	1.64313	0.469	0.012	5.28e-73	9
Il6	3.23e-77	2.75331	0.399	0.051	6.67e-73	4
Gata3	4.95e-77	1.50086	0.334	0.03	1.02e-72	3
Gdi2	5.87e-77	1.32976	0.865	0.342	1.21e-72	2
Etl4	6.16e-77	1.32399	0.368	0.02	1.27e-72	6
Mrtfb	6.27e-77	1.53897	0.518	0.051	1.29e-72	6
Sema6a1	7.41e-77	2.38637	0.734	0.073	1.53e-72	8
Sgip1	8.91e-77	1.37103	0.484	0.026	1.84e-72	8
S100a62	8.93e-77	2.25814	0.915	0.415	1.84e-72	5
Ctsz	1.02e-76	2.06523	0.696	0.305	2.1e-72	0
Tspan12	1.02e-76	1.37476	0.531	0.032	2.12e-72	8
Zeb1	1.12e-76	1.81812	0.724	0.252	2.32e-72	3
Adcy41	1.23e-76	1.32849	0.588	0.063	2.55e-72	6
Flt1	1.42e-76	2.16036	0.629	0.172	2.94e-72	1
Rpl34	1.55e-76	1.14462	0.966	0.779	3.2e-72	2
Gimap9	1.61e-76	1.25004	0.505	0.092	3.33e-72	3
Arhgap5	1.8e-76	1.6552	0.798	0.144	3.71e-72	6
Nectin3	1.9e-76	1.77588	0.531	0.033	3.92e-72	8
Emd	2.14e-76	1.91168	0.755	0.232	4.41e-72	5
Il18r1	2.47e-76	1.19531	0.396	0.049	5.09e-72	3
Bmpr2	3.6e-76	1.84956	0.745	0.259	7.42e-72	1
Syne11	3.68e-76	2.2681	0.904	0.201	7.6e-72	6
Shroom31	5.49e-76	1.93272	0.734	0.069	1.13e-71	8
Rpl19	6e-76	1.0917	0.98	0.815	1.24e-71	2
Ece11	6.71e-76	1.82983	0.868	0.168	1.38e-71	6
Thbs12	7.11e-76	2.33164	0.811	0.276	1.47e-71	5
Egfl7	7.48e-76	1.85234	0.616	0.154	1.54e-71	1
Asap2	8.55e-76	1.28791	0.588	0.067	1.76e-71	6
Vps37b	8.55e-76	1.75897	0.853	0.388	1.77e-71	3
Serp1	9.51e-76	1.3191	0.811	0.299	1.96e-71	2
Rps9	9.78e-76	1.11004	0.976	0.797	2.02e-71	2
Tnfrsf1b1	1.31e-75	1.65116	0.802	0.253	2.71e-71	5
Kcne4	1.69e-75	1.34343	0.625	0.025	3.49e-71	9
Actg11	1.74e-75	1.86241	0.972	0.843	3.6e-71	5
Rasip11	1.91e-75	1.5366	0.877	0.159	3.94e-71	6
Basp11	1.95e-75	2.08564	0.717	0.182	4.02e-71	5
Rps4x	2.06e-75	1.1489	0.973	0.714	4.26e-71	2
Wdfy4	2.26e-75	0.799748	0.389	0.048	4.67e-71	2
Oas3	2.36e-75	1.42722	0.462	0.064	4.86e-71	5
Ptprg1	2.5e-75	1.53841	0.667	0.087	5.16e-71	6
Itga4	2.69e-75	1.15693	0.716	0.191	5.56e-71	2
Rin2	2.78e-75	1.68713	0.667	0.093	5.73e-71	6
Arhgef18	4.21e-75	1.06577	0.534	0.105	8.69e-71	2
Tiparp	4.93e-75	2.04183	0.835	0.307	1.02e-70	5
Prkca	4.94e-75	1.18979	0.433	0.064	1.02e-70	3
Clu1	6.38e-75	2.25402	0.859	0.105	1.32e-70	8
Mcc	9.26e-75	1.16287	0.57	0.059	1.91e-70	6
Jaml	9.8e-75	1.35386	0.406	0.044	2.02e-70	5
Prex11	1.07e-74	2.19953	0.902	0.187	2.21e-70	7
Ier31	1.32e-74	1.6696	0.962	0.406	2.72e-70	5
Mapt1	1.61e-74	2.2042	0.766	0.081	3.32e-70	8
Col5a21	1.69e-74	2.24517	0.812	0.047	3.5e-70	9
Plet11	1.84e-74	3.16258	0.826	0.037	3.8e-70	10
Nfib2	2.19e-74	1.97094	0.921	0.197	4.51e-70	6
C3ar1	2.96e-74	1.56065	0.31	0.03	6.11e-70	0
Apod	2.97e-74	2.46766	0.345	0.037	6.12e-70	4
Daam1	3.14e-74	1.68446	0.746	0.122	6.48e-70	6
Sell1	3.92e-74	1.63781	0.736	0.199	8.09e-70	5
Ptprcap	4.25e-74	0.996679	0.527	0.102	8.77e-70	2
Prrc2c	4.57e-74	1.37676	0.959	0.593	9.43e-70	3
Cd361	5.52e-74	2.36924	0.965	0.259	1.14e-69	6
Rtp4	6.92e-74	1.95967	0.656	0.165	1.43e-69	5
Rpl18	7.43e-74	1.16691	0.97	0.72	1.53e-69	2
Cpeb2	8.01e-74	1.52874	0.58	0.115	1.65e-69	5
Rpl23	8.16e-74	1.01764	0.986	0.872	1.68e-69	2
Myb1	8.38e-74	1.76491	0.598	0.06	1.73e-69	7
Samd12	9.04e-74	1.30398	0.465	0.039	1.86e-69	6
Plbd11	9.21e-74	1.45337	0.495	0.073	1.9e-69	5
Nhlrc2	9.42e-74	2.23668	0.797	0.094	1.94e-69	8
Ccnb2	9.64e-74	1.07224	0.312	0.004	1.99e-69	9
Rpl35a	1.02e-73	1.02956	0.986	0.781	2.12e-69	2
Treml4	1.08e-73	0.829346	0.274	0.014	2.23e-69	5
Smad6	1.27e-73	1.54407	0.57	0.063	2.62e-69	6
Rps291	1.36e-73	0.966189	0.99	0.898	2.81e-69	2
Dcbld1	1.6e-73	1.18308	0.312	0.008	3.31e-69	8
Arl11	1.67e-73	0.992128	0.292	0.018	3.45e-69	5
Eng1	1.69e-73	1.98557	0.842	0.161	3.49e-69	6
Lyst1	1.82e-73	1.89587	0.717	0.203	3.75e-69	5
Gpr1831	2.07e-73	1.3034	0.451	0.074	4.28e-69	3
Sbk1	2.15e-73	0.83198	0.26	0.015	4.45e-69	2
Ms4a6d	2.28e-73	1.67836	0.349	0.044	4.7e-69	0
Treml2	2.39e-73	1.09414	0.412	0.06	4.93e-69	2
Pecam11	2.65e-73	2.03647	0.982	0.26	5.47e-69	6
Col1a11	2.95e-73	3.63426	1	0.086	6.09e-69	9
Sptbn1	4.25e-73	2.11377	0.838	0.495	8.77e-69	1
Lifr	4.74e-73	1.91849	0.675	0.1	9.78e-69	6
Rpl37a	8.58e-73	1.06268	0.99	0.797	1.77e-68	2
Foxf11	8.95e-73	2.19569	0.828	0.097	1.85e-68	8
Rpl10a	9.28e-73	1.19777	0.973	0.606	1.92e-68	2
Mrpl33	9.49e-73	1.83483	0.788	0.285	1.96e-68	5
Plaur1	9.69e-73	2.07441	0.807	0.272	2e-68	5
Ptp4a31	9.78e-73	2.55993	0.859	0.118	2.02e-68	8
Rps14	9.79e-73	1.04526	0.986	0.833	2.02e-68	2
Rpl26	1.01e-72	1.04177	0.983	0.783	2.09e-68	2
Slc16a9	1.41e-72	1.49894	0.544	0.058	2.92e-68	6
Snx181	1.8e-72	1.63082	0.802	0.259	3.72e-68	5
Cavin12	1.87e-72	1.50611	0.825	0.144	3.87e-68	6
Tspan7	2.24e-72	1.91529	0.54	0.121	4.62e-68	1
Ear21	2.52e-72	3.07432	0.783	0.034	5.2e-68	10
Cracr2b	2.69e-72	1.07948	0.439	0.035	5.55e-68	6
Traf5	3.41e-72	0.901938	0.358	0.041	7.05e-68	2
Pxdn	3.49e-72	1.2244	0.526	0.053	7.2e-68	6
Cd300a	3.63e-72	1.11801	0.467	0.064	7.49e-68	5
H2-Q10	3.83e-72	1.36587	0.547	0.105	7.9e-68	5
Adam151	3.9e-72	1.36727	0.658	0.091	8.04e-68	6
Il61	5.32e-72	3.36043	1	0.084	1.1e-67	9
Rps17	6.28e-72	1.11975	0.976	0.682	1.3e-67	2
Rps3	6.89e-72	1.09939	0.976	0.744	1.42e-67	2
Mcc1	7.67e-72	2.0103	0.703	0.068	1.58e-67	8
Nrp12	8.21e-72	3.30523	0.984	0.186	1.69e-67	8
Mbnl11	9.08e-72	1.40325	0.915	0.495	1.87e-67	3
Sult1a1	1.07e-71	1.56365	0.474	0.044	2.22e-67	6
Fstl11	1.54e-71	2.66286	0.875	0.06	3.18e-67	9
Slit3	1.58e-71	1.5712	0.625	0.027	3.26e-67	9
Ly6c11	1.6e-71	2.08061	0.982	0.257	3.31e-67	6
Ms4a4b1	2.08e-71	2.16346	0.826	0.137	4.29e-67	7
Ace	2.38e-71	1.68909	0.666	0.191	4.91e-67	1
Clic52	2.58e-71	3.18914	0.984	0.179	5.32e-67	8
Sema4d	2.73e-71	1.59418	0.59	0.127	5.64e-67	5
Pitpnc11	3.22e-71	2.03025	0.912	0.237	6.64e-67	6
Clic4	3.69e-71	2.26251	0.775	0.423	7.61e-67	1
4931406P16Rik1	4.73e-71	1.84861	0.86	0.193	9.77e-67	6
Fendrr1	7.82e-71	2.03648	0.703	0.069	1.61e-66	8
Fstl1	8.96e-71	1.84092	0.327	0.033	1.85e-66	4
Crybg1	1.31e-70	1.07652	0.495	0.094	2.7e-66	3
Galnt181	1.41e-70	1.78312	0.781	0.083	2.91e-66	8
Slc12a6	1.48e-70	1.10936	0.615	0.158	3.05e-66	2
Myct1	1.88e-70	1.24647	0.482	0.045	3.88e-66	6
Cldn52	2.13e-70	2.88088	0.984	0.168	4.39e-66	8
Atp8b1	2.13e-70	1.12982	0.412	0.031	4.39e-66	6
Hdac7	2.38e-70	1.50633	0.702	0.114	4.9e-66	6
Itga61	2.4e-70	1.79251	0.781	0.148	4.95e-66	6
Esam2	3.42e-70	2.33041	0.891	0.123	7.05e-66	8
Dgat11	3.84e-70	1.81253	0.755	0.222	7.93e-66	5
Klra2	5.05e-70	1.02527	0.349	0.033	1.04e-65	5
Clic5	5.19e-70	1.82999	0.579	0.14	1.07e-65	1
Rps12	5.42e-70	1.0565	0.98	0.833	1.12e-65	2
Sp1401	5.76e-70	1.66655	0.726	0.215	1.19e-65	5
Cdk1	6.64e-70	1.20336	0.469	0.014	1.37e-65	9
Ms4a6b1	7.84e-70	1.34572	0.58	0.136	1.62e-65	3
Tspan9	8.43e-70	1.23235	0.57	0.067	1.74e-65	6
Ldlrad3	1.01e-69	1.41931	0.5	0.009	2.08e-65	11
Pmp222	1.34e-69	2.44601	0.875	0.125	2.76e-65	8
Rps25	1.44e-69	1.03474	0.966	0.755	2.97e-65	2
Gm36486	1.48e-69	1.08661	0.5	0.009	3.06e-65	11
Csgalnact11	2.76e-69	1.64542	0.594	0.048	5.7e-65	8
Lrrk2	2.96e-69	0.940023	0.419	0.063	6.11e-65	2
Gm19585	4.16e-69	1.33271	0.489	0.042	8.59e-65	7
Cxcl121	5.38e-69	1.77121	0.675	0.099	1.11e-64	6
Tnfaip3	5.4e-69	1.43175	0.84	0.342	1.11e-64	3
Boc	5.99e-69	1.22516	0.469	0.015	1.24e-64	9
Dach11	6.42e-69	1.7228	0.594	0.048	1.33e-64	8
Isg151	6.75e-69	2.56444	0.802	0.292	1.39e-64	5
Ifitm31	7.09e-69	1.79537	0.918	0.582	1.46e-64	4
Gsn	7.87e-69	3.62708	0.527	0.13	1.62e-64	4
Cav21	8.34e-69	1.73463	0.719	0.118	1.72e-64	6
Pard6g	9.55e-69	1.52068	0.531	0.038	1.97e-64	8
Dclk1	1e-68	1.36876	0.469	0.015	2.07e-64	9
Arap2	1.35e-68	1.20774	0.865	0.317	2.79e-64	2
Snx30	1.46e-68	0.909099	0.361	0.045	3.01e-64	2
Dusp16	1.49e-68	1.55488	0.557	0.111	3.08e-64	5
C1qa	1.74e-68	2.93159	0.422	0.087	3.59e-64	0
Gimap61	1.81e-68	1.40084	0.758	0.263	3.74e-64	3
Atg2a	1.99e-68	1.34373	0.542	0.108	4.1e-64	5
Cadps2	2.08e-68	0.95727	0.298	0.014	4.29e-64	6
Chchd10	2.19e-68	0.6784	0.416	0.063	4.52e-64	2
Bach2	2.33e-68	1.05165	0.449	0.081	4.8e-64	2
Limch1	2.94e-68	2.60462	0.302	0.029	6.07e-64	4
Cdc42ep3	3.9e-68	1.62613	0.481	0.081	8.05e-64	5
Fmo12	4.46e-68	2.26811	0.859	0.113	9.2e-64	8
Cd531	4.96e-68	1.55382	0.892	0.369	1.02e-63	5
Smap2	5.07e-68	1.18724	0.666	0.206	1.05e-63	2
Ampd3	5.72e-68	1.80093	0.562	0.045	1.18e-63	8
Dst1	6.08e-68	1.52945	0.895	0.185	1.25e-63	6
Apod1	6.15e-68	2.14863	0.906	0.065	1.27e-63	9
Cxcl1	6.18e-68	2.92303	0.491	0.108	1.28e-63	4
Plscr2	6.37e-68	1.17688	0.368	0.025	1.31e-63	6
Gimap4	6.58e-68	1.33387	0.58	0.146	1.36e-63	3
Abcg2	6.58e-68	1.16243	0.439	0.039	1.36e-63	6
Mfap4	7.33e-68	2.7327	0.327	0.038	1.51e-63	4
Col6a1	7.97e-68	1.57288	0.299	0.027	1.64e-63	4
Ptgs21	9.47e-68	1.63484	0.656	0.145	1.96e-63	5
Vars	1.08e-67	0.947696	0.473	0.09	2.23e-63	2
Rnf125	1.3e-67	1.02073	0.597	0.145	2.68e-63	3
Clstn11	1.48e-67	1.64004	0.688	0.068	3.05e-63	8
Timp11	1.5e-67	3.03561	1	0.089	3.1e-63	9
Adora2a	1.57e-67	1.36453	0.554	0.058	3.23e-63	7
Palmd	1.6e-67	1.13237	0.342	0.02	3.29e-63	6
Treml41	1.79e-67	2.48945	0.875	0.034	3.69e-63	11
Rinl	2.03e-67	0.936607	0.389	0.056	4.19e-63	3
Gpx3	2.07e-67	3.25564	0.498	0.117	4.28e-63	4
Lyve1	2.29e-67	2.4668	0.447	0.092	4.73e-63	1
Lst11	3.29e-67	1.18416	0.608	0.119	6.79e-63	5
Stt3b	3.56e-67	1.95136	0.825	0.202	7.34e-63	6
Inpp5d	3.62e-67	1.15553	0.77	0.275	7.48e-63	2
Rapgef51	3.69e-67	1.51151	0.737	0.121	7.61e-63	6
Itpkb	4.65e-67	1.22575	0.833	0.335	9.59e-63	3
Dedd2	5.07e-67	1.45939	0.476	0.082	1.05e-62	5
Podxl2	5.33e-67	2.67225	0.969	0.154	1.1e-62	8
Taldo11	6.61e-67	1.49573	0.797	0.277	1.36e-62	5
Snrk	6.99e-67	1.57437	0.781	0.158	1.44e-62	6
Rpl36	8.03e-67	1.04443	0.983	0.696	1.66e-62	2
Notch4	9.59e-67	0.962428	0.368	0.025	1.98e-62	6
Prkcq	9.68e-67	0.884067	0.328	0.036	2e-62	3
Ftl1	1.19e-66	1.618	0.936	0.839	2.45e-62	0
Stard9	1.35e-66	1.53534	0.632	0.092	2.78e-62	6
Fam107a	1.54e-66	0.857102	0.316	0.017	3.17e-62	6
Lsp1	1.59e-66	1.39684	0.816	0.295	3.28e-62	5
Rapgef31	1.6e-66	1.84454	0.578	0.049	3.31e-62	8
Sash1	1.65e-66	1.39246	0.754	0.131	3.4e-62	6
Amotl2	1.72e-66	1.32668	0.465	0.045	3.55e-62	6
Cdc42bpa	1.81e-66	1.33362	0.605	0.081	3.74e-62	6
Inmt	2.27e-66	2.08462	0.253	0.017	4.68e-62	4
Egflam	2.52e-66	1.24866	0.375	0.016	5.21e-62	8
Grn	2.71e-66	2.41965	0.601	0.228	5.59e-62	0
Jag2	2.76e-66	0.99249	0.368	0.026	5.69e-62	6
Cfh	2.8e-66	2.21124	0.356	0.047	5.78e-62	4
Jcad1	3e-66	1.5031	0.746	0.13	6.2e-62	6
C3	3.17e-66	2.74178	0.566	0.16	6.55e-62	4
Tcf12	3.52e-66	1.12042	0.723	0.24	7.26e-62	2
Rpl39	4.26e-66	1.03441	0.983	0.764	8.79e-62	2
Bzw2	5.83e-66	0.987529	0.42	0.07	1.2e-61	3
Itpripl21	5.89e-66	1.66465	0.807	0.163	1.21e-61	6
Mcam	6.08e-66	1.36518	0.57	0.071	1.26e-61	6
Rpl9	6.28e-66	0.983679	0.973	0.766	1.3e-61	2
Pde7a1	6.29e-66	1.14865	0.529	0.118	1.3e-61	3
Ell2	6.77e-66	1.47245	0.797	0.262	1.4e-61	5
Gata21	6.92e-66	1.92388	0.797	0.092	1.43e-61	8
Rel1	7.18e-66	1.37961	0.865	0.384	1.48e-61	2
N4bp2	1.03e-65	0.994367	0.412	0.067	2.13e-61	2
Zfp697	1.06e-65	1.47225	0.484	0.032	2.19e-61	8
Ick	1.14e-65	1.43115	0.531	0.04	2.35e-61	8
Ssh2	1.21e-65	1.24411	0.872	0.374	2.5e-61	2
Pik3r11	1.23e-65	2.44221	0.946	0.268	2.55e-61	7
Afap1l11	1.31e-65	2.05644	0.734	0.082	2.7e-61	8
Mir22hg	1.49e-65	1.2685	0.505	0.091	3.09e-61	5
Scn7a2	1.88e-65	2.69408	0.906	0.14	3.88e-61	8
4932438A13Rik	2.67e-65	1.49032	0.853	0.411	5.51e-61	3
Scarb1	2.78e-65	1.87664	0.561	0.075	5.75e-61	6
Afdn1	3.15e-65	1.63241	0.728	0.13	6.51e-61	6
Gmfg1	3.29e-65	1.61117	0.769	0.284	6.79e-61	5
Mindy1	3.29e-65	1.315	0.519	0.098	6.8e-61	5
Rps281	3.77e-65	0.990526	0.99	0.75	7.79e-61	2
Setbp1	3.99e-65	1.35498	0.511	0.05	8.24e-61	7
E030030I06Rik	4.17e-65	0.921781	0.288	0.022	8.62e-61	5
Ramp2	4.86e-65	1.76076	0.576	0.149	1e-60	1
Tes1	5.7e-65	1.66439	0.679	0.201	1.18e-60	5
Zfyve26	6.92e-65	1.42761	0.533	0.11	1.43e-60	5
Phldb2	7.73e-65	1.19487	0.553	0.068	1.6e-60	6
Tlr21	9.71e-65	1.2177	0.552	0.104	2e-60	5
Sparcl11	1.03e-64	2.35308	0.566	0.161	2.13e-60	4
Lyz2	1.14e-64	1.87352	0.774	0.409	2.35e-60	0
Col1a21	1.24e-64	3.40213	1	0.097	2.56e-60	9
Arrb1	1.74e-64	1.40522	0.614	0.092	3.59e-60	6
Mapt	2.33e-64	1.26407	0.579	0.074	4.81e-60	6
Adamts4	2.77e-64	1.84906	0.625	0.031	5.71e-60	9
Crbn	2.78e-64	1.01485	0.454	0.086	5.75e-60	3
Pdgfb	2.79e-64	1.66079	0.649	0.098	5.76e-60	6
Nfe2l2	2.96e-64	1.65657	0.882	0.393	6.12e-60	5
Fmnl21	3.08e-64	1.93614	0.812	0.107	6.36e-60	8
Tiam2	3.42e-64	1.04531	0.5	0.01	7.06e-60	11
Btbd91	4.77e-64	1.65605	0.675	0.208	9.86e-60	5
Cerk	4.87e-64	1.05759	0.605	0.163	1e-59	2
Gcnt1	4.87e-64	1.21502	0.344	0.037	1.01e-59	5
Syne2	5.05e-64	1.59613	0.737	0.138	1.04e-59	6
Rpl351	5.08e-64	1.03801	0.976	0.615	1.05e-59	2
Wwc2	5.58e-64	1.3193	0.667	0.104	1.15e-59	6
Ptprk	5.94e-64	1.34075	0.456	0.047	1.23e-59	6
Cyth1	6.58e-64	1.15729	0.767	0.278	1.36e-59	2
S100a16	7.46e-64	1.19255	0.535	0.064	1.54e-59	6
Shroom2	7.77e-64	0.972601	0.281	0.013	1.6e-59	6
Rps3a1	7.87e-64	0.974271	0.98	0.776	1.62e-59	2
Hmgn1	8.13e-64	1.05659	0.676	0.208	1.68e-59	2
Icam22	9.21e-64	2.28787	0.891	0.146	1.9e-59	8
Cd691	9.28e-64	1.81239	0.597	0.164	1.92e-59	3
Itga21	1.02e-63	1.31171	0.543	0.057	2.11e-59	7
Mir100hg	1.21e-63	1.1674	0.438	0.014	2.5e-59	9
Gm43065	1.25e-63	0.88349	0.331	0.04	2.58e-59	3
Btbd19	1.26e-63	0.86032	0.25	0.015	2.59e-59	5
Rpl36a	1.27e-63	1.06549	0.949	0.517	2.61e-59	2
Krt801	1.42e-63	1.40702	0.667	0.104	2.94e-59	6
Cblb1	1.42e-63	1.36681	0.703	0.242	2.94e-59	3
Gimap11	1.46e-63	1.32725	0.597	0.166	3.01e-59	3
Vangl1	1.62e-63	0.964786	0.312	0.011	3.34e-59	8
Scara5	1.68e-63	1.15784	0.438	0.014	3.47e-59	9
Rabgef1	1.99e-63	1.40195	0.632	0.158	4.11e-59	5
Prickle11	2.01e-63	1.42797	0.5	0.036	4.15e-59	8
Pkig	2.02e-63	0.626995	0.459	0.084	4.16e-59	2
Gatm	2.5e-63	1.5346	0.26	0.023	5.16e-59	0
Pld4	2.56e-63	1.51254	0.366	0.064	5.28e-59	0
Jam2	2.6e-63	1.0945	0.395	0.033	5.37e-59	6
Ikzf3	2.65e-63	0.868295	0.514	0.106	5.47e-59	2
Pecam1	2.74e-63	1.93317	0.656	0.239	5.66e-59	1
Hcst	2.86e-63	1.14157	0.587	0.153	5.91e-59	3
Mllt3	3.39e-63	1.06748	0.461	0.091	7e-59	3
Numb	3.99e-63	1.67606	0.684	0.122	8.23e-59	6
Cd522	4.25e-63	1.62152	0.906	0.512	8.78e-59	5
Nhsl2	4.67e-63	1.05433	0.386	0.031	9.65e-59	6
Ripor2	4.85e-63	1.2444	0.524	0.125	1e-58	2
Satb11	5.36e-63	1.72954	0.696	0.228	1.11e-58	3
Cd2001	5.62e-63	2.09897	0.719	0.14	1.16e-58	6
Nostrin1	6.1e-63	1.76054	0.75	0.089	1.26e-58	8
Podxl	7.64e-63	1.72438	0.52	0.121	1.58e-58	1
Stk4	8.8e-63	1.21637	0.713	0.248	1.82e-58	3
Ptprg2	9.06e-63	1.84	0.781	0.098	1.87e-58	8
Stard8	9.18e-63	1.14911	0.482	0.052	1.9e-58	6
Pdpn	1.02e-62	2.5033	0.906	0.075	2.1e-58	9
Ikzf11	1.06e-62	1.08117	0.573	0.15	2.18e-58	3
Ccdc88c1	1.53e-62	1.04045	0.481	0.1	3.16e-58	3
Tnfaip8	2.1e-62	1.18983	0.594	0.164	4.34e-58	3
Creb3l2	2.14e-62	1.32634	0.509	0.062	4.41e-58	6
Ctnnd11	2.24e-62	1.5157	0.711	0.126	4.63e-58	6
Mcl11	2.74e-62	1.46753	0.958	0.656	5.65e-58	5
Pllp	2.76e-62	1.34436	0.406	0.022	5.69e-58	8
Lcp21	2.76e-62	1.43071	0.547	0.118	5.7e-58	5
Gpihbp1	2.88e-62	1.89706	0.45	0.094	5.95e-58	1
Zfp503	3.34e-62	1.19645	0.404	0.036	6.89e-58	6
Snx51	4.28e-62	1.07267	0.706	0.227	8.83e-58	2
Hist1h1e	4.98e-62	1.05927	0.635	0.181	1.03e-57	2
She	5.79e-62	1.1132	0.412	0.038	1.2e-57	6
Crlf3	5.95e-62	1.0882	0.669	0.212	1.23e-57	2
Krt802	6.23e-62	2.02766	0.828	0.113	1.29e-57	8
St5	6.66e-62	1.24799	0.43	0.042	1.37e-57	6
11-Sep	8.2e-62	0.992226	0.488	0.103	1.69e-57	3
Btla	9.73e-62	0.953349	0.277	0.026	2.01e-57	2
Lgmn	1.1e-61	2.22268	0.55	0.198	2.28e-57	0
Rpl23a	1.14e-61	0.956516	0.986	0.741	2.36e-57	2
Il17rd	1.16e-61	0.967679	0.281	0.014	2.39e-57	6
Hspa12b	1.22e-61	1.03999	0.351	0.025	2.52e-57	6
Rps23	1.31e-61	0.951296	0.976	0.8	2.7e-57	2
Eng2	1.52e-61	2.5338	0.953	0.174	3.13e-57	8
Cp	1.55e-61	1.78474	0.295	0.032	3.2e-57	4
Ar	1.62e-61	1.28178	0.386	0.062	3.34e-57	3
Col4a12	1.82e-61	1.78145	0.921	0.229	3.76e-57	6
Psap	1.94e-61	2.09444	0.751	0.497	4.01e-57	0
Tmem156	1.99e-61	1.13591	0.33	0.036	4.11e-57	5
Pdcd41	2.47e-61	1.16971	0.642	0.183	5.1e-57	3
Car2	3.55e-61	1.36073	0.478	0.045	7.33e-57	7
Adgrl21	4.14e-61	1.23509	0.658	0.101	8.54e-57	6
Xdh1	5.37e-61	1.93205	0.904	0.255	1.11e-56	6
Chrm2	5.72e-61	0.827357	0.254	0.011	1.18e-56	6
Ifngr11	6.43e-61	2.58561	0.967	0.345	1.33e-56	7
Plscr3	9.56e-61	1.17641	0.456	0.049	1.97e-56	6
Dmxl1	1.04e-60	1.53093	0.666	0.223	2.14e-56	2
Mrc11	1.04e-60	3.36515	0.913	0.061	2.15e-56	10
Rpl27	1.08e-60	1.00853	0.973	0.642	2.22e-56	2
Nkd1	1.08e-60	1.19482	0.561	0.074	2.23e-56	6
Tnfrsf9	1.16e-60	1.38967	0.402	0.031	2.39e-56	7
Osbpl3	1.21e-60	1.03235	0.37	0.025	2.5e-56	7
Mfap2	1.22e-60	1.00781	0.439	0.044	2.51e-56	6
Cbfa2t3	1.35e-60	1.32581	0.711	0.125	2.78e-56	6
Camk2n1	1.43e-60	1.40971	0.598	0.077	2.94e-56	7
Pilrb1	1.55e-60	0.742051	0.255	0.018	3.21e-56	5
Ptpru	1.6e-60	0.955049	0.263	0.012	3.31e-56	6
Ccr51	1.65e-60	1.97594	0.707	0.112	3.41e-56	7
Adamtsl5	1.67e-60	0.956584	0.297	0.01	3.44e-56	8
Arhgef121	1.68e-60	1.5314	0.912	0.231	3.48e-56	6
Col3a11	1.85e-60	3.34782	1	0.107	3.82e-56	9
Nsd3	1.88e-60	1.34578	0.86	0.449	3.89e-56	3
Nrip1	1.97e-60	1.95515	0.614	0.197	4.07e-56	3
Pde4d	2.03e-60	0.995403	0.444	0.087	4.19e-56	3
Plekha2	2.17e-60	1.14652	0.622	0.185	4.48e-56	2
Timp3	2.24e-60	2.13583	0.593	0.195	4.63e-56	1
Stat5b	2.43e-60	1.14822	0.502	0.121	5.01e-56	3
Apbb21	2.82e-60	1.63402	0.75	0.09	5.83e-56	8
Crim1	3.1e-60	1.44249	0.658	0.117	6.4e-56	6
Dock6	3.59e-60	1.09329	0.377	0.031	7.4e-56	6
Adamts5	3.65e-60	1.19596	0.375	0.01	7.54e-56	9
Gpx7	4.71e-60	1.30708	0.469	0.018	9.72e-56	9
Apoc2	4.92e-60	1.47379	0.271	0.029	1.02e-55	0
Slco2a12	4.98e-60	2.42615	1	0.192	1.03e-55	8
Man1a	4.99e-60	1.06839	0.635	0.198	1.03e-55	2
Cyp4b11	5.33e-60	1.06978	0.649	0.096	1.1e-55	6
Dennd2d	5.65e-60	0.717749	0.29	0.031	1.17e-55	3
Ripply3	5.68e-60	1.01814	0.412	0.039	1.17e-55	6
Igfbp72	5.71e-60	3.13429	0.984	0.218	1.18e-55	8
Rtl8a1	6.49e-60	1.37585	0.641	0.066	1.34e-55	8
Cd244a1	8.73e-60	1.93739	0.812	0.032	1.8e-55	11
Plvap	9.15e-60	2.00585	0.404	0.079	1.89e-55	1
Rpl5	9.6e-60	0.94765	0.976	0.638	1.98e-55	2
Lama5	9.96e-60	0.970352	0.36	0.028	2.06e-55	6
Gfod1	1.11e-59	1.43406	0.561	0.135	2.29e-55	5
Shroom3	1.31e-59	1.31006	0.518	0.065	2.69e-55	6
Apobec3	1.38e-59	1.09477	0.659	0.209	2.85e-55	2
Rab32	1.55e-59	0.958277	0.358	0.045	3.21e-55	5
Inhba1	1.91e-59	2.72285	0.906	0.082	3.94e-55	9
Zfp641	1.98e-59	1.04966	0.344	0.016	4.09e-55	8
Txn11	2.22e-59	1.68187	0.887	0.455	4.59e-55	5
Cdh52	2.43e-59	2.72721	0.984	0.213	5.02e-55	8
Rsad2	2.45e-59	3.20699	0.571	0.151	5.06e-55	5
Shank31	2.89e-59	1.61071	0.656	0.07	5.97e-55	8
Xylt11	3.18e-59	1.27935	0.58	0.139	6.56e-55	5
Zfhx3	3.39e-59	2.25399	0.844	0.137	7.01e-55	8
Sod3	3.94e-59	1.43565	0.267	0.026	8.13e-55	4
Arhgap151	4.71e-59	1.12002	0.638	0.191	9.73e-55	3
Ly6a	5.11e-59	1.83669	0.834	0.51	1.06e-54	1
Serpinh1	5.91e-59	1.90082	0.456	0.103	1.22e-54	4
Ugcg2	8.04e-59	2.33426	0.967	0.363	1.66e-54	7
Rapgef61	1.05e-58	1.24416	0.683	0.241	2.16e-54	3
Atp2b4	1.19e-58	1.10056	0.423	0.08	2.45e-54	3
Nsg1	1.71e-58	1.04231	0.482	0.057	3.52e-54	6
Tcf41	1.93e-58	1.81063	0.939	0.302	3.99e-54	6
Rps26	2.03e-58	0.960045	0.956	0.678	4.19e-54	2
Slc9a3r22	2.72e-58	2.27084	0.906	0.156	5.62e-54	8
Neat11	2.84e-58	1.38722	0.953	0.525	5.87e-54	5
Tns12	3.35e-58	1.28939	0.728	0.135	6.91e-54	6
Ly6i	4.04e-58	1.19629	0.688	0.022	8.35e-54	11
Dop1b	4.23e-58	1.16215	0.453	0.083	8.72e-54	5
Myb	5.7e-58	1.45679	0.324	0.045	1.18e-53	3
Srpx	5.86e-58	0.978166	0.344	0.009	1.21e-53	9
Pcnx	7.35e-58	1.49153	0.658	0.121	1.52e-53	6
Ptpn221	7.39e-58	1.76751	0.902	0.212	1.52e-53	7
Mxra8	8.04e-58	1.30892	0.256	0.023	1.66e-53	4
Cd63	8.74e-58	1.83427	0.541	0.156	1.8e-53	4
Rps2	8.82e-58	1.00592	0.966	0.688	1.82e-53	2
Atp6v0c1	9.83e-58	1.4904	0.925	0.505	2.03e-53	5
Adgrl4	1.05e-57	1.84248	0.474	0.115	2.17e-53	1
Trib22	1.06e-57	2.06573	0.719	0.095	2.19e-53	8
Ramp22	1.13e-57	2.44108	0.969	0.187	2.34e-53	8
Atp8a12	1.15e-57	2.95496	0.938	0.215	2.37e-53	8
Ets1	1.27e-57	1.10194	0.895	0.398	2.63e-53	2
Scaf11	1.28e-57	1.08076	0.801	0.329	2.65e-53	2
Tmeff1	1.35e-57	0.85773	0.263	0.013	2.78e-53	6
Slco2a1	1.36e-57	1.53629	0.566	0.157	2.81e-53	1
Sema3c	1.67e-57	1.98095	0.483	0.122	3.45e-53	1
Rpl38	1.7e-57	0.88731	0.973	0.766	3.51e-53	2
Snx8	2.01e-57	0.678846	0.28	0.031	4.14e-53	2
Nrp11	2.01e-57	1.61205	0.798	0.177	4.15e-53	6
Vps4b	2.34e-57	1.52007	0.745	0.289	4.83e-53	5
Prc1	2.37e-57	1.6382	0.594	0.032	4.9e-53	9
Plpp11	2.43e-57	1.42868	0.588	0.09	5.02e-53	6
Utrn	2.57e-57	1.25128	0.727	0.269	5.3e-53	3
Ceacam11	2.99e-57	1.45713	0.547	0.05	6.18e-53	8
Zfp366	3.05e-57	0.913505	0.351	0.028	6.3e-53	6
Fam102a	3.31e-57	0.910084	0.392	0.072	6.83e-53	3
Rapgef52	3.38e-57	2.09325	0.844	0.133	6.97e-53	8
Gm2682	3.38e-57	0.881625	0.3	0.036	6.98e-53	3
Mxd4	3.79e-57	1.68001	0.895	0.264	7.82e-53	6
C1qc	4.14e-57	2.61897	0.366	0.077	8.54e-53	0
Nt5c2	5.65e-57	1.22527	0.439	0.08	1.17e-52	5
Sox13	5.66e-57	0.868607	0.298	0.019	1.17e-52	6
Myzap2	5.7e-57	2.11346	0.828	0.126	1.18e-52	8
Rpl22	6.3e-57	0.991959	0.953	0.63	1.3e-52	2
Tut7	7.24e-57	1.45157	0.91	0.5	1.49e-52	5
Schip1	7.42e-57	1.14406	0.302	0.031	1.53e-52	5
Optn	7.64e-57	0.849726	0.302	0.032	1.58e-52	5
Kdm6b	9.14e-57	1.41851	0.934	0.486	1.89e-52	5
Gabarap	1.03e-56	1.30863	0.925	0.513	2.12e-52	5
Mdn1	1.03e-56	0.959112	0.52	0.129	2.13e-52	2
Selplg	1.38e-56	1.00512	0.72	0.24	2.85e-52	3
Prickle21	1.5e-56	1.65809	0.688	0.082	3.1e-52	8
Pogk	1.52e-56	1.07724	0.435	0.041	3.14e-52	7
Ncf4	1.53e-56	1.24479	0.514	0.114	3.16e-52	5
Zc3hav1	1.55e-56	1.22682	0.792	0.355	3.2e-52	3
Itgbl1	1.66e-56	0.946966	0.25	0.004	3.43e-52	9
Egfl72	1.73e-56	2.17393	1	0.197	3.58e-52	8
H3f3b1	1.98e-56	1.22048	0.995	0.869	4.08e-52	5
Nde1	2.01e-56	1.08206	0.421	0.046	4.15e-52	6
Mid2	2.16e-56	0.974809	0.377	0.034	4.45e-52	6
Kmt2e	2.26e-56	1.08813	0.882	0.435	4.67e-52	2
Timp32	2.39e-56	3.05147	0.984	0.23	4.94e-52	8
Shroom4	2.45e-56	0.721844	0.281	0.016	5.06e-52	6
Pitpnm21	3.39e-56	1.65449	0.656	0.079	6.99e-52	8
Rhoh1	3.49e-56	1.12448	0.573	0.156	7.21e-52	3
Fcgr4	3.69e-56	1.02947	0.415	0.065	7.61e-52	5
Pard3	4.27e-56	1.16305	0.544	0.077	8.82e-52	6
Cstb1	4.3e-56	2.03204	0.788	0.33	8.88e-52	5
Nlgn2	4.34e-56	1.01802	0.307	0.021	8.97e-52	6
H3f3a1	4.38e-56	1.21316	0.958	0.738	9.03e-52	5
Aebp1	4.5e-56	1.56881	0.263	0.027	9.29e-52	4
Rbp11	5.29e-56	1.70005	0.75	0.053	1.09e-51	9
Isy11	5.3e-56	1.71627	0.764	0.304	1.09e-51	5
Ptprc	6e-56	1.06658	0.942	0.46	1.24e-51	3
Sell	6.01e-56	1.01263	0.642	0.189	1.24e-51	2
Stmn21	6.38e-56	2.0117	0.609	0.065	1.32e-51	8
Ckap2	8.13e-56	0.991492	0.312	0.007	1.68e-51	9
Sox7	8.26e-56	1.08482	0.43	0.046	1.71e-51	6
Alcam	8.28e-56	1.17774	0.547	0.126	1.71e-51	5
Col6a2	8.52e-56	1.29911	0.253	0.024	1.76e-51	4
Star	1.04e-55	1.3132	0.375	0.012	2.14e-51	9
Abr	1.17e-55	1.1303	0.552	0.133	2.42e-51	5
Rpl7	1.19e-55	0.90082	0.97	0.696	2.45e-51	2
Tgoln1	1.34e-55	1.43646	0.873	0.443	2.77e-51	5
Ehd41	1.53e-55	1.74071	0.956	0.322	3.16e-51	6
Slc25a33	1.7e-55	0.892281	0.349	0.048	3.52e-51	5
Lrrfip11	1.97e-55	1.37711	0.797	0.312	4.07e-51	5
Ms4a4c	2.19e-55	2.01091	0.416	0.11	4.51e-51	0
Mtus11	2.77e-55	1.81601	0.625	0.07	5.71e-51	8
Actb1	2.9e-55	1.2537	1	0.949	5.98e-51	5
Ptprc2	3.05e-55	2.37164	0.989	0.506	6.3e-51	7
Nabp11	3.17e-55	1.36214	0.769	0.266	6.54e-51	5
Myo101	3.41e-55	1.49563	0.579	0.092	7.03e-51	6
Plcxd2	3.65e-55	0.998439	0.399	0.077	7.53e-51	3
Thbd2	3.73e-55	2.80823	0.984	0.23	7.69e-51	8
Fbn1	3.91e-55	1.40564	0.27	0.029	8.08e-51	4
Rplp1	4.88e-55	0.875714	0.986	0.857	1.01e-50	2
Tmem1002	5.02e-55	2.02408	0.781	0.11	1.04e-50	8
Pirb1	7.87e-55	1.02415	0.495	0.1	1.63e-50	5
Ltb	8.67e-55	0.968294	0.476	0.113	1.79e-50	2
Meis2	1.23e-54	1.1869	0.412	0.044	2.54e-50	6
Basp1	1.3e-54	1.57174	0.539	0.173	2.68e-50	0
Fgd3	1.3e-54	1.14704	0.382	0.061	2.69e-50	5
Klf92	1.46e-54	1.72849	0.781	0.19	3.02e-50	6
Rasal3	1.5e-54	0.874742	0.331	0.051	3.1e-50	3
Mycbp21	1.57e-54	1.01165	0.84	0.36	3.23e-50	3
Igf1	1.65e-54	1.59004	0.625	0.038	3.4e-50	9
Parp1	1.79e-54	0.759213	0.473	0.108	3.69e-50	2
Scn3b	1.83e-54	1.03989	0.263	0.015	3.77e-50	6
Gimap6	1.96e-54	0.888699	0.757	0.262	4.04e-50	2
AW011738	2.14e-54	1.12197	0.363	0.053	4.42e-50	5
Arhgap292	2.19e-54	1.85859	0.859	0.14	4.53e-50	8
Cst3	2.37e-54	2.2635	0.757	0.478	4.88e-50	0
Prrx1	2.43e-54	1.05063	0.438	0.017	5.02e-50	9
Npr1	2.87e-54	0.852657	0.36	0.032	5.93e-50	6
Zbtb46	2.88e-54	1.0984	0.377	0.037	5.94e-50	6
Arhgap6	2.94e-54	1.29205	0.531	0.05	6.07e-50	8
Dock21	2.94e-54	0.998244	0.785	0.304	6.07e-50	3
Tex2	3.3e-54	0.675111	0.328	0.049	6.82e-50	3
Por	4.25e-54	1.34333	0.778	0.293	8.76e-50	5
Cln3	4.52e-54	1.01456	0.453	0.087	9.33e-50	5
Col5a2	4.89e-54	1.45961	0.26	0.027	1.01e-49	4
Ptpn7	5.01e-54	1.14874	0.467	0.05	1.03e-49	7
Hoxa5	5.37e-54	1.06239	0.395	0.04	1.11e-49	6
Sorl1	5.5e-54	0.808456	0.696	0.229	1.13e-49	2
Mapkapk2	6e-54	1.17259	0.656	0.202	1.24e-49	5
Vgll4	6.14e-54	1.19193	0.638	0.211	1.27e-49	3
Pparg1	7.06e-54	1.80167	0.625	0.02	1.46e-49	11
Raph11	7.42e-54	2.23597	0.875	0.163	1.53e-49	8
Gadd45b1	7.51e-54	1.89697	0.816	0.344	1.55e-49	5
Ctdspl	7.78e-54	1.19757	0.391	0.025	1.61e-49	8
Lyve11	8.64e-54	1.59308	0.649	0.114	1.78e-49	6
Rpl28	9.28e-54	0.85106	0.966	0.759	1.92e-49	2
Gpx8	1.01e-53	1.32578	0.469	0.02	2.09e-49	9
Arhgef32	1.01e-53	1.82424	0.859	0.154	2.09e-49	8
Cep85l1	1.05e-53	1.78813	0.766	0.116	2.16e-49	8
Gm9917	1.13e-53	1.47202	0.438	0.033	2.32e-49	8
Mctp1	1.15e-53	1.71112	0.465	0.062	2.38e-49	6
Serpinf1	1.22e-53	1.3467	0.406	0.015	2.52e-49	9
S1pr11	1.25e-53	1.76896	0.947	0.328	2.57e-49	6
Glipr1	1.3e-53	0.997455	0.429	0.079	2.68e-49	5
Fam13c	1.3e-53	0.92753	0.289	0.019	2.69e-49	6
Hyal2	1.53e-53	1.19229	0.412	0.045	3.15e-49	6
Vcam11	1.6e-53	2.3766	0.844	0.076	3.31e-49	9
Ctsb	2.11e-53	2.42526	0.676	0.409	4.35e-49	0
Nfatc12	2.2e-53	1.75244	0.75	0.153	4.55e-49	7
Cav22	2.47e-53	1.9363	0.812	0.13	5.1e-49	8
Celf21	2.61e-53	1.26891	0.782	0.349	5.4e-49	3
Tmcc2	2.69e-53	1.33996	0.482	0.062	5.56e-49	6
Atad2	2.71e-53	1.10664	0.485	0.121	5.59e-49	3
Fam169b	2.94e-53	0.781763	0.321	0.047	6.07e-49	3
Ifng	3.6e-53	1.18679	0.261	0.013	7.43e-49	7
Hebp11	3.79e-53	2.15294	0.565	0.024	7.83e-49	10
Tecpr1	4.17e-53	1.04008	0.604	0.188	8.6e-49	3
Mmrn2	4.59e-53	0.941457	0.325	0.026	9.47e-49	6
Fam43a	4.64e-53	0.731816	0.284	0.036	9.58e-49	2
Vcl2	4.91e-53	2.07148	0.844	0.15	1.01e-48	8
Plpp12	5.15e-53	1.86444	0.719	0.098	1.06e-48	8
Cbfa2t31	5.59e-53	1.87751	0.828	0.136	1.15e-48	8
Emcn1	6.43e-53	1.57398	0.531	0.051	1.33e-48	8
Dcn	6.47e-53	3.26239	0.295	0.042	1.33e-48	4
Clec3b	7.18e-53	1.36983	0.531	0.027	1.48e-48	9
Neil1	7.66e-53	0.724609	0.28	0.036	1.58e-48	2
Ptpn181	8.06e-53	0.952084	0.761	0.296	1.66e-48	3
Spag9	9.3e-53	1.28991	0.948	0.562	1.92e-48	5
Myo1e	1.14e-52	0.90261	0.453	0.103	2.35e-48	2
Pira2	1.16e-52	0.847543	0.335	0.045	2.39e-48	5
Pakap.12	1.17e-52	1.41528	0.947	0.266	2.42e-48	6
Dennd5b1	1.23e-52	1.88306	0.734	0.108	2.54e-48	8
Adgre51	1.29e-52	1.91982	0.904	0.329	2.66e-48	6
Tm4sf11	1.65e-52	0.970631	0.623	0.105	3.41e-48	6
1700017B05Rik	1.81e-52	1.37324	0.505	0.122	3.73e-48	5
Cald1	1.87e-52	1.86182	0.431	0.099	3.87e-48	4
Nedd42	1.88e-52	1.46417	0.816	0.201	3.88e-48	6
Ccm2l	2.01e-52	1.01689	0.333	0.028	4.16e-48	6
Arhgef10l	2.06e-52	1.39851	0.688	0.026	4.25e-48	11
Dusp22	2.25e-52	1.73483	0.815	0.182	4.65e-48	7
Myct11	2.44e-52	1.31675	0.547	0.053	5.04e-48	8
Ehd1	2.55e-52	1.28547	0.693	0.231	5.27e-48	5
Il18rap	2.93e-52	1.01193	0.415	0.073	6.05e-48	5
Nfkbiz	3.2e-52	1.63154	0.774	0.308	6.59e-48	5
Unc13b	3.57e-52	1.00073	0.272	0.017	7.36e-48	6
Fgf1	3.91e-52	1.37586	0.375	0.024	8.07e-48	8
Itgal2	3.92e-52	1.49456	0.772	0.167	8.09e-48	7
Penk	3.94e-52	1.38657	0.438	0.018	8.14e-48	9
Ipcef1	4.16e-52	0.909884	0.28	0.036	8.58e-48	3
Clec1a2	4.16e-52	1.99051	0.844	0.136	8.59e-48	8
Cdh11	4.19e-52	1.50837	0.562	0.032	8.65e-48	9
Als2cl	4.22e-52	0.974827	0.368	0.037	8.71e-48	6
Adgrd1	4.63e-52	0.897053	0.344	0.01	9.55e-48	9
Trbc11	4.73e-52	1.31869	0.63	0.094	9.77e-48	7
Mpeg1	5.09e-52	1.81342	0.466	0.142	1.05e-47	0
Pak1	5.19e-52	1.0779	0.396	0.069	1.07e-47	5
Ccdc184	5.34e-52	0.896509	0.266	0.01	1.1e-47	8
Cavin2	5.97e-52	1.80448	0.513	0.149	1.23e-47	1
Zbtb16	6.33e-52	1.43175	0.614	0.112	1.31e-47	6
Dgat1	6.43e-52	1.1567	0.638	0.217	1.33e-47	3
Madd	7.55e-52	0.986724	0.57	0.174	1.56e-47	3
Hecw21	8.01e-52	1.57256	0.578	0.063	1.65e-47	8
Rpl3	8.23e-52	0.920737	0.966	0.636	1.7e-47	2
Atp6v0d1	9.82e-52	1.16801	0.627	0.195	2.03e-47	5
Ss18	1e-51	1.0036	0.563	0.168	2.07e-47	3
Rps6ka2	1.3e-51	0.972737	0.33	0.044	2.69e-47	5
Tmem47	1.42e-51	1.10748	0.438	0.034	2.92e-47	8
Ctsh	1.72e-51	1.61228	0.5	0.171	3.56e-47	0
Klrc1	1.77e-51	1.0187	0.272	0.015	3.64e-47	7
Nav12	1.89e-51	1.6668	0.781	0.122	3.9e-47	8
1-Mar	1.96e-51	0.868775	0.291	0.04	4.05e-47	2
Tmsb4x1	2.04e-51	0.86584	0.991	0.968	4.2e-47	5
Zbtb4	2.31e-51	1.42049	0.579	0.108	4.77e-47	6
Akap13	2.34e-51	1.13896	0.881	0.497	4.84e-47	3
Hopx	2.47e-51	2.29168	0.812	0.149	5.1e-47	8
Plin2	2.76e-51	1.81185	0.606	0.278	5.7e-47	0
Bmp2k1	2.83e-51	0.848765	0.547	0.152	5.83e-47	2
Ecscr2	3.03e-51	1.49561	0.703	0.094	6.25e-47	8
Homer1	3.22e-51	1.24856	0.571	0.153	6.65e-47	5
Cyth32	3.53e-51	2.38777	0.922	0.21	7.29e-47	8
Fmnl11	3.83e-51	1.30783	0.594	0.176	7.9e-47	5
Adgrf52	3.9e-51	2.36898	1	0.243	8.04e-47	8
Il6st1	4.2e-51	1.71639	0.789	0.217	8.66e-47	6
Col4a21	4.25e-51	1.29114	0.746	0.163	8.78e-47	6
Apbb2	4.72e-51	1.11391	0.544	0.085	9.75e-47	6
Gjb2	4.83e-51	0.502854	0.25	0.002	9.96e-47	11
Il2rg	4.86e-51	0.85474	0.703	0.248	1e-46	2
Pja1	5.32e-51	0.856457	0.314	0.049	1.1e-46	3
Krt791	5.54e-51	2.13886	0.478	0.017	1.14e-46	10
Ppp1cc	7.5e-51	1.25769	0.618	0.22	1.55e-46	3
Selplg2	8.31e-51	1.85626	0.913	0.28	1.71e-46	7
Gpr132	8.97e-51	1.00218	0.59	0.19	1.85e-46	3
Aqp1	9.1e-51	1.8648	0.464	0.127	1.88e-46	1
Mxra71	9.21e-51	1.31322	0.594	0.066	1.9e-46	8
Rack1	9.54e-51	0.905979	0.949	0.656	1.97e-46	2
Oasl2	9.77e-51	1.66936	0.665	0.222	2.02e-46	5
Tmtc11	1.05e-50	1.73414	0.578	0.066	2.16e-46	8
Taok2	1.09e-50	1.26236	0.623	0.126	2.25e-46	6
Rpl14	1.2e-50	0.927679	0.963	0.609	2.47e-46	2
Tln2	1.55e-50	0.736683	0.266	0.01	3.19e-46	8
Mar-71	1.72e-50	1.49166	0.788	0.356	3.56e-46	5
Cdc42ep41	1.83e-50	1.09473	0.596	0.103	3.77e-46	6
Braf	1.84e-50	1.45191	0.646	0.218	3.8e-46	5
Heg11	2.11e-50	1.52573	0.781	0.208	4.35e-46	6
Aldh21	2.44e-50	1.54003	0.842	0.253	5.03e-46	6
Traf3ip3	2.6e-50	0.825071	0.426	0.098	5.37e-46	2
Tspan8	2.62e-50	1.25742	0.412	0.048	5.41e-46	6
Pakap.1	2.63e-50	1.94439	0.606	0.252	5.43e-46	1
Rab7b	2.94e-50	1.04078	0.265	0.037	6.08e-46	0
Sptbn11	3.04e-50	1.7351	1	0.518	6.28e-46	6
Rnf217	3.42e-50	1.51456	0.688	0.051	7.06e-46	9
Rps11	3.54e-50	0.867988	0.976	0.748	7.3e-46	2
Pecam12	3.66e-50	2.65934	0.984	0.278	7.55e-46	8
Tnf	3.73e-50	1.95206	0.321	0.044	7.69e-46	5
Anxa111	4.13e-50	1.0208	0.458	0.101	8.53e-46	5
Hcst2	4.55e-50	1.59303	0.793	0.187	9.39e-46	7
Hyal21	4.61e-50	1.43294	0.516	0.051	9.52e-46	8
Lbh	4.96e-50	0.894926	0.541	0.159	1.02e-45	2
Evi2a	5.54e-50	1.05595	0.377	0.065	1.14e-45	5
Tns2	5.56e-50	1.16238	0.43	0.053	1.15e-45	6
Cdkn2a	5.56e-50	0.90788	0.25	0.005	1.15e-45	9
Igfbp6	6.29e-50	0.9632	0.33	0.045	1.3e-45	5
Rps141	6.3e-50	0.958575	0.969	0.836	1.3e-45	3
Gm43305	6.37e-50	0.987578	0.378	0.079	1.32e-45	2
Anxa32	6.59e-50	1.91081	0.828	0.15	1.36e-45	8
Pi16	7.69e-50	0.626782	0.288	0.032	1.59e-45	5
Slc16a91	7.79e-50	1.61396	0.594	0.069	1.61e-45	8
Ctsk	8.2e-50	1.38411	0.625	0.042	1.69e-45	9
Adgra3	8.45e-50	0.939114	0.289	0.022	1.74e-45	6
Tmtc21	8.48e-50	1.51276	0.578	0.065	1.75e-45	8
Malt1	8.83e-50	0.894035	0.797	0.328	1.82e-45	2
Ftl11	9.22e-50	1.19647	0.986	0.841	1.9e-45	5
Orai1	9.46e-50	1.07874	0.474	0.125	1.95e-45	3
Rpl11	9.64e-50	0.848305	0.976	0.722	1.99e-45	2
Ston11	9.67e-50	1.1329	0.422	0.033	1.99e-45	8
Atp6v1g1	1e-49	1.17616	0.755	0.294	2.07e-45	5
Ecscr1	1.04e-49	1.22514	0.544	0.087	2.15e-45	6
Gpr1461	1.04e-49	2.03739	0.734	0.117	2.16e-45	8
Stap1	1.1e-49	1.15296	0.409	0.093	2.27e-45	2
Syn3	1.12e-49	1.53355	0.5	0.048	2.32e-45	8
Apbb1ip	1.21e-49	1.49714	0.613	0.194	2.49e-45	5
Id21	1.33e-49	1.83765	0.924	0.279	2.73e-45	7
Tspan15	1.38e-49	0.888415	0.344	0.02	2.85e-45	8
Gas1	1.42e-49	1.24042	0.438	0.019	2.93e-45	9
Ntrk2	1.56e-49	1.32239	0.368	0.039	3.22e-45	6
Gfpt2	1.62e-49	1.80618	0.26	0.032	3.34e-45	4
Tgif1	1.87e-49	1.44846	0.731	0.291	3.86e-45	5
Unc45b	1.87e-49	1.03304	0.395	0.044	3.86e-45	6
Lyn1	1.91e-49	0.815461	0.848	0.344	3.94e-45	2
Agfg11	1.92e-49	2.11978	0.922	0.222	3.96e-45	8
Cenpf	2.48e-49	1.16695	0.375	0.014	5.12e-45	9
Lamp2	2.56e-49	1.49628	0.807	0.385	5.29e-45	5
Casz11	2.86e-49	2.01344	0.688	0.1	5.89e-45	8
Herc3	2.91e-49	0.655763	0.276	0.037	6e-45	3
Rundc3b	3.08e-49	0.896519	0.391	0.038	6.35e-45	7
Aard	3.08e-49	0.814974	0.266	0.011	6.36e-45	8
Crip22	3.22e-49	1.9343	0.828	0.15	6.64e-45	8
Gabra3	3.59e-49	0.933439	0.281	0.007	7.41e-45	9
Notch11	3.86e-49	1.50001	0.754	0.198	7.97e-45	6
Kctd12	4.81e-49	1.44727	0.811	0.368	9.92e-45	5
Epn2	5.02e-49	1.0056	0.386	0.043	1.04e-44	6
Nek6	5.68e-49	0.813728	0.316	0.043	1.17e-44	5
Ehd2	5.77e-49	1.06245	0.535	0.084	1.19e-44	6
Rdx1	6.28e-49	1.69775	0.904	0.334	1.3e-44	6
Tmem1401	6.65e-49	1.4546	0.672	0.094	1.37e-44	8
Ro60	6.67e-49	1.21127	0.456	0.064	1.38e-44	6
Klf12	6.73e-49	0.843675	0.281	0.013	1.39e-44	8
Rcc2	7.1e-49	0.825673	0.432	0.104	1.47e-44	2
Bcl21	7.24e-49	1.69451	0.717	0.149	1.49e-44	7
Sde2	7.51e-49	1.11194	0.646	0.21	1.55e-44	5
Esyt2	9.69e-49	0.972937	0.625	0.212	2e-44	3
A4galt	9.92e-49	0.900087	0.281	0.013	2.05e-44	8
Fuca2	1.02e-48	1.12112	0.354	0.058	2.11e-44	5
Rpl18a1	1.12e-48	0.872452	0.98	0.851	2.31e-44	3
P2ry101	1.21e-48	0.984473	0.584	0.178	2.5e-44	3
Tjp12	1.23e-48	1.69486	0.844	0.143	2.53e-44	8
Sntb1	1.48e-48	0.930746	0.307	0.026	3.06e-44	6
Pkib	1.55e-48	0.647391	0.26	0.032	3.2e-44	2
Bcl7a	1.93e-48	0.725839	0.277	0.038	3.98e-44	2
Gm17056	2.16e-48	0.886845	0.335	0.05	4.45e-44	5
H3f3a	2.17e-48	0.845187	0.973	0.725	4.49e-44	2
Gm20186	2.17e-48	0.654504	0.263	0.033	4.49e-44	3
Maf	2.26e-48	1.82779	0.423	0.107	4.66e-44	3
Rps27a	2.26e-48	0.75803	0.983	0.82	4.67e-44	2
Gm43813	2.67e-48	0.935829	0.392	0.086	5.52e-44	2
12-Sep	2.78e-48	1.22021	0.685	0.133	5.74e-44	7
Snx9	2.84e-48	0.723883	0.473	0.12	5.86e-44	2
Runx31	3.18e-48	0.854146	0.58	0.176	6.56e-44	3
Lilra5	3.29e-48	1.27324	0.304	0.006	6.8e-44	10
Rpl37	3.74e-48	0.763511	0.976	0.813	7.73e-44	2
Rasa2	3.96e-48	1.79782	0.59	0.201	8.17e-44	5
Plxna2	4.46e-48	1.24867	0.474	0.067	9.21e-44	6
2900026A02Rik	4.46e-48	1.11094	0.412	0.051	9.21e-44	6
Dgka	4.58e-48	0.934422	0.399	0.089	9.45e-44	3
Ugdh1	4.61e-48	2.67185	0.938	0.118	9.52e-44	9
Nr3c1	4.74e-48	1.3581	0.689	0.298	9.79e-44	3
Npc2	6.13e-48	1.49787	0.715	0.469	1.26e-43	0
Csf1r	7.35e-48	1.33514	0.332	0.071	1.52e-43	0
Plin21	7.77e-48	1.06711	0.783	0.283	1.6e-43	5
Gpr146	7.85e-48	1.4557	0.579	0.111	1.62e-43	6
Rpl121	8.13e-48	1.14303	0.932	0.688	1.68e-43	3
Arap31	8.21e-48	1.55396	0.734	0.113	1.7e-43	8
Sdcbp1	8.56e-48	1.0757	0.915	0.444	1.77e-43	5
Eef1g	9.43e-48	0.777895	0.872	0.441	1.95e-43	2
Gpr171	1.16e-47	0.751314	0.436	0.103	2.4e-43	2
Arhgef122	1.27e-47	2.16524	0.953	0.246	2.61e-43	8
Cpd1	1.41e-47	1.44465	0.684	0.164	2.91e-43	6
Strbp	1.75e-47	0.687742	0.355	0.068	3.61e-43	2
Cfap69	1.8e-47	0.881388	0.281	0.013	3.72e-43	8
Slc9a4	2e-47	1.22853	0.261	0.004	4.12e-43	10
Btg2	2.12e-47	1.3339	0.939	0.603	4.37e-43	5
Rpl6	2.12e-47	0.775179	0.986	0.748	4.37e-43	2
Ahr	2.41e-47	1.27758	0.553	0.101	4.97e-43	6
Arhgap311	2.71e-47	1.71249	0.877	0.32	5.6e-43	6
Dll1	2.72e-47	0.826604	0.368	0.039	5.61e-43	6
Fgd51	2.88e-47	1.4585	0.656	0.089	5.94e-43	8
Stard91	3.2e-47	1.78417	0.688	0.104	6.6e-43	8
Ackr2	3.57e-47	1.06506	0.307	0.027	7.38e-43	6
Ror1	3.78e-47	0.910568	0.25	0.005	7.81e-43	9
Dennd5b	4.22e-47	1.43741	0.561	0.103	8.71e-43	6
Igfbp71	4.41e-47	1.342	0.569	0.19	9.11e-43	4
Plpp32	4.6e-47	1.99425	0.906	0.1	9.49e-43	9
Itgb3	4.78e-47	0.874451	0.375	0.079	9.86e-43	2
Crip21	6.19e-47	1.25163	0.675	0.142	1.28e-42	6
Eno3	6.37e-47	1.37749	0.562	0.019	1.31e-42	11
Sema3d	6.38e-47	0.822976	0.281	0.007	1.32e-42	9
mt-Co21	6.95e-47	0.735196	0.993	0.863	1.43e-42	2
Pcdh1	7e-47	0.864678	0.491	0.07	1.45e-42	6
Klf3	7.17e-47	1.37531	0.778	0.343	1.48e-42	5
Pnpo	7.54e-47	0.878637	0.311	0.045	1.56e-42	5
Rps211	7.92e-47	0.901603	0.966	0.748	1.63e-42	3
Ltb1	1.09e-46	1.04339	0.454	0.117	2.26e-42	3
Maoa	1.11e-46	0.732767	0.272	0.02	2.3e-42	6
Prss23	1.15e-46	1.49775	0.531	0.032	2.36e-42	9
Paqr7	1.17e-46	0.872306	0.281	0.014	2.41e-42	8
Cxcl11	1.51e-46	3.15644	1	0.146	3.11e-42	9
Sypl	1.66e-46	1.3922	0.763	0.212	3.43e-42	6
Trim30d	1.68e-46	1.31369	0.486	0.121	3.46e-42	5
Slc31a2	1.83e-46	1.13107	0.344	0.056	3.78e-42	5
Serinc31	2.18e-46	1.58413	0.991	0.721	4.5e-42	6
Tcn22	2.31e-46	1.50771	0.781	0.22	4.76e-42	6
Tnfrsf1a	2.33e-46	1.05751	0.646	0.206	4.8e-42	5
Qk1	2.58e-46	1.70391	0.965	0.433	5.32e-42	6
Cd681	2.68e-46	0.88619	0.533	0.13	5.54e-42	5
Cd300c21	2.72e-46	0.80409	0.472	0.101	5.62e-42	5
Mfap21	2.75e-46	1.32903	0.5	0.052	5.67e-42	8
Wars	2.75e-46	1.39743	0.535	0.096	5.68e-42	6
S100a4	2.77e-46	2.02436	0.394	0.107	5.71e-42	0
4930523C07Rik1	2.82e-46	0.975427	0.672	0.247	5.82e-42	3
Klf72	2.83e-46	1.35682	0.868	0.264	5.84e-42	6
Tspan81	3.35e-46	1.24122	0.516	0.054	6.92e-42	8
Arhgap45	3.49e-46	0.820897	0.655	0.232	7.21e-42	2
Rhog	3.58e-46	1.30356	0.665	0.254	7.39e-42	5
Acvrl12	4.27e-46	1.87918	0.906	0.189	8.82e-42	8
Ankrd111	4.31e-46	1.10758	0.891	0.522	8.89e-42	3
Tmsb10	4.74e-46	0.93643	0.915	0.598	9.78e-42	3
Fnbp1l	4.89e-46	1.76202	0.467	0.14	1.01e-41	1
Arhgef151	5.04e-46	1.45423	0.547	0.062	1.04e-41	8
Cd1511	5.26e-46	1.49926	0.594	0.076	1.09e-41	8
Tespa1	5.37e-46	0.844062	0.259	0.036	1.11e-41	3
Tcim	5.85e-46	1.04918	0.412	0.052	1.21e-41	6
Ly6a1	5.9e-46	1.87403	0.982	0.532	1.22e-41	6
Sesn2	6.88e-46	0.773987	0.325	0.05	1.42e-41	5
Cavin22	7.07e-46	2.11332	0.875	0.181	1.46e-41	8
Dapk1	7.39e-46	1.20988	0.516	0.055	1.53e-41	8
Rplp11	1.09e-45	0.989422	0.98	0.859	2.24e-41	3
Numb1	1.12e-45	1.65315	0.766	0.133	2.31e-41	8
Ppm1f	1.25e-45	0.958665	0.377	0.045	2.57e-41	6
Cep85l	1.5e-45	1.16389	0.579	0.11	3.1e-41	6
Havcr2	1.57e-45	1.17972	0.263	0.042	3.24e-41	0
Man2a2	1.74e-45	1.02632	0.382	0.087	3.59e-41	3
Plxdc2	1.85e-45	1.51606	0.27	0.04	3.81e-41	4
Tfam	1.87e-45	0.667061	0.321	0.058	3.86e-41	2
Hgsnat	1.87e-45	1.15066	0.335	0.057	3.87e-41	5
Farsb	1.91e-45	0.489264	0.264	0.036	3.94e-41	2
Ikzf31	2.52e-45	1.34892	0.437	0.12	5.21e-41	3
Ogfrl1	2.56e-45	0.989089	0.448	0.099	5.28e-41	5
Rpl13a1	2.83e-45	0.902994	0.976	0.768	5.84e-41	3
Zyx	2.85e-45	1.26079	0.646	0.224	5.88e-41	5
Cyba	2.91e-45	1.60745	0.709	0.483	6e-41	0
Vasn	2.94e-45	1.32447	0.594	0.041	6.06e-41	9
Snrpg	3.6e-45	0.822083	0.824	0.373	7.42e-41	2
Tnrc6b	3.77e-45	1.03596	0.751	0.342	7.78e-41	3
Ybx1	3.88e-45	1.66955	0.828	0.718	8.01e-41	1
Map4k3	4.05e-45	1.23555	0.474	0.076	8.36e-41	6
Parvb1	4.14e-45	0.992408	0.482	0.076	8.54e-41	6
Slc9a3r2	4.33e-45	1.61004	0.454	0.133	8.95e-41	1
Fgl2	4.69e-45	1.06309	0.575	0.161	9.67e-41	5
Sla	5.38e-45	0.855758	0.517	0.152	1.11e-40	2
mt-Co1	5.46e-45	0.684765	0.986	0.916	1.13e-40	2
Crlf31	5.5e-45	1.05684	0.611	0.222	1.14e-40	3
Rps6	5.55e-45	0.759722	0.983	0.699	1.15e-40	2
Runx32	5.86e-45	1.86924	0.783	0.207	1.21e-40	7
Kcnn4	5.94e-45	0.576884	0.287	0.045	1.23e-40	3
Atp11b	5.99e-45	1.1554	0.669	0.272	1.24e-40	3
mt-Co3	6.88e-45	0.741551	0.983	0.861	1.42e-40	2
Sesn31	6.9e-45	0.917971	0.42	0.108	1.42e-40	3
Foxo1	7.58e-45	0.825637	0.571	0.184	1.56e-40	2
Robo4	8.24e-45	0.849553	0.368	0.042	1.7e-40	6
Col4a1	8.63e-45	1.44023	0.573	0.215	1.78e-40	1
Dab2ip	8.89e-45	0.976492	0.36	0.042	1.83e-40	6
Cfb2	9.06e-45	2.6059	0.969	0.133	1.87e-40	9
Il18r11	9.32e-45	1.34802	0.522	0.078	1.92e-40	7
Ackr21	9.57e-45	1.09451	0.391	0.031	1.98e-40	8
Gpc3	1.17e-44	1.38064	0.562	0.037	2.42e-40	9
Gm154721	1.25e-44	1.2533	0.576	0.096	2.57e-40	7
Plscr4	1.31e-44	0.879593	0.325	0.033	2.71e-40	6
Cirbp	1.47e-44	0.777107	0.375	0.086	3.03e-40	2
Lgalsl	1.58e-44	0.870697	0.368	0.044	3.26e-40	6
Slc37a3	1.73e-44	0.59495	0.294	0.048	3.56e-40	3
Galnt6	1.78e-44	0.66324	0.294	0.049	3.66e-40	3
Fam171a1	1.86e-44	0.750951	0.281	0.023	3.84e-40	6
Dgkh	1.9e-44	1.45198	0.605	0.127	3.92e-40	6
Crot	2.05e-44	1.0508	0.467	0.063	4.24e-40	7
Gm20536	2.17e-44	0.937375	0.34	0.059	4.48e-40	5
Fam107b1	2.28e-44	0.918097	0.788	0.325	4.71e-40	3
Tuba1c1	2.32e-44	0.855364	0.514	0.131	4.78e-40	5
Rasgrp3	2.38e-44	0.597848	0.311	0.053	4.91e-40	2
Zcchc7	2.63e-44	0.889147	0.652	0.262	5.42e-40	2
Arhgap451	2.71e-44	0.990671	0.638	0.235	5.59e-40	3
Rgs1	2.77e-44	1.99208	0.556	0.247	5.72e-40	0
N4bp3	3.1e-44	0.855277	0.298	0.028	6.4e-40	6
Xylt1	3.85e-44	0.816927	0.483	0.135	7.95e-40	2
Inpp5a	4.36e-44	1.33258	0.594	0.081	8.99e-40	8
Ppp3ca	4.4e-44	0.872476	0.686	0.28	9.07e-40	2
Itgb7	4.42e-44	0.709148	0.362	0.077	9.13e-40	3
Bmpr22	4.77e-44	2.39147	1	0.308	9.84e-40	8
Ctsc	4.78e-44	1.65547	0.511	0.203	9.87e-40	0
Ace2	5.18e-44	2.1986	0.953	0.238	1.07e-39	8
Spn	5.27e-44	0.665154	0.372	0.077	1.09e-39	3
Ccl2	5.94e-44	3.07293	0.484	0.162	1.23e-39	4
Amotl1	7.1e-44	1.12284	0.465	0.073	1.46e-39	6
Sav1	8.53e-44	1.28696	0.596	0.132	1.76e-39	6
Ndfip1	8.59e-44	0.889188	0.655	0.253	1.77e-39	3
Ogt1	9.01e-44	0.970972	0.638	0.241	1.86e-39	3
Rpl4	9.14e-44	0.832032	0.949	0.599	1.89e-39	2
Jakmip1	1.04e-43	0.771144	0.311	0.057	2.14e-39	3
Rasal21	1.06e-43	1.52528	0.656	0.095	2.18e-39	8
Tnrc18	1.06e-43	1.14853	0.594	0.195	2.19e-39	5
Ear22	1.1e-43	1.67923	0.75	0.037	2.27e-39	11
Efnb11	1.12e-43	1.84398	0.625	0.092	2.31e-39	8
Arl15	1.15e-43	1.02783	0.351	0.041	2.38e-39	6
Lrrc8b	1.16e-43	1.00278	0.421	0.06	2.39e-39	6
Fas1	1.17e-43	1.51905	0.667	0.163	2.41e-39	6
Socs1	1.18e-43	0.642647	0.328	0.063	2.43e-39	3
Rps131	1.22e-43	0.971349	0.942	0.751	2.51e-39	3
Lima1	1.32e-43	1.15124	0.588	0.117	2.73e-39	6
Fryl1	1.33e-43	1.00563	0.614	0.22	2.74e-39	3
Dennd4a3	1.44e-43	2.11057	0.978	0.413	2.97e-39	7
Stim1	1.45e-43	0.835467	0.491	0.142	3e-39	3
Calcrl2	1.63e-43	2.06303	1	0.269	3.37e-39	8
Serpina3n1	1.69e-43	2.66348	0.969	0.137	3.48e-39	9
Rnf145	1.71e-43	0.79897	0.436	0.116	3.52e-39	2
Dysf	1.87e-43	1.03395	0.312	0.02	3.86e-39	8
Cd93	2.12e-43	2.05839	0.51	0.193	4.38e-39	1
Bcl2	2.29e-43	1.16538	0.454	0.128	4.74e-39	3
Ssh21	2.31e-43	1.06459	0.785	0.389	4.76e-39	3
Rps271	2.54e-43	0.910795	0.966	0.797	5.25e-39	3
Rnf157	2.61e-43	1.21927	0.478	0.069	5.39e-39	7
Klf11	2.73e-43	1.0851	0.438	0.043	5.64e-39	8
Klf73	2.88e-43	2.19528	0.953	0.276	5.95e-39	8
Slamf6	3.04e-43	0.649912	0.257	0.037	6.27e-39	2
Rpl15	3.09e-43	0.764733	0.97	0.696	6.38e-39	2
Baz1a	3.18e-43	0.832111	0.686	0.267	6.55e-39	2
Rhoj2	3.18e-43	0.821258	0.684	0.144	6.56e-39	6
Rps161	3.26e-43	0.958449	0.949	0.823	6.73e-39	3
Luzp11	3.44e-43	1.55997	0.684	0.177	7.1e-39	6
Kif13a	3.47e-43	0.869684	0.36	0.043	7.17e-39	6
Cks2	4.07e-43	1.29037	0.401	0.087	8.4e-39	5
Ptpn4	4.1e-43	1.46863	0.484	0.055	8.45e-39	8
Pde4b	4.1e-43	1.34402	0.83	0.444	8.47e-39	5
Nfib3	4.23e-43	1.92344	0.922	0.215	8.73e-39	8
Cybb	4.38e-43	1.41678	0.475	0.166	9.04e-39	0
Casc4	4.51e-43	1.24113	0.474	0.079	9.31e-39	6
Hdac4	5.16e-43	1.24952	0.406	0.092	1.06e-38	5
Tut4	5.35e-43	0.762395	0.804	0.325	1.1e-38	2
Ctla2b1	7.31e-43	1.0674	0.62	0.11	1.51e-38	7
Cenpa	7.84e-43	0.82475	0.473	0.134	1.62e-38	2
Cwc251	8.33e-43	1.3513	0.599	0.202	1.72e-38	5
Cd362	9.45e-43	2.29759	0.984	0.276	1.95e-38	8
Scara3	9.64e-43	0.930763	0.25	0.006	1.99e-38	9
Rpl29	9.69e-43	0.758636	0.946	0.622	2e-38	2
Galnt21	9.88e-43	1.26187	0.674	0.14	2.04e-38	7
Kmt2a1	1.16e-42	0.997325	0.788	0.368	2.39e-38	3
Slc4a7	1.16e-42	0.766133	0.473	0.135	2.4e-38	2
Ly6c12	1.19e-42	2.42331	0.984	0.275	2.45e-38	8
Ghr1	1.27e-42	1.18329	0.547	0.066	2.62e-38	8
Glcci1	1.32e-42	0.74754	0.365	0.082	2.73e-38	2
Nav11	1.32e-42	1.19973	0.579	0.117	2.73e-38	6
mt-Nd5	1.38e-42	0.8137	0.939	0.607	2.86e-38	2
Rasip1	1.42e-42	2.08128	0.45	0.156	2.94e-38	1
Zfp106	1.45e-42	0.827572	0.682	0.275	2.99e-38	2
Ptk2	1.55e-42	1.09594	0.439	0.069	3.19e-38	6
Rassf2	1.55e-42	0.696321	0.385	0.09	3.21e-38	2
Actb	1.75e-42	0.934079	0.978	0.949	3.62e-38	0
Cdkn1b	1.8e-42	0.808413	0.655	0.253	3.71e-38	3
Iqgap2	1.96e-42	0.7264	0.345	0.073	4.04e-38	3
Fabp4	1.98e-42	0.596507	0.531	0.035	4.09e-38	9
Rnasel	2.1e-42	1.00616	0.406	0.088	4.34e-38	5
Cfp	2.17e-42	0.847342	0.33	0.055	4.48e-38	5
4930523C07Rik	2.25e-42	0.841281	0.659	0.249	4.63e-38	2
Igfbp42	2.28e-42	2.42853	0.906	0.12	4.71e-38	9
Ccdc9b	2.71e-42	0.799342	0.272	0.023	5.6e-38	6
Meis11	2.9e-42	1.53806	0.438	0.044	5.99e-38	8
Gnptab	3.71e-42	1.02595	0.565	0.096	7.65e-38	7
Rpl181	3.77e-42	0.904868	0.935	0.726	7.78e-38	3
Lyn2	3.77e-42	1.01382	0.844	0.367	7.79e-38	5
Cyth31	3.92e-42	1.24765	0.754	0.201	8.08e-38	6
Rasa3	4.28e-42	0.735798	0.463	0.133	8.83e-38	2
Retreg1	4.43e-42	0.748292	0.595	0.208	9.14e-38	2
Gimap5	6.07e-42	0.787469	0.416	0.107	1.25e-37	3
Bicc1	6.81e-42	1.51285	0.5	0.032	1.41e-37	9
Ucp2	6.84e-42	1.38819	0.746	0.577	1.41e-37	0
Rps231	6.96e-42	0.909852	0.952	0.804	1.44e-37	3
Ghr	7.07e-42	0.934094	0.421	0.061	1.46e-37	6
Rpl191	7.22e-42	0.819214	0.969	0.817	1.49e-37	3
Arl4c1	7.91e-42	0.787881	0.502	0.149	1.63e-37	3
Trp53inp1	7.95e-42	1.02877	0.427	0.117	1.64e-37	3
Cd244a	9.03e-42	0.765958	0.304	0.026	1.86e-37	7
Slfn21	9.42e-42	1.47712	0.854	0.475	1.94e-37	5
Cyyr12	9.51e-42	1.59617	0.906	0.179	1.96e-37	8
Fam117b	9.58e-42	1.58421	0.763	0.245	1.98e-37	6
Fry1	9.71e-42	1.62177	0.641	0.103	2e-37	8
Dusp61	1.01e-41	1.47817	0.64	0.158	2.08e-37	6
Mmgt2	1.1e-41	0.704836	0.261	0.019	2.27e-37	7
Lmcd1	1.21e-41	1.06178	0.281	0.009	2.5e-37	9
Selenop2	1.28e-41	2.14306	0.969	0.304	2.65e-37	8
Birc3	1.33e-41	0.888175	0.632	0.242	2.75e-37	2
Chsy1	1.39e-41	1.08598	0.446	0.063	2.88e-37	7
Cnot6l1	1.4e-41	0.909341	0.672	0.268	2.89e-37	3
Epb411	1.41e-41	1.7153	0.886	0.384	2.91e-37	6
Hhex	1.45e-41	1.09374	0.467	0.067	2.98e-37	7
Impdh11	1.48e-41	1.35352	0.641	0.101	3.05e-37	8
Mlxip	1.51e-41	0.777275	0.5	0.158	3.11e-37	2
Sesn1	1.52e-41	0.797852	0.321	0.066	3.14e-37	2
Pts	1.66e-41	1.14914	0.387	0.085	3.43e-37	5
Itga1	1.73e-41	1.42204	0.437	0.127	3.57e-37	1
Ctcf	1.81e-41	0.749197	0.622	0.233	3.73e-37	2
Pknox2	2.01e-41	0.902197	0.254	0.021	4.14e-37	6
Dlgap5	2.02e-41	0.782042	0.281	0.009	4.17e-37	9
Shisa5	2.09e-41	0.88769	0.855	0.465	4.32e-37	2
Spry4	2.14e-41	1.01066	0.36	0.044	4.42e-37	6
Zfp36l1	2.5e-41	0.955046	0.858	0.449	5.16e-37	2
Rps31	2.5e-41	0.912474	0.942	0.75	5.17e-37	3
Dpy19l4	2.52e-41	0.867243	0.351	0.043	5.2e-37	6
Eef1b2	2.72e-41	0.750736	0.963	0.598	5.62e-37	2
Pgm2l1	2.75e-41	0.864458	0.338	0.072	5.67e-37	3
Srpk11	2.87e-41	0.78588	0.509	0.159	5.92e-37	3
Camk2d	2.89e-41	0.876045	0.618	0.234	5.97e-37	2
Robo41	3.39e-41	1.27285	0.453	0.048	7e-37	8
Nipal31	3.87e-41	1.51559	0.547	0.076	7.99e-37	8
Top2a	3.9e-41	1.30465	0.594	0.047	8.05e-37	9
Hpgd2	3.97e-41	1.7929	0.938	0.219	8.2e-37	8
Vegfa	4.26e-41	1.61894	0.763	0.23	8.8e-37	6
Pcolce2	4.41e-41	1.23707	0.406	0.037	9.1e-37	8
Snrnp701	4.54e-41	0.995907	0.771	0.373	9.38e-37	3
Alkbh1	4.54e-41	0.715303	0.409	0.106	9.38e-37	2
Tmem1891	4.7e-41	1.04912	0.571	0.18	9.7e-37	5
Enpp42	4.76e-41	1.50973	0.578	0.083	9.82e-37	8
Lpl	4.76e-41	1.49695	0.536	0.199	9.82e-37	1
Atp8a11	5.04e-41	1.43244	0.719	0.209	1.04e-36	6
Gimap8	5.13e-41	0.781453	0.437	0.119	1.06e-36	3
Gm13889	5.22e-41	1.95374	0.281	0.051	1.08e-36	4
Fgfr1	6.24e-41	1.28823	0.253	0.039	1.29e-36	4
Id11	6.3e-41	1.25597	0.535	0.103	1.3e-36	6
Lipe	6.4e-41	0.952461	0.386	0.053	1.32e-36	6
Tmcc31	6.9e-41	1.67614	0.688	0.12	1.43e-36	8
Kitl	7.01e-41	1.67995	0.424	0.126	1.45e-36	1
Laptm51	7.17e-41	0.829789	0.939	0.528	1.48e-36	2
Runx1	7.22e-41	1.33246	0.698	0.283	1.49e-36	5
Nostrin	7.37e-41	1.22909	0.491	0.087	1.52e-36	6
Ctnnd12	7.99e-41	1.65726	0.75	0.139	1.65e-36	8
1810026B05Rik1	8.23e-41	0.904047	0.652	0.263	1.7e-36	3
Sema6a	8.28e-41	0.972345	0.456	0.072	1.71e-36	6
Plat1	9.55e-41	1.08961	0.553	0.104	1.97e-36	6
St3gal6	1.01e-40	1.04174	0.425	0.1	2.09e-36	5
Ehd42	1.08e-40	2.2614	0.984	0.337	2.23e-36	8
Phlda11	1.16e-40	0.99221	0.627	0.204	2.39e-36	5
Col6a21	1.17e-40	1.42849	0.594	0.046	2.42e-36	9
Uhrf2	1.36e-40	1.25344	0.567	0.208	2.81e-36	3
Adprh	1.57e-40	0.961806	0.368	0.08	3.24e-36	5
Rplp21	1.6e-40	0.908554	0.952	0.801	3.31e-36	3
Ccdc152	1.61e-40	1.48209	0.531	0.038	3.32e-36	9
Smg1	2.08e-40	0.859297	0.77	0.354	4.3e-36	2
S1pr12	2.11e-40	2.09124	1	0.341	4.36e-36	8
Jag1	2.12e-40	1.03047	0.333	0.04	4.37e-36	6
Vat11	2.23e-40	1.62587	0.688	0.121	4.6e-36	8
Stx31	2.31e-40	1.43975	0.547	0.075	4.77e-36	8
Dock102	2.37e-40	0.869653	0.693	0.279	4.9e-36	3
Hip1	2.61e-40	1.21881	0.605	0.141	5.38e-36	6
Epha4	2.63e-40	0.955893	0.254	0.022	5.44e-36	6
Cblb	2.73e-40	0.785177	0.666	0.248	5.63e-36	2
Nol8	2.85e-40	0.728217	0.311	0.062	5.89e-36	2
Cebpd2	2.93e-40	1.49877	0.781	0.235	6.06e-36	6
Gas51	2.95e-40	0.947223	0.843	0.455	6.09e-36	3
Rpl31	3.24e-40	0.736486	0.939	0.642	6.68e-36	2
Gtf2i	3.5e-40	0.815928	0.403	0.103	7.23e-36	3
Rac23	3.6e-40	1.63395	0.88	0.338	7.43e-36	7
Sfpq1	3.72e-40	0.976171	0.853	0.505	7.68e-36	3
Ttc28	4.02e-40	0.957124	0.482	0.086	8.29e-36	6
Dock92	4.15e-40	1.64474	0.797	0.162	8.56e-36	8
Eps8	4.29e-40	1.15527	0.268	0.052	8.86e-36	0
Tinf2	4.31e-40	1.23977	0.415	0.104	8.91e-36	5
Gpc1	4.76e-40	0.674536	0.272	0.021	9.83e-36	7
Fcer1g	5.23e-40	1.50687	0.603	0.27	1.08e-35	0
Rcn3	5.36e-40	1.57017	0.5	0.034	1.11e-35	9
Kmt2a	5.89e-40	0.821883	0.794	0.367	1.22e-35	2
Cd300c2	5.92e-40	1.38037	0.349	0.095	1.22e-35	0
Dock1	5.99e-40	1.08214	0.447	0.074	1.24e-35	6
Serping11	6.47e-40	2.06252	0.938	0.123	1.34e-35	9
Stk17b2	6.83e-40	1.12264	0.882	0.44	1.41e-35	5
Txnip	6.87e-40	1.14571	0.863	0.442	1.42e-35	5
Oasl1	7.15e-40	1.17012	0.41	0.097	1.48e-35	5
Lars2	7.26e-40	1.42362	0.891	0.816	1.5e-35	1
Cebpz	7.52e-40	0.817159	0.618	0.241	1.55e-35	2
Gimap7	7.87e-40	0.814761	0.27	0.047	1.63e-35	3
Fth1	7.91e-40	0.835094	0.978	0.946	1.63e-35	0
Plxna4	8.11e-40	0.828803	0.328	0.024	1.67e-35	8
Rb1	8.11e-40	1.45719	0.64	0.169	1.67e-35	6
Nckap1	9.28e-40	1.09071	0.5	0.091	1.91e-35	6
Eng	9.4e-40	1.35927	0.47	0.152	1.94e-35	1
Fzd41	9.71e-40	1.46661	0.641	0.098	2e-35	8
Flt12	1.01e-39	1.66308	0.938	0.216	2.08e-35	8
Gm424181	1.02e-39	0.756286	0.993	0.992	2.11e-35	1
Fubp1	1.03e-39	0.821924	0.693	0.29	2.14e-35	2
Mak	1.1e-39	1.26899	0.261	0.006	2.26e-35	10
Padi2	1.14e-39	0.849198	0.348	0.038	2.35e-35	7
Rpl37a1	1.17e-39	0.800229	0.962	0.802	2.4e-35	3
Jup2	1.19e-39	1.66941	0.734	0.132	2.45e-35	8
Tut42	1.2e-39	1.62097	0.957	0.367	2.47e-35	7
Abcb1a2	1.39e-39	1.30881	0.565	0.101	2.86e-35	7
Smc6	1.41e-39	0.886077	0.578	0.219	2.92e-35	2
Thada	1.46e-39	0.639439	0.276	0.049	3.02e-35	3
Rpsa1	1.57e-39	0.840075	0.969	0.734	3.24e-35	3
Ccl71	1.58e-39	2.2628	1	0.155	3.26e-35	9
Ctnna11	1.88e-39	1.18525	0.86	0.282	3.89e-35	6
Matn2	1.94e-39	1.03614	0.312	0.012	4.01e-35	9
Pde9a	1.96e-39	0.867275	0.344	0.027	4.05e-35	8
Rps181	2e-39	0.915951	0.952	0.709	4.12e-35	3
Ccpg1	2.1e-39	1.06067	0.538	0.171	4.32e-35	5
Chd71	2.2e-39	1.15556	0.802	0.374	4.54e-35	5
Slc49a4	2.22e-39	0.742386	0.335	0.064	4.58e-35	5
Npm11	2.28e-39	0.905936	0.867	0.517	4.7e-35	3
Arid5a1	2.4e-39	0.92643	0.669	0.281	4.95e-35	3
Cd2ap	2.47e-39	0.695955	0.618	0.229	5.1e-35	2
Nabp1	2.56e-39	0.777972	0.672	0.259	5.29e-35	3
Ptgs1	2.62e-39	1.0998	0.342	0.043	5.41e-35	6
Ly75	2.71e-39	2.33848	0.565	0.035	5.59e-35	10
Btbd3	2.99e-39	0.960655	0.342	0.042	6.17e-35	6
Rps241	3e-39	0.889507	0.973	0.863	6.19e-35	3
Tasor1	3.28e-39	1.37	0.781	0.263	6.77e-35	6
Hspa12b1	3.37e-39	0.978601	0.375	0.033	6.95e-35	8
Cx3cr1	3.65e-39	1.46294	0.625	0.029	7.54e-35	11
Gm4951	3.71e-39	0.976704	0.325	0.038	7.65e-35	6
Bptf	3.76e-39	0.835783	0.747	0.355	7.77e-35	2
mt-Cytb	3.81e-39	0.73095	0.986	0.763	7.87e-35	2
Fcer1g2	4.05e-39	1.364	0.957	0.298	8.37e-35	7
Cyb561	4.34e-39	0.86715	0.333	0.04	8.97e-35	6
Rps15a1	4.35e-39	0.957494	0.952	0.74	8.97e-35	3
Gnl3	4.35e-39	0.848905	0.524	0.181	8.97e-35	2
Sep-61	4.39e-39	0.736321	0.444	0.128	9.06e-35	3
A530032D15Rik	4.45e-39	0.677622	0.26	0.044	9.19e-35	2
Ncf11	4.55e-39	0.984508	0.505	0.143	9.4e-35	5
Spns2	5.07e-39	0.821108	0.289	0.03	1.05e-34	6
Fcgr2b	5.18e-39	1.30577	0.338	0.092	1.07e-34	0
Rcsd1	5.63e-39	0.826661	0.541	0.189	1.16e-34	2
Zfp36l2	5.7e-39	0.676678	0.865	0.436	1.18e-34	2
Frmd61	5.73e-39	1.61805	0.641	0.108	1.18e-34	8
4931406P16Rik2	6.05e-39	1.76446	0.859	0.21	1.25e-34	8
Csnk1g3	7.22e-39	0.71311	0.476	0.147	1.49e-34	2
Mmp23	7.55e-39	0.694376	0.25	0.007	1.56e-34	9
H2-D1	7.94e-39	0.748849	0.991	0.894	1.64e-34	5
Vcam1	8.09e-39	1.51202	0.288	0.056	1.67e-34	4
Tpm11	8.49e-39	2.03655	0.495	0.186	1.75e-34	4
Stk26	9.82e-39	0.665891	0.256	0.042	2.03e-34	3
Id3	1.06e-38	2.13809	0.48	0.183	2.18e-34	4
Mif4gd	1.06e-38	0.659295	0.426	0.12	2.2e-34	2
Tinagl1	1.13e-38	1.12178	0.439	0.072	2.33e-34	6
Ccnd2	1.15e-38	0.914244	0.679	0.276	2.36e-34	3
Smchd1	1.22e-38	0.764432	0.851	0.417	2.51e-34	2
Adamts9	1.23e-38	2.16146	0.262	0.049	2.54e-34	1
Bex3	1.39e-38	0.72901	0.321	0.069	2.86e-34	3
Neurl3	1.48e-38	0.805453	0.75	0.332	3.06e-34	2
Caskin21	1.5e-38	1.29922	0.484	0.058	3.1e-34	8
Tsc22d3	1.54e-38	0.807112	0.733	0.33	3.17e-34	2
Slc7a2	1.69e-38	1.62772	0.391	0.016	3.49e-34	10
Cxcl10	1.75e-38	2.55958	0.388	0.113	3.62e-34	4
Slamf7	1.78e-38	1.1681	0.265	0.055	3.67e-34	0
Rgs3	1.79e-38	0.876324	0.377	0.054	3.7e-34	6
Ube2b1	1.8e-38	1.03867	0.858	0.456	3.71e-34	5
Ppp1r15a1	2.03e-38	1.03695	0.84	0.433	4.18e-34	5
D16Ertd472e2	2.09e-38	1.25268	0.761	0.197	4.31e-34	7
Dock41	2.19e-38	1.47469	0.641	0.109	4.51e-34	8
Ston1	2.26e-38	0.765422	0.289	0.03	4.67e-34	6
Crispld21	2.42e-38	0.566717	0.349	0.066	4.99e-34	5
Sdhaf1	2.46e-38	0.588603	0.304	0.063	5.09e-34	2
Nes	2.94e-38	1.66675	0.328	0.079	6.06e-34	1
Tmem131l	2.95e-38	0.614279	0.361	0.088	6.08e-34	2
Psd31	2.99e-38	1.20668	0.5	0.063	6.17e-34	8
Gdf151	3.11e-38	2.62397	0.609	0.041	6.42e-34	10
Zfp532	3.12e-38	0.914473	0.281	0.018	6.44e-34	8
mt-Nd1	3.16e-38	0.820488	0.953	0.66	6.52e-34	2
Aqp12	3.21e-38	1.38767	0.812	0.156	6.63e-34	8
Svep1	3.45e-38	1.05448	0.406	0.022	7.12e-34	9
Fermt23	3.52e-38	1.70102	0.797	0.166	7.27e-34	8
Hexb	3.71e-38	1.58773	0.335	0.096	7.66e-34	0
D8Ertd738e	3.74e-38	1.2973	0.778	0.421	7.71e-34	5
Prickle1	3.84e-38	0.794718	0.307	0.035	7.92e-34	6
Bicd21	4.01e-38	1.72418	0.609	0.101	8.27e-34	8
Trem2	4.05e-38	1.3694	0.257	0.05	8.36e-34	0
Crybg3	4.18e-38	1.14318	0.579	0.133	8.63e-34	6
Snx10	4.28e-38	1.12095	0.458	0.123	8.83e-34	5
Dmxl2	4.59e-38	0.682565	0.297	0.049	9.47e-34	5
Plaat3	5.35e-38	0.943468	0.5	0.085	1.1e-33	7
Fosl2	5.8e-38	1.02576	0.754	0.379	1.2e-33	3
Cav12	6.13e-38	1.61951	0.906	0.21	1.26e-33	8
Tgfbr31	6.23e-38	1.37398	0.562	0.084	1.29e-33	8
Sult2b1	6.67e-38	0.874466	0.261	0.021	1.38e-33	7
Satb12	6.74e-38	1.16848	0.946	0.264	1.39e-33	7
Ppp1r21	7.35e-38	0.6565	0.338	0.079	1.52e-33	2
Ccn1	7.54e-38	1.82702	0.253	0.044	1.56e-33	4
Ddah2	7.64e-38	0.866068	0.377	0.054	1.58e-33	6
Cyfip21	7.84e-38	0.842654	0.461	0.139	1.62e-33	3
Myo61	9.81e-38	1.30847	0.531	0.073	2.03e-33	8
Tm4sf1	1.04e-37	2.05857	0.348	0.097	2.14e-33	1
Sema4a	1.05e-37	0.765984	0.283	0.047	2.16e-33	5
Ttpal	1.07e-37	0.602639	0.345	0.082	2.22e-33	2
Lrrc25	1.09e-37	0.904033	0.269	0.042	2.25e-33	5
Cd82	1.1e-37	0.726151	0.481	0.154	2.28e-33	3
Tjp21	1.16e-37	1.37597	0.531	0.074	2.4e-33	8
Ppt1	1.25e-37	0.984911	0.533	0.168	2.58e-33	5
Lncpint1	1.25e-37	0.86521	0.645	0.274	2.59e-33	3
Tek	1.26e-37	1.41557	0.341	0.083	2.61e-33	1
Suco1	1.35e-37	1.29631	0.67	0.289	2.78e-33	5
Fkbp1a2	1.44e-37	1.85336	0.984	0.344	2.97e-33	8
Rab3gap1	1.47e-37	0.694007	0.412	0.115	3.04e-33	2
Brd11	1.5e-37	0.700422	0.666	0.275	3.1e-33	3
Rps101	1.55e-37	0.883028	0.942	0.782	3.19e-33	3
Map2k4	1.57e-37	1.09543	0.486	0.149	3.23e-33	5
Tyrobp	1.74e-37	0.656449	0.682	0.297	3.58e-33	0
Rpl271	1.77e-37	0.8175	0.915	0.653	3.66e-33	3
Auts2	1.83e-37	1.15408	0.344	0.03	3.77e-33	8
Vwf	2e-37	1.41226	0.325	0.076	4.13e-33	1
Apoc21	2.12e-37	2.34197	0.875	0.064	4.37e-33	11
Nap1l1	2.14e-37	0.60539	0.787	0.375	4.42e-33	2
Prx1	2.15e-37	0.84579	0.474	0.081	4.44e-33	6
Clcf1	2.29e-37	0.834984	0.326	0.035	4.73e-33	7
Synm	2.36e-37	1.0515	0.312	0.024	4.87e-33	8
Lox	2.44e-37	1.49225	0.531	0.041	5.03e-33	9
Gpx1	2.99e-37	1.6186	0.567	0.294	6.17e-33	0
Vmp1	3.15e-37	0.963866	0.675	0.267	6.5e-33	5
Tmem252	3.29e-37	1.23482	0.254	0.024	6.79e-33	6
Rps71	3.3e-37	0.917452	0.935	0.741	6.81e-33	3
Peli1	3.34e-37	0.971958	0.652	0.282	6.89e-33	3
Slc12a2	3.38e-37	1.68742	0.453	0.055	6.97e-33	8
Dock22	3.58e-37	1.5149	0.902	0.348	7.39e-33	7
Tmbim1	3.69e-37	1.25586	0.672	0.12	7.62e-33	8
Ccl21	3.77e-37	2.92918	1	0.193	7.79e-33	9
Serinc3	3.81e-37	1.13389	0.825	0.72	7.87e-33	1
Lysmd2	4e-37	1.01232	0.391	0.04	8.27e-33	8
App2	4.07e-37	2.08065	0.984	0.372	8.4e-33	8
mt-Atp61	4.18e-37	0.639065	0.98	0.891	8.62e-33	2
Smc4	4.4e-37	1.1066	0.471	0.155	9.09e-33	3
Akap12	4.7e-37	2.77494	0.414	0.146	9.69e-33	1
Lpin2	4.77e-37	1.0108	0.542	0.176	9.85e-33	5
Ubb1	5.73e-37	1.00423	0.958	0.808	1.18e-32	5
Rpl10	6.27e-37	0.691879	0.953	0.697	1.29e-32	2
Map2k3	7.32e-37	0.997998	0.613	0.23	1.51e-32	5
Sec14l1	7.6e-37	1.15646	0.561	0.133	1.57e-32	6
Chd21	7.77e-37	0.947222	0.734	0.37	1.6e-32	3
Zswim4	7.88e-37	0.722163	0.278	0.046	1.63e-32	5
6-Sep	8.09e-37	0.624322	0.439	0.128	1.67e-32	2
Ehd4	8.56e-37	1.60705	0.609	0.314	1.77e-32	1
Fkbp14	8.65e-37	1.13178	0.359	0.033	1.79e-32	8
Hcls11	8.72e-37	0.962429	0.594	0.219	1.8e-32	5
Smagp	9.45e-37	1.24861	0.453	0.055	1.95e-32	8
Raph1	9.8e-37	1.10127	0.64	0.158	2.02e-32	6
Sep-62	1.06e-36	1.26547	0.641	0.151	2.2e-32	7
Itga42	1.07e-36	1.57206	0.804	0.241	2.2e-32	7
Baz2b1	1.1e-36	1.47813	0.693	0.324	2.28e-32	5
Rac22	1.17e-36	0.951787	0.736	0.319	2.42e-32	5
Tmod2	1.29e-36	0.844615	0.386	0.056	2.67e-32	6
Dennd4a	1.3e-36	0.738452	0.804	0.378	2.69e-32	2
Dad1	1.31e-36	0.628978	0.686	0.287	2.7e-32	2
Phlda3	1.36e-36	1.18825	0.375	0.036	2.82e-32	8
Klf6	1.38e-36	0.961284	0.91	0.528	2.85e-32	5
Leprotl1	1.39e-36	0.685197	0.474	0.148	2.87e-32	3
Ncald	1.43e-36	0.986708	0.421	0.072	2.94e-32	6
Rpl171	1.44e-36	0.822508	0.949	0.789	2.98e-32	3
Trim161	1.62e-36	1.13312	0.438	0.05	3.34e-32	8
Ssu72	1.69e-36	0.762816	0.566	0.191	3.49e-32	5
Stk17b1	1.71e-36	0.729261	0.863	0.423	3.52e-32	3
Rpl321	1.74e-36	0.803635	0.973	0.778	3.58e-32	3
Eif3f	1.8e-36	0.655111	0.791	0.382	3.71e-32	2
Tle1	1.91e-36	1.18656	0.439	0.082	3.94e-32	6
Foxo11	2.01e-36	0.885058	0.526	0.192	4.15e-32	3
Pkd2	2.12e-36	0.923199	0.395	0.062	4.37e-32	6
Nop56	2.29e-36	0.765023	0.574	0.219	4.72e-32	2
Trim11	2.3e-36	0.555317	0.297	0.063	4.74e-32	2
Thra	2.43e-36	0.660804	0.377	0.056	5.02e-32	6
Tpt11	2.51e-36	0.671671	0.986	0.973	5.18e-32	3
Hcst1	2.51e-36	0.854073	0.552	0.175	5.19e-32	5
Ptgfrn2	2.56e-36	1.32562	0.719	0.131	5.28e-32	8
Pear1	2.64e-36	0.832743	0.359	0.044	5.46e-32	7
Fkbp1a	2.67e-36	1.77747	0.586	0.326	5.52e-32	1
Gm47664	2.68e-36	0.776891	0.412	0.123	5.54e-32	2
Gkap1	2.96e-36	0.979052	0.386	0.059	6.12e-32	6
Arhgap452	3.12e-36	1.19652	0.859	0.266	6.45e-32	7
Tspan131	3.14e-36	2.11345	0.906	0.319	6.49e-32	8
Jakmip11	3.55e-36	1.13551	0.457	0.076	7.32e-32	7
Dab2	3.59e-36	1.28486	0.346	0.1	7.4e-32	0
Fam111a1	3.62e-36	1.24081	0.495	0.157	7.48e-32	5
Il11	3.71e-36	1.21726	0.375	0.02	7.66e-32	9
Cd3021	3.72e-36	1.61722	0.688	0.073	7.67e-32	9
Nudt18	3.76e-36	0.7607	0.274	0.045	7.75e-32	5
Elf11	4.14e-36	0.812154	0.768	0.382	8.55e-32	3
Sema5a1	4.32e-36	1.55689	0.406	0.044	8.91e-32	8
Prkch1	4.43e-36	1.11278	0.667	0.187	9.15e-32	6
Chd3	4.58e-36	0.790375	0.505	0.172	9.46e-32	3
Msi21	4.62e-36	2.06501	0.797	0.214	9.53e-32	8
Uvrag	4.64e-36	0.609036	0.659	0.265	9.58e-32	2
Sipa1l1	5.13e-36	0.867892	0.635	0.275	1.06e-31	2
Cdc42bpa1	5.37e-36	1.39294	0.594	0.095	1.11e-31	8
Lgi2	5.8e-36	0.729988	0.281	0.011	1.2e-31	9
Hbegf	5.85e-36	2.22924	0.278	0.062	1.21e-31	1
Kdm2b1	6.06e-36	1.44484	0.707	0.182	1.25e-31	7
Abi3bp	6.87e-36	1.86559	0.594	0.056	1.42e-31	9
Rnf1252	7.06e-36	1.2285	0.717	0.185	1.46e-31	7
D16Ertd472e	7.23e-36	1.13359	0.498	0.177	1.49e-31	3
BC031181	7.27e-36	1.18859	0.547	0.199	1.5e-31	5
Adssl1	7.58e-36	0.693625	0.288	0.05	1.56e-31	5
Ncapg	8.03e-36	1.61992	0.261	0.007	1.66e-31	10
Spryd7	8.13e-36	0.991068	0.438	0.052	1.68e-31	8
Ankrd443	8.24e-36	1.34937	0.891	0.32	1.7e-31	7
Sash3	8.4e-36	0.596678	0.287	0.06	1.73e-31	2
Nfkbia	8.42e-36	1.93323	0.863	0.613	1.74e-31	5
Diaph1	9.26e-36	1.10419	0.769	0.378	1.91e-31	5
Ubc2	9.63e-36	0.846157	0.972	0.802	1.99e-31	5
Klf41	1.02e-35	1.25862	0.886	0.32	2.1e-31	6
Nfam11	1.04e-35	1.94549	0.875	0.068	2.14e-31	11
Gna13	1.05e-35	0.972619	0.785	0.416	2.17e-31	3
Zfp36l21	1.11e-35	1.19534	0.809	0.446	2.3e-31	3
Brip1	1.18e-35	1.63857	0.261	0.007	2.45e-31	10
Eml4	1.43e-35	0.786276	0.466	0.156	2.95e-31	2
Tspan91	1.44e-35	1.20649	0.547	0.08	2.97e-31	8
Btbd7	1.53e-35	1.25742	0.772	0.274	3.16e-31	6
Rabep2	1.6e-35	0.473647	0.264	0.05	3.3e-31	2
Notch2	1.78e-35	1.02432	0.458	0.135	3.67e-31	5
Plod2	1.8e-35	1.2152	0.368	0.058	3.71e-31	6
Acvrl1	1.84e-35	1.45732	0.46	0.168	3.8e-31	1
Ddit3	1.86e-35	1.03937	0.538	0.179	3.84e-31	5
Pclaf	2.02e-35	1.53075	0.435	0.021	4.17e-31	10
Zfp2921	2.19e-35	0.919555	0.625	0.263	4.53e-31	3
Tnfaip6	2.27e-35	1.85762	0.27	0.055	4.69e-31	4
Ifi207	2.34e-35	1.26032	0.408	0.138	4.82e-31	0
Nlrx1	2.38e-35	0.568472	0.312	0.007	4.9e-31	11
Tsix	2.41e-35	0.917275	0.652	0.287	4.97e-31	2
Lrrc8c	2.41e-35	1.18531	0.614	0.163	4.98e-31	6
Rplp0	2.43e-35	0.686767	0.966	0.731	5.03e-31	2
Limd21	2.58e-35	0.728053	0.457	0.146	5.32e-31	3
Pole4	2.64e-35	0.506724	0.405	0.117	5.45e-31	2
Itpripl22	2.69e-35	1.48625	0.797	0.179	5.55e-31	8
Emsy1	3e-35	0.815155	0.457	0.147	6.19e-31	3
Selenok	3.04e-35	1.14975	0.816	0.463	6.27e-31	5
Lilra51	3.14e-35	0.67721	0.312	0.007	6.47e-31	11
Tgfb1i1	3.46e-35	0.945601	0.395	0.064	7.15e-31	6
Csgalnact1	3.52e-35	1.01493	0.342	0.048	7.26e-31	6
Mark4	3.69e-35	1.01708	0.368	0.059	7.61e-31	6
Zup1	3.7e-35	0.728636	0.541	0.197	7.64e-31	2
[truncated: 5,328 more rows]

## Sheet: flu4dpi-onlu
flu4dpi-only
gene	p_val	avg_log2FC	pct.1	pct.2	p_val_adj	cluster
Ctss	9.04e-126	3.25827	0.835	0.372	1.87e-121	0
Aif1	2.58e-109	2.10621	0.408	0.032	5.33e-105	0
Ms4a6c	7.18e-99	2.50465	0.531	0.1	1.48e-94	0
Ifi30	4.74e-91	2.17493	0.575	0.136	9.78e-87	0
Ms4a7	3.54e-88	2.25093	0.358	0.033	7.31e-84	0
Lgals3	8.4e-88	2.54443	0.718	0.278	1.73e-83	0
Cxcl16	1.9e-84	2.0016	0.497	0.097	3.93e-80	0
Mafb	8.36e-84	2.47697	0.436	0.071	1.73e-79	0
Tgfbi	4.54e-82	2.18926	0.517	0.115	9.37e-78	0
C1qb	2.39e-81	2.94715	0.475	0.093	4.93e-77	0
Fcgr1	2.77e-81	1.63452	0.327	0.028	5.71e-77	0
Apoe	8.45e-80	3.28697	0.732	0.351	1.74e-75	0
Ctsz	1.02e-76	2.06523	0.696	0.305	2.1e-72	0
C3ar1	2.96e-74	1.56065	0.31	0.03	6.11e-70	0
Ms4a6d	2.28e-73	1.67836	0.349	0.044	4.7e-69	0
C1qa	1.74e-68	2.93159	0.422	0.087	3.59e-64	0
Ftl1	1.19e-66	1.618	0.936	0.839	2.45e-62	0
Grn	2.71e-66	2.41965	0.601	0.228	5.59e-62	0
Lyz2	1.14e-64	1.87352	0.774	0.409	2.35e-60	0
Gatm	2.5e-63	1.5346	0.26	0.023	5.16e-59	0
Pld4	2.56e-63	1.51254	0.366	0.064	5.28e-59	0
Lgmn	1.1e-61	2.22268	0.55	0.198	2.28e-57	0
Psap	1.94e-61	2.09444	0.751	0.497	4.01e-57	0
Apoc2	4.92e-60	1.47379	0.271	0.029	1.02e-55	0
C1qc	4.14e-57	2.61897	0.366	0.077	8.54e-53	0
Ms4a4c	2.19e-55	2.01091	0.416	0.11	4.51e-51	0
Basp1	1.3e-54	1.57174	0.539	0.173	2.68e-50	0
Cst3	2.37e-54	2.2635	0.757	0.478	4.88e-50	0
Ctsb	2.11e-53	2.42526	0.676	0.409	4.35e-49	0
Mpeg1	5.09e-52	1.81342	0.466	0.142	1.05e-47	0
Ctsh	1.72e-51	1.61228	0.5	0.171	3.56e-47	0
Plin2	2.76e-51	1.81185	0.606	0.278	5.7e-47	0
Rab7b	2.94e-50	1.04078	0.265	0.037	6.08e-46	0
Npc2	6.13e-48	1.49787	0.715	0.469	1.26e-43	0
Csf1r	7.35e-48	1.33514	0.332	0.071	1.52e-43	0
S100a4	2.77e-46	2.02436	0.394	0.107	5.71e-42	0
Havcr2	1.57e-45	1.17972	0.263	0.042	3.24e-41	0
Cyba	2.91e-45	1.60745	0.709	0.483	6e-41	0
Rgs1	2.77e-44	1.99208	0.556	0.247	5.72e-40	0
Ctsc	4.78e-44	1.65547	0.511	0.203	9.87e-40	0
Cybb	4.38e-43	1.41678	0.475	0.166	9.04e-39	0
Actb	1.75e-42	0.934079	0.978	0.949	3.62e-38	0
Ucp2	6.84e-42	1.38819	0.746	0.577	1.41e-37	0
Eps8	4.29e-40	1.15527	0.268	0.052	8.86e-36	0
Fcer1g	5.23e-40	1.50687	0.603	0.27	1.08e-35	0
Cd300c2	5.92e-40	1.38037	0.349	0.095	1.22e-35	0
Fth1	7.91e-40	0.835094	0.978	0.946	1.63e-35	0
Fcgr2b	5.18e-39	1.30577	0.338	0.092	1.07e-34	0
Slamf7	1.78e-38	1.1681	0.265	0.055	3.67e-34	0
Hexb	3.71e-38	1.58773	0.335	0.096	7.66e-34	0
Trem2	4.05e-38	1.3694	0.257	0.05	8.36e-34	0
Tyrobp	1.74e-37	0.656449	0.682	0.297	3.58e-33	0
Gpx1	2.99e-37	1.6186	0.567	0.294	6.17e-33	0
Dab2	3.59e-36	1.28486	0.346	0.1	7.4e-32	0
Ifi207	2.34e-35	1.26032	0.408	0.138	4.82e-31	0
Calm1	1.68e-34	1.06402	0.849	0.823	3.47e-30	0
Ccl9	2.4e-33	1.3507	0.299	0.081	4.95e-29	0
Ly86	3.46e-33	1.2416	0.363	0.123	7.15e-29	0
Lst1	6.43e-33	1.3346	0.372	0.126	1.33e-28	0
Ctsd	1.31e-32	1.6847	0.676	0.516	2.71e-28	0
Lrp1	1.65e-32	1.15652	0.374	0.122	3.41e-28	0
Cd68	2.42e-32	1.4701	0.372	0.13	5e-28	0
Gusb	8.27e-32	1.01374	0.299	0.083	1.71e-27	0
AY036118	8.85e-32	0.882089	0.944	0.943	1.83e-27	0
Rgs10	1.26e-31	1.15778	0.341	0.108	2.6e-27	0
Ly6c2	1.31e-31	1.78666	0.399	0.152	2.7e-27	0
Tmsb4x	4.23e-31	1.13831	0.992	0.966	8.74e-27	0
Hexa	7.7e-31	1.28457	0.338	0.113	1.59e-26	0
Csf2rb	1.05e-30	1.24016	0.436	0.173	2.17e-26	0
B2m	3.21e-30	0.654955	0.98	0.975	6.62e-26	0
Anxa5	6.85e-30	1.1444	0.539	0.275	1.41e-25	0
Alox5ap	2.01e-29	0.956223	0.43	0.161	4.16e-25	0
Ifi27l2a	4.56e-28	0.891586	0.81	0.602	9.4e-24	0
Cd72	7.17e-28	1.48638	0.271	0.082	1.48e-23	0
Cfb	4.24e-27	0.843435	0.33	0.107	8.75e-23	0
Hck	4.61e-27	0.952824	0.257	0.071	9.52e-23	0
Fcgr3	2.07e-26	1.12466	0.385	0.152	4.27e-22	0
Plbd1	3.67e-26	0.983296	0.277	0.083	7.58e-22	0
Pirb	4.24e-26	1.0634	0.313	0.105	8.74e-22	0
Spi1	6.65e-26	1.03368	0.397	0.159	1.37e-21	0
Csf2ra	4.38e-25	1.04707	0.422	0.183	9.04e-21	0
Efhd2	8.45e-25	1.06235	0.528	0.294	1.74e-20	0
Ifi204	2.97e-24	1.02539	0.394	0.165	6.13e-20	0
Ccr5	3.24e-24	1.10766	0.302	0.104	6.69e-20	0
Sirpa	6.55e-24	0.857331	0.279	0.09	1.35e-19	0
Atox1	7.61e-24	1.45968	0.525	0.332	1.57e-19	0
Bcl2a1b	1.18e-23	1.01637	0.422	0.193	2.44e-19	0
Vim	9.98e-23	1.08942	0.704	0.551	2.06e-18	0
Capg	1.07e-22	1.24613	0.346	0.149	2.2e-18	0
Lgals1	1.88e-22	0.970799	0.52	0.284	3.88e-18	0
Cstb	4.25e-22	1.04846	0.556	0.339	8.77e-18	0
Cers6	1.22e-21	0.907592	0.257	0.085	2.51e-17	0
Rnh1	1.38e-21	1.15606	0.385	0.182	2.84e-17	0
Prkcd	2.67e-21	1.12924	0.358	0.163	5.51e-17	0
Pla2g7	3.86e-21	0.983532	0.335	0.136	7.97e-17	0
Emp3	1.74e-19	1.16314	0.43	0.242	3.59e-15	0
Fam129b	2.06e-19	0.838877	0.263	0.094	4.26e-15	0
Arpc1b	4.88e-19	1.02259	0.626	0.537	1.01e-14	0
Cd74	5.08e-19	0.534354	0.69	0.442	1.05e-14	0
Hspa8	5.99e-19	0.66552	0.88	0.819	1.24e-14	0
Tlr2	6.76e-19	1.05256	0.293	0.119	1.39e-14	0
Gm2a	7.52e-19	1.16078	0.335	0.158	1.55e-14	0
Sdc3	2.72e-18	0.777509	0.274	0.105	5.62e-14	0
Unc93b1	3.02e-18	1.01035	0.366	0.187	6.24e-14	0
Gm42418	4.15e-18	0.452086	0.994	0.992	8.56e-14	0
Arrb2	6.06e-18	0.934975	0.254	0.098	1.25e-13	0
Cd14	9.25e-18	0.264366	0.433	0.202	1.91e-13	0
Asah1	2.25e-17	0.792392	0.291	0.12	4.65e-13	0
Ptms	3.18e-17	0.960538	0.517	0.339	6.57e-13	0
Bst2	4e-17	0.937063	0.581	0.422	8.26e-13	0
Atp6v0c	8.07e-17	0.974585	0.628	0.531	1.67e-12	0
Itgam	8.28e-17	1.00715	0.355	0.172	1.71e-12	0
Ms4a6b	1.78e-16	1.11218	0.341	0.169	3.68e-12	0
Itprid2	4.97e-16	0.781025	0.265	0.112	1.03e-11	0
Zeb2	6.21e-16	1.18299	0.494	0.343	1.28e-11	0
Fabp5	7.07e-16	2.05079	0.288	0.135	1.46e-11	0
Laptm5	8.08e-16	0.81638	0.69	0.565	1.67e-11	0
Osm	1.67e-15	0.953788	0.26	0.109	3.45e-11	0
Got1	3.04e-15	0.973253	0.321	0.162	6.28e-11	0
Slc11a1	3.59e-15	0.56905	0.307	0.133	7.41e-11	0
Slfn2	4.1e-15	0.844593	0.617	0.492	8.47e-11	0
Mdm2	6.12e-15	1.34498	0.405	0.257	1.26e-10	0
Il1rn	9.32e-15	0.799686	0.307	0.143	1.92e-10	0
Crip1	2.46e-14	1.26225	0.559	0.428	5.09e-10	0
Dhrs3	4.34e-14	0.778203	0.251	0.108	8.96e-10	0
Arl4c	4.52e-14	0.920737	0.327	0.172	9.32e-10	0
Rps27l	5.35e-14	1.19421	0.486	0.346	1.1e-09	0
Lgals3bp	5.45e-14	1.14426	0.422	0.272	1.13e-09	0
Ecm1	7.46e-14	1.00082	0.282	0.136	1.54e-09	0
Cyp4f18	1.67e-13	0.538324	0.324	0.157	3.46e-09	0
Spp1	1.69e-13	1.48189	0.324	0.17	3.49e-09	0
Mdfic	3.76e-13	0.875389	0.274	0.13	7.76e-09	0
Ncf1	7.1e-13	0.864925	0.302	0.155	1.47e-08	0
Plek	8.49e-13	0.562511	0.531	0.344	1.75e-08	0
Ctsa	1.45e-12	0.857431	0.324	0.182	2.99e-08	0
Slc15a3	1.48e-12	0.613551	0.374	0.2	3.06e-08	0
Cd83	2.31e-12	0.742984	0.263	0.123	4.77e-08	0
Tkt	4e-12	0.866808	0.321	0.179	8.26e-08	0
Akr1a1	4.99e-12	0.944624	0.405	0.264	1.03e-07	0
Zfp703	5.9e-12	0.826501	0.257	0.124	1.22e-07	0
Epsti1	9.54e-12	1.00328	0.344	0.197	1.97e-07	0
Cd52	1.41e-11	0.696529	0.662	0.529	2.92e-07	0
Cd300lf	1.6e-11	0.583492	0.327	0.169	3.3e-07	0
Pgam1	1.85e-11	1.07131	0.349	0.216	3.82e-07	0
Sdcbp	2.17e-11	0.86599	0.57	0.475	4.47e-07	0
Soat1	2.26e-11	0.721239	0.279	0.146	4.67e-07	0
B4galt5	6.18e-11	0.917809	0.307	0.174	1.27e-06	0
Gns	1e-10	0.803334	0.352	0.213	2.07e-06	0
Snx5	1.2e-10	0.829736	0.405	0.272	2.48e-06	0
Rps29	2.23e-10	0.409607	0.936	0.906	4.61e-06	0
H2-Aa	3.49e-10	0.737773	0.472	0.301	7.19e-06	0
Gngt2	3.54e-10	0.750127	0.332	0.196	7.3e-06	0
Lamp1	5.14e-10	0.844034	0.567	0.5	1.06e-05	0
H2-Eb1	6.75e-10	1.06341	0.441	0.293	1.39e-05	0
Cd86	8.08e-10	0.684341	0.26	0.136	1.67e-05	0
Rrbp1	1.02e-09	0.992038	0.553	0.503	2.1e-05	0
Ap1s2	1.11e-09	0.804719	0.296	0.169	2.29e-05	0
Fermt3	1.3e-09	0.753383	0.316	0.191	2.68e-05	0
Vamp8	1.39e-09	0.860914	0.374	0.249	2.87e-05	0
Tpi1	1.63e-09	0.790629	0.265	0.144	3.37e-05	0
Psmb6	1.77e-09	0.706394	0.335	0.214	3.65e-05	0
Actr3	2.38e-09	0.742739	0.592	0.536	4.92e-05	0
Arpc2	2.84e-09	0.643554	0.67	0.652	5.86e-05	0
Atpif1	2.88e-09	0.78788	0.346	0.217	5.95e-05	0
Lcp1	2.9e-09	0.69166	0.542	0.442	5.99e-05	0
S100a6	4.03e-09	0.31217	0.598	0.438	8.32e-05	0
Erp29	4.38e-09	0.841744	0.358	0.241	9.05e-05	0
Ifngr2	7.95e-09	0.745236	0.318	0.197	0.000164158	0
Cotl1	8.67e-09	0.96598	0.419	0.315	0.000178897	0
Cdkn1a	8.94e-09	0.419974	0.612	0.492	0.000184571	0
H2-K1	2.06e-08	0.417453	0.863	0.914	0.000424388	0
Synj1	2.58e-08	0.655828	0.282	0.168	0.000531492	0
Rnf130	3.34e-08	0.610078	0.26	0.148	0.000689834	0
Cdc42	3.63e-08	0.685207	0.637	0.67	0.000749004	0
Ctsl	5.65e-08	0.938754	0.366	0.253	0.00116612	0
Aprt	7.27e-08	0.796192	0.274	0.17	0.00150151	0
Anxa1	8.44e-08	0.668414	0.274	0.161	0.00174119	0
Psma7	8.83e-08	0.770874	0.508	0.412	0.00182174	0
Psmb10	9.67e-08	0.700534	0.271	0.163	0.00199568	0
M6pr	1.13e-07	0.78601	0.385	0.285	0.00234179	0
Ccl6	1.3e-07	0.907255	0.377	0.249	0.00268919	0
Creg1	1.87e-07	0.802231	0.265	0.162	0.00385977	0
Tmem14c	1.94e-07	0.813141	0.327	0.221	0.00401191	0
Fos	1.95e-07	0.54922	0.592	0.534	0.00402778	0
Sh3bgrl	1.98e-07	0.494568	0.466	0.344	0.00408119	0
Pfn1	2.53e-07	0.892301	0.564	0.553	0.00523074	0
H2-Ab1	2.82e-07	0.866097	0.441	0.311	0.00581546	0
Thbs1	2.87e-07	0.394429	0.439	0.308	0.00591337	0
Prdx1	2.88e-07	0.899092	0.48	0.424	0.00594142	0
Tuba1c	3.02e-07	0.663723	0.254	0.152	0.00622904	0
Atp6ap2	4.23e-07	0.714195	0.304	0.199	0.00872506	0
Cyth4	5.2e-07	0.687388	0.307	0.205	0.0107295	0
Cyfip1	5.91e-07	0.697809	0.318	0.213	0.012197	0
Chil3	6.27e-07	0.794684	0.385	0.288	0.0129317	0
Sh3bgrl3	6.42e-07	0.883472	0.592	0.581	0.0132435	0
Nampt	7.25e-07	0.748684	0.327	0.224	0.0149602	0
Capza2	8.51e-07	0.780781	0.508	0.457	0.0175651	0
Rpl24	9.75e-07	0.430294	0.827	0.784	0.0201169	0
Lrrfip2	1.12e-06	0.664211	0.268	0.169	0.0231836	0
Clta	1.13e-06	0.800792	0.492	0.433	0.0232777	0
Eef1a1	1.45e-06	0.270965	0.919	0.927	0.0298376	0
Rbpj	1.5e-06	0.750084	0.341	0.242	0.0309097	0
Snx2	2.42e-06	0.615744	0.277	0.18	0.049913	0
Epas1	1.3e-130	2.49925	0.894	0.252	2.68e-126	1
Ly6c1	9.44e-115	2.41524	0.805	0.211	1.95e-110	1
Cdh5	1.56e-109	2.20861	0.725	0.154	3.22e-105	1
Adgrf5	2.85e-108	2.20201	0.772	0.18	5.89e-104	1
Cd36	6.77e-104	2.25358	0.781	0.216	1.4e-99	1
Ptprb	2.33e-99	2.10982	0.642	0.122	4.81e-95	1
Calcrl	2.26e-91	1.68753	0.765	0.211	4.65e-87	1
Ctla2a	1.15e-83	2.53447	0.805	0.353	2.38e-79	1
Cyyr1	7.86e-82	2.05837	0.593	0.135	1.62e-77	1
Hpgd	1.68e-81	2.26946	0.652	0.171	3.47e-77	1
Cldn5	1.26e-80	2.03155	0.586	0.126	2.61e-76	1
Cav1	1.27e-79	1.98281	0.636	0.162	2.62e-75	1
Flt1	1.42e-76	2.16036	0.629	0.172	2.94e-72	1
Bmpr2	3.6e-76	1.84956	0.745	0.259	7.42e-72	1
Egfl7	7.48e-76	1.85234	0.616	0.154	1.54e-71	1
Sptbn1	4.25e-73	2.11377	0.838	0.495	8.77e-69	1
Tspan7	2.24e-72	1.91529	0.54	0.121	4.62e-68	1
Ace	2.38e-71	1.68909	0.666	0.191	4.91e-67	1
Clic4	3.69e-71	2.26251	0.775	0.423	7.61e-67	1
Clic5	5.19e-70	1.82999	0.579	0.14	1.07e-65	1
Lyve1	2.29e-67	2.4668	0.447	0.092	4.73e-63	1
Ramp2	4.86e-65	1.76076	0.576	0.149	1e-60	1
Pecam1	2.74e-63	1.93317	0.656	0.239	5.66e-59	1
Podxl	7.64e-63	1.72438	0.52	0.121	1.58e-58	1
Gpihbp1	2.88e-62	1.89706	0.45	0.094	5.95e-58	1
Timp3	2.24e-60	2.13583	0.593	0.195	4.63e-56	1
Plvap	9.15e-60	2.00585	0.404	0.079	1.89e-55	1
Ly6a	5.11e-59	1.83669	0.834	0.51	1.06e-54	1
Adgrl4	1.05e-57	1.84248	0.474	0.115	2.17e-53	1
Slco2a1	1.36e-57	1.53629	0.566	0.157	2.81e-53	1
Sema3c	1.67e-57	1.98095	0.483	0.122	3.45e-53	1
Cavin2	5.97e-52	1.80448	0.513	0.149	1.23e-47	1
Aqp1	9.1e-51	1.8648	0.464	0.127	1.88e-46	1
Pakap.1	2.63e-50	1.94439	0.606	0.252	5.43e-46	1
Fnbp1l	4.89e-46	1.76202	0.467	0.14	1.01e-41	1
Ybx1	3.88e-45	1.66955	0.828	0.718	8.01e-41	1
Slc9a3r2	4.33e-45	1.61004	0.454	0.133	8.95e-41	1
Col4a1	8.63e-45	1.44023	0.573	0.215	1.78e-40	1
Cd93	2.12e-43	2.05839	0.51	0.193	4.38e-39	1
Rasip1	1.42e-42	2.08128	0.45	0.156	2.94e-38	1
Itga1	1.73e-41	1.42204	0.437	0.127	3.57e-37	1
Lpl	4.76e-41	1.49695	0.536	0.199	9.82e-37	1
Kitl	7.01e-41	1.67995	0.424	0.126	1.45e-36	1
Lars2	7.26e-40	1.42362	0.891	0.816	1.5e-35	1
Eng	9.4e-40	1.35927	0.47	0.152	1.94e-35	1
Gm424181	1.02e-39	0.756286	0.993	0.992	2.11e-35	1
Adamts9	1.23e-38	2.16146	0.262	0.049	2.54e-34	1
Nes	2.94e-38	1.66675	0.328	0.079	6.06e-34	1
Tm4sf1	1.04e-37	2.05857	0.348	0.097	2.14e-33	1
Tek	1.26e-37	1.41557	0.341	0.083	2.61e-33	1
Vwf	2e-37	1.41226	0.325	0.076	4.13e-33	1
Serinc3	3.81e-37	1.13389	0.825	0.72	7.87e-33	1
Akap12	4.7e-37	2.77494	0.414	0.146	9.69e-33	1
Ehd4	8.56e-37	1.60705	0.609	0.314	1.77e-32	1
Fkbp1a	2.67e-36	1.77747	0.586	0.326	5.52e-32	1
Hbegf	5.85e-36	2.22924	0.278	0.062	1.21e-31	1
Acvrl1	1.84e-35	1.45732	0.46	0.168	3.8e-31	1
Tjp1	1.27e-34	1.58491	0.391	0.126	2.63e-30	1
Ctnna1	8.67e-33	1.60262	0.546	0.275	1.79e-28	1
Adamts1	5.99e-32	2.16452	0.351	0.112	1.24e-27	1
S1pr1	1.37e-31	1.54212	0.579	0.325	2.83e-27	1
Slfn5	2.57e-31	1.58303	0.599	0.336	5.31e-27	1
Rhoj	8.47e-31	1.69363	0.387	0.138	1.75e-26	1
Ece1	4.46e-30	1.53794	0.424	0.17	9.21e-26	1
Jcad	1.36e-29	1.66784	0.368	0.129	2.8e-25	1
Adcy4	1.94e-29	1.23765	0.258	0.063	4e-25	1
Jup	2.82e-28	1.54243	0.344	0.118	5.82e-24	1
Myzap	9.67e-28	1.39209	0.348	0.113	2e-23	1
Ecscr	2.57e-27	1.28433	0.288	0.083	5.31e-23	1
Prx	3.3e-27	1.38513	0.272	0.074	6.82e-23	1
Sema3f	3.6e-27	1.29012	0.344	0.113	7.43e-23	1
Ifitm3	1.12e-26	0.915051	0.811	0.596	2.31e-22	1
Slc43a3	4.95e-26	1.30928	0.427	0.177	1.02e-21	1
Itm2b1	7.7e-26	1.12339	0.825	0.782	1.59e-21	1
Arhgap29	1.54e-25	1.50779	0.358	0.129	3.19e-21	1
Itgb1	1.64e-25	1.35407	0.639	0.463	3.39e-21	1
Cd200	2.37e-25	1.43979	0.364	0.139	4.9e-21	1
Esam	2.5e-25	1.15943	0.338	0.115	5.16e-21	1
Clec1a	4.85e-25	1.32783	0.354	0.125	1e-20	1
Sema3g	4.87e-25	1.16253	0.252	0.066	1e-20	1
Cav2	5.64e-25	1.35701	0.338	0.119	1.17e-20	1
Selenop	5.92e-25	1.25873	0.533	0.289	1.22e-20	1
Pltp	7.06e-25	1.40826	0.358	0.138	1.46e-20	1
Adgrl3	9.38e-24	1.175	0.265	0.079	1.94e-19	1
Parvb	1.13e-23	1.17706	0.252	0.072	2.33e-19	1
Ptprg	1.22e-23	1.30266	0.285	0.091	2.51e-19	1
Fermt2	1.23e-23	1.33169	0.374	0.153	2.54e-19	1
Nfib	2.3e-23	1.19178	0.454	0.2	4.76e-19	1
Arhgef12	4.19e-23	1.50901	0.46	0.235	8.65e-19	1
Emp1	4.7e-23	1.83301	0.43	0.215	9.7e-19	1
Icam2	6.89e-23	1.38377	0.344	0.139	1.42e-18	1
Klhl5	1.68e-22	1.35514	0.348	0.141	3.47e-18	1
Fmo1	2.99e-22	1.18291	0.308	0.107	6.17e-18	1
Cyp4b1	3.21e-22	1.35942	0.291	0.099	6.62e-18	1
Prex2	4.06e-22	1.28937	0.291	0.099	8.39e-18	1
Ppp1r2	5.03e-22	1.42874	0.523	0.336	1.04e-17	1
Pcdh17	7e-22	1.24951	0.252	0.077	1.44e-17	1
Plpp1	8.11e-22	1.11883	0.275	0.09	1.67e-17	1
Cavin1	9.38e-22	1.29755	0.361	0.151	1.94e-17	1
Wwtr1	9.44e-22	1.17058	0.275	0.093	1.95e-17	1
Scn7a	1e-21	1.21933	0.344	0.133	2.07e-17	1
Plcb4	1.42e-21	1.44033	0.305	0.113	2.93e-17	1
Iigp1	1.51e-21	2.2293	0.364	0.163	3.13e-17	1
Rapgef5	3.44e-21	1.36501	0.325	0.126	7.1e-17	1
Dst	2.25e-20	1.51429	0.401	0.194	4.64e-16	1
Col4a2	2.55e-20	1.08696	0.374	0.165	5.26e-16	1
Adgrl2	2.64e-20	1.1195	0.291	0.104	5.45e-16	1
Qsox1	3.48e-20	1.35479	0.364	0.163	7.18e-16	1
Ier3	4.34e-20	1.40484	0.619	0.436	8.96e-16	1
Cebpd	4.49e-20	1.24251	0.447	0.234	9.28e-16	1
Cdkn1a1	2.88e-19	1.13809	0.639	0.491	5.95e-15	1
Vcl	3.15e-19	1.40317	0.328	0.145	6.5e-15	1
Dock9	3.24e-19	1.24595	0.348	0.153	6.7e-15	1
Afdn	1.48e-18	1.1729	0.321	0.135	3.06e-14	1
Il6st	3.02e-18	1.35948	0.407	0.221	6.22e-14	1
Hspb1	6.02e-18	1.23693	0.421	0.214	1.24e-13	1
Qk	6.72e-18	1.29637	0.576	0.443	1.39e-13	1
Rhoc	2.48e-17	1.27535	0.305	0.133	5.11e-13	1
Aldh2	4.54e-17	1.46463	0.434	0.26	9.37e-13	1
Cdc42ep4	9.16e-17	1.35537	0.265	0.107	1.89e-12	1
Clec14a	2.06e-16	1.04763	0.265	0.099	4.25e-12	1
Myo10	2.82e-16	1.2679	0.252	0.097	5.81e-12	1
Thbd	3.48e-16	0.786197	0.43	0.223	7.19e-12	1
Ly6e	3.92e-16	0.756001	0.844	0.827	8.08e-12	1
Efnb2	3.93e-16	0.9878	0.252	0.093	8.1e-12	1
Adam15	7.09e-16	1.27413	0.252	0.1	1.46e-11	1
Dlc1	8.32e-16	1.1189	0.285	0.118	1.72e-11	1
Kdr	1.83e-15	0.96182	0.275	0.111	3.79e-11	1
Crip2	1.86e-15	1.29688	0.315	0.147	3.83e-11	1
App	3.98e-15	1.09636	0.546	0.364	8.22e-11	1
Sema7a	4.22e-15	0.947512	0.272	0.109	8.72e-11	1
Atf3	4.67e-15	1.34589	0.467	0.308	9.64e-11	1
Emp2	4.71e-15	1.76193	0.272	0.117	9.73e-11	1
Ptgfrn	1.21e-14	1.03687	0.288	0.125	2.5e-10	1
AY0361181	1.29e-14	0.389286	0.924	0.946	2.65e-10	1
Xdh	1.71e-14	1.09057	0.437	0.266	3.53e-10	1
Krt80	5.45e-14	1.29548	0.262	0.113	1.12e-09	1
Plat	7.02e-14	1.51008	0.252	0.108	1.45e-09	1
Ctnnd1	7.89e-14	1.07073	0.291	0.135	1.63e-09	1
Tmem100	2.1e-13	1.06672	0.258	0.109	4.34e-09	1
Myl6	5.78e-13	0.897129	0.742	0.752	1.19e-08	1
Rdx	7.8e-13	1.43145	0.477	0.346	1.61e-08	1
Cdk14	8.77e-13	1.11655	0.328	0.173	1.81e-08	1
Ralb	1.08e-12	0.936606	0.275	0.131	2.23e-08	1
Hsp90ab1	1.28e-12	0.549066	0.861	0.847	2.64e-08	1
Luzp1	1.93e-12	1.04387	0.328	0.184	3.99e-08	1
Hspa81	3.63e-12	0.585341	0.831	0.829	7.5e-08	1
Syne1	3.85e-12	1.33862	0.364	0.218	7.94e-08	1
Serpine1	3.88e-12	1.2637	0.272	0.13	8.01e-08	1
Flnb	4.53e-12	1.39618	0.262	0.131	9.36e-08	1
Pdlim1	6.24e-12	1.19049	0.278	0.142	1.29e-07	1
Itpripl2	9.51e-12	1.19855	0.321	0.177	1.96e-07	1
Gstm1	2.01e-11	1.40599	0.268	0.139	4.16e-07	1
Mast4	2.78e-11	1.82522	0.281	0.155	5.73e-07	1
Tns1	6.42e-11	0.736632	0.291	0.146	1.33e-06	1
BC028528	8.31e-11	1.088	0.258	0.13	1.72e-06	1
Nav1	2.79e-10	0.944433	0.252	0.124	5.76e-06	1
Tcf4	2.84e-10	1.17914	0.44	0.319	5.85e-06	1
Klf7	3.75e-10	1.46478	0.401	0.279	7.73e-06	1
Icam1	4.16e-10	1.36611	0.354	0.231	8.59e-06	1
Msn	5.55e-10	0.813606	0.636	0.696	1.15e-05	1
Cyth3	6.99e-10	0.912291	0.348	0.212	1.44e-05	1
Irgm1	2.42e-09	1.17416	0.298	0.182	5e-05	1
Irf1	4.39e-09	1.56425	0.364	0.263	9.07e-05	1
Carhsp1	6.52e-09	1.0856	0.288	0.173	0.000134517	1
mt-Nd4	9.79e-09	0.505334	0.844	0.859	0.00020203	1
Itga6	1.2e-08	1.09604	0.281	0.166	0.000248577	1
Pttg1ip	1.32e-08	1.3092	0.334	0.229	0.00027334	1
Tcn2	1.79e-08	1.00235	0.354	0.234	0.000368508	1
Crk	2.48e-08	1.18356	0.351	0.25	0.000512037	1
Tmem176b	2.98e-08	0.804141	0.397	0.266	0.00061451	1
Tmem176a	3.06e-08	0.832954	0.384	0.252	0.00063121	1
Anxa3	4.04e-08	0.892857	0.268	0.154	0.000832982	1
Nrp1	4.28e-08	0.832278	0.318	0.193	0.000884255	1
Egr1	4.29e-08	0.972284	0.477	0.372	0.000885164	1
Xiap	9.88e-08	1.52189	0.361	0.283	0.00204022	1
Ptpn12	1.46e-07	0.909083	0.301	0.196	0.00300691	1
Sptan1	1.65e-07	1.17475	0.44	0.373	0.00340995	1
St3gal1	1.8e-07	1.08779	0.281	0.182	0.00370657	1
Gnai2	4.01e-07	0.807865	0.659	0.699	0.00827749	1
Nedd4	4.71e-07	0.762703	0.331	0.218	0.00972277	1
Clec2d	4.91e-07	1.11355	0.417	0.351	0.0101366	1
mt-Atp6	5.28e-07	0.369993	0.944	0.897	0.0109026	1
B2m1	6.27e-07	0.27233	0.967	0.978	0.0129354	1
Arhgap31	7.84e-07	0.989978	0.411	0.341	0.0161741	1
Fas	1.61e-06	0.941784	0.272	0.176	0.0331769	1
Cflar	2.03e-06	1.08568	0.374	0.31	0.041893	1
Igfbp7	2.17e-06	0.999724	0.338	0.225	0.0448657	1
Igkc	0	5.24363	0.949	0.04	0	2
Cd79a	0	3.77283	0.949	0.009	0	2
Ebf1	0	3.6099	0.926	0.045	0	2
Scd1	0	3.03658	0.851	0.025	0	2
Ighd	0	2.7526	0.747	0.006	0	2
Ms4a1	0	2.56977	0.767	0.008	0	2
Bank1	0	2.32409	0.757	0.007	0	2
H2-Ob	0	2.29539	0.787	0.013	0	2
Cd79b	1.23e-295	2.52388	0.74	0.01	2.55e-291	2
Pou2af1	4.44e-291	2.44149	0.716	0.007	9.17e-287	2
Ighm	1.68e-290	3.90663	0.932	0.071	3.48e-286	2
H2-DMb2	7.82e-283	1.99421	0.713	0.008	1.61e-278	2
Pax5	5.29e-275	2.02764	0.659	0.003	1.09e-270	2
Ly6d	5.03e-270	2.29805	0.693	0.01	1.04e-265	2
Cd19	4.73e-244	1.70987	0.622	0.007	9.75e-240	2
Iglc2	6.91e-193	1.98124	0.48	0.003	1.43e-188	2
Fcmr	1.17e-190	1.46313	0.463	0.001	2.41e-186	2
H2-Aa1	8.98e-190	2.98055	0.959	0.226	1.85e-185	2
H2-Eb11	8.49e-185	2.53971	0.97	0.21	1.75e-180	2
H2-Ab11	4.84e-184	2.75392	0.97	0.228	9.99e-180	2
Mef2c	3.26e-182	2.47551	0.828	0.115	6.73e-178	2
Hvcn1	4.47e-175	1.62629	0.584	0.031	9.22e-171	2
Cd55	2.22e-171	1.84845	0.591	0.037	4.59e-167	2
Cd741	6.12e-171	3.35519	0.99	0.401	1.26e-166	2
Mzb1	6.24e-167	1.2892	0.409	0.001	1.29e-162	2
Ccr7	7.12e-164	1.78546	0.76	0.087	1.47e-159	2
Gm8369	2.74e-160	2.01627	0.686	0.073	5.67e-156	2
Blnk	2.41e-154	1.27197	0.527	0.028	4.97e-150	2
Ralgps2	4.66e-148	1.60211	0.534	0.035	9.62e-144	2
Tnfrsf13c	5.19e-148	1.09772	0.365	0.001	1.07e-143	2
Siglecg	4.34e-145	1.09862	0.389	0.006	8.96e-141	2
Fcrla	5.72e-145	1.25375	0.389	0.006	1.18e-140	2
Vpreb3	3.43e-141	1.10986	0.365	0.003	7.08e-137	2
BE692007	1.49e-140	1.75297	0.584	0.056	3.08e-136	2
H2-Eb2	2.83e-140	1.1242	0.375	0.005	5.84e-136	2
Pou2f2	6.16e-139	1.77731	0.608	0.063	1.27e-134	2
Eif2ak3	1.49e-138	1.5881	0.655	0.083	3.07e-134	2
Fcrl1	8.74e-137	0.986753	0.355	0.003	1.8e-132	2
Cd22	2.15e-134	1.05495	0.378	0.008	4.43e-130	2
Iglc3	5.74e-134	1.30097	0.345	0.003	1.18e-129	2
Txndc16	3.94e-130	1.49053	0.537	0.049	8.12e-126	2
Spib	4.78e-129	0.988584	0.355	0.006	9.87e-125	2
B3gnt5	1.73e-126	1.61643	0.601	0.076	3.57e-122	2
Cxcr5	2.83e-126	1.0495	0.375	0.011	5.84e-122	2
Zfp318	1.78e-124	1.59415	0.564	0.062	3.68e-120	2
H2-Oa	3.19e-124	1.05476	0.331	0.004	6.59e-120	2
Satb1	2.31e-123	1.88673	0.861	0.2	4.77e-119	2
Cd37	6.1e-123	1.81521	0.797	0.189	1.26e-118	2
H2-DMa	2.79e-120	1.21888	0.622	0.083	5.76e-116	2
Nsf	8.2e-115	1.52335	0.669	0.12	1.69e-110	2
Foxp1	2.09e-109	1.80355	0.949	0.426	4.32e-105	2
Cd861	3.57e-109	1.51044	0.591	0.085	7.37e-105	2
Rps27	3.59e-109	1.54664	0.98	0.795	7.4e-105	2
Pde3b	8.22e-109	1.6117	0.72	0.149	1.7e-104	2
Rpl12	6.47e-108	1.72707	0.976	0.68	1.34e-103	2
Rpl13	4.9e-106	1.44629	0.986	0.836	1.01e-101	2
Rhoh	3.59e-105	1.52654	0.689	0.136	7.4e-101	2
Rps19	5.47e-104	1.55284	0.973	0.739	1.13e-99	2
Fcer2a	1.05e-103	0.87518	0.257	0.001	2.16e-99	2
Fam107b	2.51e-103	1.60458	0.909	0.304	5.19e-99	2
Rps24	3.17e-103	1.37466	0.99	0.86	6.54e-99	2
Napsa	3.74e-103	1.29415	0.689	0.134	7.72e-99	2
Stat4	5.35e-103	1.55496	0.747	0.174	1.1e-98	2
Btk	1.28e-100	1.07242	0.439	0.041	2.64e-96	2
Rpl18a	1.29e-99	1.35765	0.98	0.851	2.67e-95	2
A630001G21Rik	6.31e-99	0.995638	0.389	0.03	1.3e-94	2
Bcl11a	8e-99	0.966116	0.294	0.008	1.65e-94	2
Rps20	1.77e-97	1.42104	0.983	0.781	3.65e-93	2
Fau	2.61e-96	1.19552	0.99	0.888	5.38e-92	2
Rps13	4.33e-96	1.41958	0.983	0.744	8.95e-92	2
Dtx1	6.66e-96	0.90817	0.277	0.007	1.38e-91	2
Arhgap15	1.71e-95	1.51474	0.726	0.175	3.53e-91	2
Trp53i11	8.23e-94	1.07997	0.456	0.053	1.7e-89	2
Rps15	2.6e-92	1.30192	0.98	0.784	5.37e-88	2
P2ry10	1.77e-91	1.39438	0.703	0.157	3.64e-87	2
Gga2	6.94e-91	0.91979	0.385	0.034	1.43e-86	2
Snx29	1.2e-90	1.11009	0.392	0.036	2.48e-86	2
Rps5	1.33e-90	1.29746	0.986	0.733	2.75e-86	2
Prkcb	4.29e-89	1.14729	0.564	0.101	8.85e-85	2
Trim7	8.68e-89	0.846521	0.274	0.009	1.79e-84	2
Cmah	2.09e-88	1.32966	0.503	0.075	4.31e-84	2
Rpl21	3.57e-88	1.2834	0.983	0.702	7.37e-84	2
Dgkd	3.92e-88	1.20841	0.591	0.115	8.08e-84	2
Nfatc3	5.53e-88	1.43465	0.696	0.181	1.14e-83	2
B3gnt7	1.02e-87	0.882397	0.311	0.017	2.11e-83	2
Rpl17	3.47e-87	1.31625	0.98	0.784	7.17e-83	2
Rpl13a	3.63e-87	1.26993	0.986	0.766	7.5e-83	2
Ero1lb	4.29e-87	1.06601	0.432	0.052	8.86e-83	2
Rpl8	5.87e-87	1.28466	0.973	0.749	1.21e-82	2
Rps7	9.89e-87	1.32596	0.98	0.734	2.04e-82	2
Gm15987	6.68e-86	0.766033	0.264	0.008	1.38e-81	2
Rps18	8.43e-86	1.32398	0.986	0.703	1.74e-81	2
Ly861	3.05e-85	0.960942	0.571	0.097	6.29e-81	2
Rps10	4.19e-84	1.23004	0.983	0.774	8.66e-80	2
Rps15a	5.87e-84	1.2777	0.973	0.736	1.21e-79	2
Rps16	7.46e-84	1.2209	0.986	0.816	1.54e-79	2
Haao	7.49e-84	0.848782	0.297	0.016	1.55e-79	2
Plac8	7.97e-84	1.56041	0.845	0.284	1.64e-79	2
Rps21	4.02e-83	1.21587	0.973	0.747	8.29e-79	2
Stk17b	6.75e-82	1.59166	0.929	0.411	1.39e-77	2
Cd831	9.3e-82	1.22348	0.517	0.086	1.92e-77	2
Pgap1	1.49e-81	1.04167	0.399	0.046	3.07e-77	2
Dipk1a	6.8e-81	0.909703	0.365	0.036	1.4e-76	2
Rpl27a	1.1e-80	1.1524	0.976	0.84	2.26e-76	2
Cd69	1.14e-80	1.32308	0.655	0.154	2.36e-76	2
Rpl30	1.37e-79	1.19743	0.976	0.769	2.83e-75	2
Rplp2	2.19e-79	1.15602	0.983	0.796	4.52e-75	2
Rps8	5.13e-79	1.06258	0.986	0.852	1.06e-74	2
Syk	5.33e-79	1.1699	0.814	0.234	1.1e-74	2
Rpsa	1.37e-78	1.1927	0.98	0.731	2.82e-74	2
Mtss1	5.13e-78	1.07796	0.544	0.104	1.06e-73	2
Rpl32	1.3e-77	1.13418	0.99	0.774	2.68e-73	2
Gdi2	5.87e-77	1.32976	0.865	0.342	1.21e-72	2
Rpl34	1.55e-76	1.14462	0.966	0.779	3.2e-72	2
Rpl19	6e-76	1.0917	0.98	0.815	1.24e-71	2
Serp1	9.51e-76	1.3191	0.811	0.299	1.96e-71	2
Rps9	9.78e-76	1.11004	0.976	0.797	2.02e-71	2
Rps4x	2.06e-75	1.1489	0.973	0.714	4.26e-71	2
Wdfy4	2.26e-75	0.799748	0.389	0.048	4.67e-71	2
Itga4	2.69e-75	1.15693	0.716	0.191	5.56e-71	2
Arhgef18	4.21e-75	1.06577	0.534	0.105	8.69e-71	2
Ptprcap	4.25e-74	0.996679	0.527	0.102	8.77e-70	2
Rpl18	7.43e-74	1.16691	0.97	0.72	1.53e-69	2
Rpl23	8.16e-74	1.01764	0.986	0.872	1.68e-69	2
Rpl35a	1.02e-73	1.02956	0.986	0.781	2.12e-69	2
Rps291	1.36e-73	0.966189	0.99	0.898	2.81e-69	2
Sbk1	2.15e-73	0.83198	0.26	0.015	4.45e-69	2
Treml2	2.39e-73	1.09414	0.412	0.06	4.93e-69	2
Rpl37a	8.58e-73	1.06268	0.99	0.797	1.77e-68	2
Rpl10a	9.28e-73	1.19777	0.973	0.606	1.92e-68	2
Rps14	9.79e-73	1.04526	0.986	0.833	2.02e-68	2
Rpl26	1.01e-72	1.04177	0.983	0.783	2.09e-68	2
Traf5	3.41e-72	0.901938	0.358	0.041	7.05e-68	2
Rps17	6.28e-72	1.11975	0.976	0.682	1.3e-67	2
Rps3	6.89e-72	1.09939	0.976	0.744	1.42e-67	2
Slc12a6	1.48e-70	1.10936	0.615	0.158	3.05e-66	2
Rps12	5.42e-70	1.0565	0.98	0.833	1.12e-65	2
Rps25	1.44e-69	1.03474	0.966	0.755	2.97e-65	2
Lrrk2	2.96e-69	0.940023	0.419	0.063	6.11e-65	2
Arap2	1.35e-68	1.20774	0.865	0.317	2.79e-64	2
Snx30	1.46e-68	0.909099	0.361	0.045	3.01e-64	2
Chchd10	2.19e-68	0.6784	0.416	0.063	4.52e-64	2
Bach2	2.33e-68	1.05165	0.449	0.081	4.8e-64	2
Smap2	5.07e-68	1.18724	0.666	0.206	1.05e-63	2
Vars	1.08e-67	0.947696	0.473	0.09	2.23e-63	2
Inpp5d	3.62e-67	1.15553	0.77	0.275	7.48e-63	2
Rpl36	8.03e-67	1.04443	0.983	0.696	1.66e-62	2
Tcf12	3.52e-66	1.12042	0.723	0.24	7.26e-62	2
Rpl39	4.26e-66	1.03441	0.983	0.764	8.79e-62	2
Rpl9	6.28e-66	0.983679	0.973	0.766	1.3e-61	2
Rel1	7.18e-66	1.37961	0.865	0.384	1.48e-61	2
N4bp2	1.03e-65	0.994367	0.412	0.067	2.13e-61	2
Ssh2	1.21e-65	1.24411	0.872	0.374	2.5e-61	2
Rps281	3.77e-65	0.990526	0.99	0.75	7.79e-61	2
Cerk	4.87e-64	1.05759	0.605	0.163	1e-59	2
Rpl351	5.08e-64	1.03801	0.976	0.615	1.05e-59	2
Cyth1	6.58e-64	1.15729	0.767	0.278	1.36e-59	2
Rps3a1	7.87e-64	0.974271	0.98	0.776	1.62e-59	2
Hmgn1	8.13e-64	1.05659	0.676	0.208	1.68e-59	2
Rpl36a	1.27e-63	1.06549	0.949	0.517	2.61e-59	2
Pkig	2.02e-63	0.626995	0.459	0.084	4.16e-59	2
Ikzf3	2.65e-63	0.868295	0.514	0.106	5.47e-59	2
Ripor2	4.85e-63	1.2444	0.524	0.125	1e-58	2
Snx51	4.28e-62	1.07267	0.706	0.227	8.83e-58	2
Hist1h1e	4.98e-62	1.05927	0.635	0.181	1.03e-57	2
Crlf3	5.95e-62	1.0882	0.669	0.212	1.23e-57	2
Btla	9.73e-62	0.953349	0.277	0.026	2.01e-57	2
Rpl23a	1.14e-61	0.956516	0.986	0.741	2.36e-57	2
Rps23	1.31e-61	0.951296	0.976	0.8	2.7e-57	2
Dmxl1	1.04e-60	1.53093	0.666	0.223	2.14e-56	2
Rpl27	1.08e-60	1.00853	0.973	0.642	2.22e-56	2
Plekha2	2.17e-60	1.14652	0.622	0.185	4.48e-56	2
Man1a	4.99e-60	1.06839	0.635	0.198	1.03e-55	2
Rpl5	9.6e-60	0.94765	0.976	0.638	1.98e-55	2
Apobec3	1.38e-59	1.09477	0.659	0.209	2.85e-55	2
Rps26	2.03e-58	0.960045	0.956	0.678	4.19e-54	2
Rps2	8.82e-58	1.00592	0.966	0.688	1.82e-53	2
Ets1	1.27e-57	1.10194	0.895	0.398	2.63e-53	2
Scaf11	1.28e-57	1.08076	0.801	0.329	2.65e-53	2
Rpl38	1.7e-57	0.88731	0.973	0.766	3.51e-53	2
Snx8	2.01e-57	0.678846	0.28	0.031	4.14e-53	2
Rpl22	6.3e-57	0.991959	0.953	0.63	1.3e-52	2
Mdn1	1.03e-56	0.959112	0.52	0.129	2.13e-52	2
Kmt2e	2.26e-56	1.08813	0.882	0.435	4.67e-52	2
Sell	6.01e-56	1.01263	0.642	0.189	1.24e-51	2
Rpl7	1.19e-55	0.90082	0.97	0.696	2.45e-51	2
Rplp1	4.88e-55	0.875714	0.986	0.857	1.01e-50	2
Ltb	8.67e-55	0.968294	0.476	0.113	1.79e-50	2
Parp1	1.79e-54	0.759213	0.473	0.108	3.69e-50	2
Gimap6	1.96e-54	0.888699	0.757	0.262	4.04e-50	2
Sorl1	5.5e-54	0.808456	0.696	0.229	1.13e-49	2
Rpl28	9.28e-54	0.85106	0.966	0.759	1.92e-49	2
Fam43a	4.64e-53	0.731816	0.284	0.036	9.58e-49	2
Neil1	7.66e-53	0.724609	0.28	0.036	1.58e-48	2
Myo1e	1.14e-52	0.90261	0.453	0.103	2.35e-48	2
Rpl3	8.23e-52	0.920737	0.966	0.636	1.7e-47	2
1-Mar	1.96e-51	0.868775	0.291	0.04	4.05e-47	2
Bmp2k1	2.83e-51	0.848765	0.547	0.152	5.83e-47	2
Il2rg	4.86e-51	0.85474	0.703	0.248	1e-46	2
Rack1	9.54e-51	0.905979	0.949	0.656	1.97e-46	2
Rpl14	1.2e-50	0.927679	0.963	0.609	2.47e-46	2
Traf3ip3	2.6e-50	0.825071	0.426	0.098	5.37e-46	2
Rps11	3.54e-50	0.867988	0.976	0.748	7.3e-46	2
Lbh	4.96e-50	0.894926	0.541	0.159	1.02e-45	2
Gm43305	6.37e-50	0.987578	0.378	0.079	1.32e-45	2
Malt1	8.83e-50	0.894035	0.797	0.328	1.82e-45	2
Rpl11	9.64e-50	0.848305	0.976	0.722	1.99e-45	2
Stap1	1.1e-49	1.15296	0.409	0.093	2.27e-45	2
Lyn1	1.91e-49	0.815461	0.848	0.344	3.94e-45	2
Rcc2	7.1e-49	0.825673	0.432	0.104	1.47e-44	2
Pkib	1.55e-48	0.647391	0.26	0.032	3.2e-44	2
Bcl7a	1.93e-48	0.725839	0.277	0.038	3.98e-44	2
H3f3a	2.17e-48	0.845187	0.973	0.725	4.49e-44	2
Rps27a	2.26e-48	0.75803	0.983	0.82	4.67e-44	2
Gm43813	2.67e-48	0.935829	0.392	0.086	5.52e-44	2
Snx9	2.84e-48	0.723883	0.473	0.12	5.86e-44	2
Rpl37	3.74e-48	0.763511	0.976	0.813	7.73e-44	2
Eef1g	9.43e-48	0.777895	0.872	0.441	1.95e-43	2
Gpr171	1.16e-47	0.751314	0.436	0.103	2.4e-43	2
Strbp	1.75e-47	0.687742	0.355	0.068	3.61e-43	2
Rpl6	2.12e-47	0.775179	0.986	0.748	4.37e-43	2
Itgb3	4.78e-47	0.874451	0.375	0.079	9.86e-43	2
mt-Co21	6.95e-47	0.735196	0.993	0.863	1.43e-42	2
Arhgap45	3.49e-46	0.820897	0.655	0.232	7.21e-42	2
Tfam	1.87e-45	0.667061	0.321	0.058	3.86e-41	2
Farsb	1.91e-45	0.489264	0.264	0.036	3.94e-41	2
Snrpg	3.6e-45	0.822083	0.824	0.373	7.42e-41	2
Sla	5.38e-45	0.855758	0.517	0.152	1.11e-40	2
mt-Co1	5.46e-45	0.684765	0.986	0.916	1.13e-40	2
Rps6	5.55e-45	0.759722	0.983	0.699	1.15e-40	2
mt-Co3	6.88e-45	0.741551	0.983	0.861	1.42e-40	2
Foxo1	7.58e-45	0.825637	0.571	0.184	1.56e-40	2
Cirbp	1.47e-44	0.777107	0.375	0.086	3.03e-40	2
Rasgrp3	2.38e-44	0.597848	0.311	0.053	4.91e-40	2
Zcchc7	2.63e-44	0.889147	0.652	0.262	5.42e-40	2
Xylt1	3.85e-44	0.816927	0.483	0.135	7.95e-40	2
Ppp3ca	4.4e-44	0.872476	0.686	0.28	9.07e-40	2
Rpl4	9.14e-44	0.832032	0.949	0.599	1.89e-39	2
Rnf145	1.71e-43	0.79897	0.436	0.116	3.52e-39	2
Slamf6	3.04e-43	0.649912	0.257	0.037	6.27e-39	2
Rpl15	3.09e-43	0.764733	0.97	0.696	6.38e-39	2
Baz1a	3.18e-43	0.832111	0.686	0.267	6.55e-39	2
Tut4	5.35e-43	0.762395	0.804	0.325	1.1e-38	2
Cenpa	7.84e-43	0.82475	0.473	0.134	1.62e-38	2
Rpl29	9.69e-43	0.758636	0.946	0.622	2e-38	2
Slc4a7	1.16e-42	0.766133	0.473	0.135	2.4e-38	2
Glcci1	1.32e-42	0.74754	0.365	0.082	2.73e-38	2
mt-Nd5	1.38e-42	0.8137	0.939	0.607	2.86e-38	2
Zfp106	1.45e-42	0.827572	0.682	0.275	2.99e-38	2
Rassf2	1.55e-42	0.696321	0.385	0.09	3.21e-38	2
4930523C07Rik	2.25e-42	0.841281	0.659	0.249	4.63e-38	2
Rasa3	4.28e-42	0.735798	0.463	0.133	8.83e-38	2
Retreg1	4.43e-42	0.748292	0.595	0.208	9.14e-38	2
Birc3	1.33e-41	0.888175	0.632	0.242	2.75e-37	2
Mlxip	1.51e-41	0.777275	0.5	0.158	3.11e-37	2
Sesn1	1.52e-41	0.797852	0.321	0.066	3.14e-37	2
Ctcf	1.81e-41	0.749197	0.622	0.233	3.73e-37	2
Shisa5	2.09e-41	0.88769	0.855	0.465	4.32e-37	2
Zfp36l1	2.5e-41	0.955046	0.858	0.449	5.16e-37	2
Eef1b2	2.72e-41	0.750736	0.963	0.598	5.62e-37	2
Camk2d	2.89e-41	0.876045	0.618	0.234	5.97e-37	2
Alkbh1	4.54e-41	0.715303	0.409	0.106	9.38e-37	2
Laptm51	7.17e-41	0.829789	0.939	0.528	1.48e-36	2
Smg1	2.08e-40	0.859297	0.77	0.354	4.3e-36	2
Cblb	2.73e-40	0.785177	0.666	0.248	5.63e-36	2
Nol8	2.85e-40	0.728217	0.311	0.062	5.89e-36	2
Rpl31	3.24e-40	0.736486	0.939	0.642	6.68e-36	2
Kmt2a	5.89e-40	0.821883	0.794	0.367	1.22e-35	2
Cebpz	7.52e-40	0.817159	0.618	0.241	1.55e-35	2
Fubp1	1.03e-39	0.821924	0.693	0.29	2.14e-35	2
Smc6	1.41e-39	0.886077	0.578	0.219	2.92e-35	2
Cd2ap	2.47e-39	0.695955	0.618	0.229	5.1e-35	2
Bptf	3.76e-39	0.835783	0.747	0.355	7.77e-35	2
mt-Cytb	3.81e-39	0.73095	0.986	0.763	7.87e-35	2
Gnl3	4.35e-39	0.848905	0.524	0.181	8.97e-35	2
A530032D15Rik	4.45e-39	0.677622	0.26	0.044	9.19e-35	2
Rcsd1	5.63e-39	0.826661	0.541	0.189	1.16e-34	2
Zfp36l2	5.7e-39	0.676678	0.865	0.436	1.18e-34	2
Csnk1g3	7.22e-39	0.71311	0.476	0.147	1.49e-34	2
Mif4gd	1.06e-38	0.659295	0.426	0.12	2.2e-34	2
Smchd1	1.22e-38	0.764432	0.851	0.417	2.51e-34	2
Neurl3	1.48e-38	0.805453	0.75	0.332	3.06e-34	2
Tsc22d3	1.54e-38	0.807112	0.733	0.33	3.17e-34	2
Sdhaf1	2.46e-38	0.588603	0.304	0.063	5.09e-34	2
Tmem131l	2.95e-38	0.614279	0.361	0.088	6.08e-34	2
mt-Nd1	3.16e-38	0.820488	0.953	0.66	6.52e-34	2
Ppp1r21	7.35e-38	0.6565	0.338	0.079	1.52e-33	2
Ttpal	1.07e-37	0.602639	0.345	0.082	2.22e-33	2
Rab3gap1	1.47e-37	0.694007	0.412	0.115	3.04e-33	2
Nap1l1	2.14e-37	0.60539	0.787	0.375	4.42e-33	2
mt-Atp61	4.18e-37	0.639065	0.98	0.891	8.62e-33	2
Rpl10	6.27e-37	0.691879	0.953	0.697	1.29e-32	2
6-Sep	8.09e-37	0.624322	0.439	0.128	1.67e-32	2
Dennd4a	1.3e-36	0.738452	0.804	0.378	2.69e-32	2
Dad1	1.31e-36	0.628978	0.686	0.287	2.7e-32	2
Eif3f	1.8e-36	0.655111	0.791	0.382	3.71e-32	2
Nop56	2.29e-36	0.765023	0.574	0.219	4.72e-32	2
Trim11	2.3e-36	0.555317	0.297	0.063	4.74e-32	2
Gm47664	2.68e-36	0.776891	0.412	0.123	5.54e-32	2
Uvrag	4.64e-36	0.609036	0.659	0.265	9.58e-32	2
Sipa1l1	5.13e-36	0.867892	0.635	0.275	1.06e-31	2
Sash3	8.4e-36	0.596678	0.287	0.06	1.73e-31	2
Eml4	1.43e-35	0.786276	0.466	0.156	2.95e-31	2
Rabep2	1.6e-35	0.473647	0.264	0.05	3.3e-31	2
Tsix	2.41e-35	0.917275	0.652	0.287	4.97e-31	2
Rplp0	2.43e-35	0.686767	0.966	0.731	5.03e-31	2
Pole4	2.64e-35	0.506724	0.405	0.117	5.45e-31	2
Zup1	3.7e-35	0.728636	0.541	0.197	7.64e-31	2
Limd2	4.51e-35	0.669611	0.456	0.145	9.3e-31	2
Ppp1r16b	4.86e-35	0.819163	0.598	0.233	1e-30	2
Nucks1	6.09e-35	0.582756	0.618	0.241	1.26e-30	2
Pold4	7.23e-35	0.617492	0.453	0.144	1.49e-30	2
Cyfip2	7.4e-35	0.715308	0.443	0.141	1.53e-30	2
Map3k1	8.48e-35	0.573319	0.584	0.215	1.75e-30	2
Hip1r	8.82e-35	0.65209	0.47	0.153	1.82e-30	2
Slc38a1	1.02e-34	0.74816	0.672	0.278	2.11e-30	2
Pfdn5	1.04e-34	0.66877	0.858	0.467	2.15e-30	2
Arhgef1	1.6e-34	0.71821	0.601	0.25	3.29e-30	2
Ddx54	2.77e-34	0.668708	0.459	0.153	5.72e-30	2
Nfx1	2.82e-34	0.54734	0.402	0.116	5.82e-30	2
Baz2b	2.93e-34	0.648715	0.696	0.307	6.04e-30	2
Itpr3	3.44e-34	0.52945	0.311	0.072	7.11e-30	2
Arhgap30	3.73e-34	0.746354	0.588	0.233	7.7e-30	2
Cse1l	5.21e-34	0.613217	0.348	0.092	1.08e-29	2
Sp100	5.24e-34	0.727036	0.757	0.373	1.08e-29	2
Cnp	1.02e-33	0.57574	0.307	0.074	2.1e-29	2
Dip2b	1.12e-33	0.760889	0.541	0.208	2.3e-29	2
Avl9	1.62e-33	0.638477	0.534	0.2	3.35e-29	2
Phip	1.91e-33	0.752798	0.645	0.281	3.94e-29	2
Card6	1.96e-33	0.674147	0.321	0.082	4.05e-29	2
Dock2	2.01e-33	0.640917	0.72	0.314	4.16e-29	2
Ncl	2.14e-33	0.831091	0.909	0.588	4.42e-29	2
Pik3ip1	2.26e-33	0.665477	0.334	0.086	4.67e-29	2
Sesn3	2.27e-33	0.597492	0.392	0.112	4.68e-29	2
Smim14	2.42e-33	0.622318	0.544	0.207	5e-29	2
Slc38a9	2.64e-33	0.668414	0.291	0.067	5.46e-29	2
Gm26740	3.85e-33	0.697644	0.497	0.174	7.95e-29	2
Dapp1	4.28e-33	0.714841	0.375	0.111	8.84e-29	2
Set	4.59e-33	0.696169	0.753	0.374	9.48e-29	2
Egln2	5.22e-33	0.521037	0.361	0.1	1.08e-28	2
Xist	6.13e-33	1.04931	0.804	0.511	1.26e-28	2
Tpr	6.82e-33	0.626375	0.811	0.413	1.41e-28	2
Rbm5	8.18e-33	0.733185	0.743	0.356	1.69e-28	2
Mdm4	8.18e-33	0.615377	0.561	0.217	1.69e-28	2
Ifi2091	8.29e-33	0.599597	0.53	0.193	1.71e-28	2
Hnrnpa1	9e-33	0.571643	0.74	0.341	1.86e-28	2
Pnisr	1.22e-32	0.609969	0.703	0.304	2.51e-28	2
C1galt1	1.29e-32	0.513232	0.392	0.115	2.67e-28	2
Zyg11b	1.42e-32	0.70308	0.419	0.131	2.94e-28	2
Arhgap25	1.69e-32	0.748513	0.419	0.134	3.48e-28	2
R3hdm1	1.86e-32	0.715111	0.591	0.251	3.84e-28	2
Ppdpf	2.55e-32	0.446483	0.389	0.115	5.27e-28	2
Lsm5	4.79e-32	0.548745	0.355	0.098	9.88e-28	2
Ptpn18	6.27e-32	0.507538	0.713	0.303	1.29e-27	2
Arhgdib	7.39e-32	0.620399	0.753	0.353	1.53e-27	2
Sp110	8.02e-32	0.626074	0.497	0.18	1.65e-27	2
Stk24	8.95e-32	0.657148	0.642	0.278	1.85e-27	2
Bin1	1.04e-31	0.492556	0.385	0.11	2.14e-27	2
Srsf10	1.19e-31	0.632913	0.557	0.221	2.45e-27	2
Uba52	1.21e-31	0.575187	0.581	0.238	2.5e-27	2
Macf1	1.28e-31	0.648976	0.922	0.562	2.63e-27	2
Lsm6	1.28e-31	0.467979	0.358	0.101	2.64e-27	2
Rpl41	2.38e-31	0.492309	0.99	0.874	4.91e-27	2
Zfp507	2.39e-31	0.459663	0.25	0.051	4.94e-27	2
Akna	3.11e-31	0.651397	0.422	0.139	6.41e-27	2
Zfp280d	3.22e-31	0.641643	0.378	0.114	6.65e-27	2
Rbm25	4.18e-31	0.671732	0.838	0.473	8.63e-27	2
Tpt1	4.5e-31	0.440124	0.997	0.971	9.29e-27	2
Prpf38b	5.72e-31	0.567418	0.757	0.37	1.18e-26	2
Tasor2	5.89e-31	0.586747	0.419	0.138	1.22e-26	2
Rere	6.36e-31	0.62584	0.392	0.122	1.31e-26	2
Safb2	7.07e-31	0.716499	0.632	0.286	1.46e-26	2
mt-Nd21	8.8e-31	0.583551	0.98	0.794	1.82e-26	2
Unc93b11	8.89e-31	0.496912	0.493	0.172	1.84e-26	2
Snrpd2	9.07e-31	0.416118	0.561	0.219	1.87e-26	2
Galnt11	1.05e-30	0.695093	0.416	0.138	2.17e-26	2
Cytip	1.29e-30	0.648328	0.791	0.4	2.66e-26	2
Snrnp70	1.67e-30	0.547571	0.77	0.373	3.44e-26	2
Snrpf	1.67e-30	0.538867	0.642	0.274	3.45e-26	2
Ptprj	1.76e-30	0.628492	0.412	0.133	3.64e-26	2
Wdr43	2.18e-30	0.650884	0.436	0.148	4.49e-26	2
Cab39l	2.23e-30	0.494931	0.291	0.071	4.59e-26	2
Nsa2	2.52e-30	0.620968	0.821	0.442	5.2e-26	2
2410006H16Rik	6.93e-30	0.650814	0.699	0.335	1.43e-25	2
Abhd17b	7.52e-30	0.615195	0.385	0.121	1.55e-25	2
Kcnq1ot1	8.69e-30	1.10213	0.466	0.174	1.79e-25	2
Gramd3	9.16e-30	0.352278	0.436	0.134	1.89e-25	2
Eef1d	9.32e-30	0.524976	0.672	0.305	1.92e-25	2
Lpgat1	9.57e-30	0.50542	0.345	0.098	1.98e-25	2
Tmem1231	1.08e-29	0.555782	0.611	0.263	2.24e-25	2
Matr3	1.09e-29	0.591077	0.622	0.269	2.25e-25	2
Coro1a1	1.29e-29	0.603555	0.713	0.332	2.67e-25	2
Syngr21	1.47e-29	0.579217	0.429	0.147	3.04e-25	2
Trim251	1.5e-29	0.611169	0.703	0.342	3.1e-25	2
Dusp2	1.54e-29	0.544753	0.473	0.166	3.17e-25	2
Herc4	2.8e-29	0.615067	0.439	0.158	5.78e-25	2
Dph5	2.85e-29	0.507122	0.257	0.059	5.89e-25	2
Chst15	3.57e-29	0.464312	0.253	0.055	7.38e-25	2
Cnbp	3.7e-29	0.568351	0.872	0.486	7.63e-25	2
St8sia4	3.85e-29	0.937865	0.497	0.197	7.95e-25	2
Pag1	3.98e-29	0.682066	0.51	0.199	8.21e-25	2
Slc16a6	4.17e-29	0.639288	0.439	0.153	8.6e-25	2
Grk6	5.81e-29	0.491424	0.321	0.088	1.2e-24	2
Ptk2b	6.75e-29	0.557684	0.49	0.184	1.39e-24	2
Kdm7a	9.51e-29	0.625468	0.649	0.299	1.96e-24	2
Eef1a11	9.9e-29	0.487692	0.993	0.914	2.04e-24	2
Rpl22l1	1.99e-28	0.521674	0.804	0.411	4.1e-24	2
Luc7l2	2.01e-28	0.662524	0.818	0.49	4.16e-24	2
Usp15	2.31e-28	0.635675	0.605	0.267	4.76e-24	2
Llph	3.54e-28	0.563535	0.564	0.245	7.3e-24	2
Sf3b3	3.55e-28	0.519238	0.456	0.167	7.33e-24	2
Mphosph10	4.63e-28	0.459603	0.372	0.116	9.56e-24	2
Rapgef6	5.18e-28	0.638579	0.584	0.256	1.07e-23	2
Gimap1	5.23e-28	0.486168	0.497	0.182	1.08e-23	2
Cxcr4	7.9e-28	0.506453	0.686	0.303	1.63e-23	2
Pdcd11	8.32e-28	0.575688	0.318	0.09	1.72e-23	2
Mir142hg	9.34e-28	0.548759	0.274	0.07	1.93e-23	2
Zmynd111	9.55e-28	0.524437	0.588	0.253	1.97e-23	2
Dnajc7	9.76e-28	0.645517	0.459	0.178	2.01e-23	2
Uchl3	1.49e-27	0.45199	0.257	0.06	3.08e-23	2
Plekhm1	1.5e-27	0.508972	0.257	0.06	3.1e-23	2
Csk	1.51e-27	0.546765	0.459	0.172	3.12e-23	2
C1qbp	1.52e-27	0.418093	0.301	0.082	3.14e-23	2
Ddx18	1.53e-27	0.497792	0.375	0.121	3.17e-23	2
Rnf216	1.57e-27	0.477363	0.402	0.135	3.25e-23	2
Dock8	2.08e-27	0.563794	0.459	0.172	4.3e-23	2
Xpo1	2.13e-27	0.547828	0.547	0.228	4.4e-23	2
Cdc42se2	2.31e-27	0.529633	0.51	0.203	4.77e-23	2
Rnps1	2.44e-27	0.501539	0.497	0.202	5.03e-23	2
Ablim1	2.51e-27	0.513628	0.703	0.329	5.17e-23	2
Nsmce4a	3.78e-27	0.436361	0.378	0.124	7.81e-23	2
Xrn2	3.88e-27	0.512333	0.632	0.298	8.02e-23	2
Dock11	5e-27	0.59904	0.392	0.137	1.03e-22	2
Ifi214	5.99e-27	0.567647	0.345	0.106	1.24e-22	2
Arhgap4	6.78e-27	0.479814	0.253	0.061	1.4e-22	2
Ptma	7.56e-27	0.497491	0.983	0.838	1.56e-22	2
Gtf3c2	8.23e-27	0.50208	0.355	0.111	1.7e-22	2
Fam49b1	8.8e-27	0.39116	0.669	0.303	1.82e-22	2
Ddx27	1.17e-26	0.57635	0.351	0.113	2.41e-22	2
Ddx6	1.46e-26	0.585193	0.872	0.534	3.01e-22	2
Rpl36al1	1.48e-26	0.45784	0.889	0.489	3.06e-22	2
Rbm26	1.56e-26	0.541205	0.5	0.201	3.22e-22	2
Sub1	1.79e-26	0.580602	0.821	0.463	3.69e-22	2
AC149090.1	1.94e-26	0.741128	0.639	0.3	4.01e-22	2
Ttc14	2e-26	0.638472	0.537	0.222	4.13e-22	2
Mybbp1a	2.41e-26	0.53968	0.375	0.126	4.97e-22	2
Zfp638	2.42e-26	0.599961	0.632	0.293	4.99e-22	2
Chd6	2.5e-26	0.596279	0.5	0.199	5.16e-22	2
Aff3	2.54e-26	0.426705	0.378	0.123	5.25e-22	2
Pten	2.58e-26	0.579252	0.672	0.334	5.32e-22	2
Gas5	2.77e-26	0.517278	0.821	0.458	5.71e-22	2
Pnn	2.82e-26	0.472745	0.608	0.269	5.82e-22	2
Kif21b	3.16e-26	0.511488	0.304	0.086	6.52e-22	2
Mettl16	3.25e-26	0.498885	0.277	0.073	6.71e-22	2
Hspe1	3.37e-26	0.503881	0.699	0.34	6.95e-22	2
Rps27rt	4.32e-26	0.473646	0.385	0.133	8.92e-22	2
Serbp1	4.77e-26	0.505408	0.916	0.566	9.84e-22	2
mt-Nd31	5.33e-26	0.559127	0.764	0.406	1.1e-21	2
Il16	5.55e-26	0.497016	0.264	0.069	1.15e-21	2
Pde7a	7.67e-26	0.652755	0.395	0.14	1.58e-21	2
Tcerg1	8.91e-26	0.581597	0.446	0.172	1.84e-21	2
Tnrc6c	1.09e-25	0.608347	0.591	0.266	2.26e-21	2
Akap8l	1.17e-25	0.470208	0.375	0.126	2.42e-21	2
Dock101	1.34e-25	0.482082	0.639	0.287	2.77e-21	2
Pikfyve	1.87e-25	0.58946	0.318	0.096	3.86e-21	2
Tmod3	2.05e-25	0.534278	0.743	0.4	4.23e-21	2
Cmtm7	2.56e-25	0.520047	0.368	0.125	5.27e-21	2
Gtpbp4	2.58e-25	0.481276	0.463	0.182	5.32e-21	2
Mndal	2.79e-25	0.472097	0.676	0.325	5.76e-21	2
Fryl	2.94e-25	0.573428	0.534	0.233	6.06e-21	2
Gabpb2	3.08e-25	0.598936	0.419	0.156	6.36e-21	2
Rif1	3.38e-25	0.558044	0.405	0.147	6.98e-21	2
Rasgef1b	3.49e-25	0.378333	0.264	0.067	7.21e-21	2
Cwf19l2	4.13e-25	0.498771	0.324	0.102	8.52e-21	2
Slc7a1	4.47e-25	0.524417	0.324	0.1	9.22e-21	2
Hist1h1c	4.61e-25	0.743208	0.52	0.224	9.51e-21	2
Cnot6l	4.65e-25	0.571593	0.608	0.278	9.6e-21	2
Srcap	5.12e-25	0.61385	0.507	0.213	1.06e-20	2
Ivns1abp	5.51e-25	0.533923	0.534	0.232	1.14e-20	2
Npm1	6.21e-25	0.54808	0.889	0.513	1.28e-20	2
Dnajc9	6.46e-25	0.468325	0.294	0.084	1.33e-20	2
Fam168b	6.55e-25	0.532259	0.456	0.182	1.35e-20	2
Pcmtd1	8.02e-25	0.699914	0.483	0.206	1.66e-20	2
Snrnp48	9.18e-25	0.526226	0.47	0.187	1.89e-20	2
Rfx7	1.25e-24	0.486867	0.311	0.095	2.59e-20	2
Btg1	1.56e-24	0.458806	0.98	0.706	3.22e-20	2
Nol7	1.65e-24	0.411083	0.514	0.217	3.4e-20	2
Ikbkb	1.82e-24	0.473255	0.534	0.227	3.76e-20	2
Bclaf1	1.85e-24	0.57054	0.723	0.383	3.82e-20	2
Kras	1.95e-24	0.668375	0.649	0.343	4.03e-20	2
Snap29	2.01e-24	0.425112	0.274	0.076	4.15e-20	2
Zfp608	2.59e-24	0.483419	0.361	0.121	5.35e-20	2
G3bp1	3.33e-24	0.527966	0.564	0.261	6.87e-20	2
Gm11808	3.43e-24	0.425388	0.314	0.098	7.08e-20	2
Taok3	4.39e-24	0.468653	0.459	0.187	9.07e-20	2
Rpl7a	4.4e-24	0.486366	0.949	0.63	9.09e-20	2
Ddx46	4.7e-24	0.515457	0.537	0.236	9.71e-20	2
Etnk1	5.06e-24	0.654049	0.568	0.27	1.05e-19	2
Trim44	5.09e-24	0.580618	0.395	0.146	1.05e-19	2
Prpf4	8.17e-24	0.423322	0.267	0.073	1.69e-19	2
Tgfb1	9.19e-24	0.518847	0.615	0.295	1.9e-19	2
Trim34a	1e-23	0.545621	0.284	0.084	2.07e-19	2
Il21r	1.06e-23	0.493497	0.416	0.152	2.19e-19	2
Arid1a	1.08e-23	0.509442	0.544	0.243	2.23e-19	2
Arid4b	1.11e-23	0.579765	0.689	0.365	2.29e-19	2
Sp140	1.26e-23	0.439484	0.534	0.223	2.61e-19	2
Hnrnpdl	1.41e-23	0.47799	0.672	0.349	2.91e-19	2
Cd521	1.51e-23	0.349816	0.916	0.492	3.11e-19	2
Zmiz2	1.52e-23	0.373869	0.287	0.084	3.13e-19	2
Hps3	1.6e-23	0.558326	0.291	0.088	3.3e-19	2
Ash1l	1.7e-23	0.50759	0.743	0.402	3.52e-19	2
Zfp869	1.93e-23	0.513988	0.422	0.168	3.98e-19	2
Tcof1	2.14e-23	0.563616	0.351	0.121	4.41e-19	2
Irs2	2.14e-23	0.646773	0.483	0.201	4.42e-19	2
Sltm	2.77e-23	0.466124	0.632	0.297	5.71e-19	2
Klhl24	2.85e-23	0.52219	0.537	0.246	5.87e-19	2
Sf1	3.42e-23	0.476179	0.618	0.297	7.06e-19	2
Foxn3	3.63e-23	0.455338	0.581	0.269	7.49e-19	2
Dnajc2	3.76e-23	0.537738	0.399	0.151	7.76e-19	2
Abca1	4.19e-23	0.325446	0.446	0.17	8.64e-19	2
Ilf2	4.48e-23	0.568461	0.348	0.124	9.24e-19	2
Ddx41	5.99e-23	0.404063	0.291	0.087	1.24e-18	2
Akap8	6.44e-23	0.529653	0.419	0.163	1.33e-18	2
Hspa4	6.91e-23	0.490237	0.659	0.33	1.43e-18	2
Elf1	7.03e-23	0.526445	0.723	0.389	1.45e-18	2
Limd1	7.37e-23	0.421506	0.372	0.134	1.52e-18	2
Lncpint	8.24e-23	0.505395	0.598	0.281	1.7e-18	2
Gpcpd1	1.08e-22	0.532842	0.51	0.228	2.23e-18	2
Snrpe	1.18e-22	0.424405	0.605	0.29	2.44e-18	2
Yeats4	1.24e-22	0.449994	0.318	0.105	2.57e-18	2
Eif3i	1.25e-22	0.367693	0.473	0.196	2.59e-18	2
Srsf1	1.31e-22	0.502014	0.459	0.194	2.71e-18	2
Hnrnpd	1.32e-22	0.440453	0.625	0.3	2.71e-18	2
Sfpq	1.65e-22	0.50672	0.861	0.503	3.4e-18	2
Ccz1	1.75e-22	0.412056	0.321	0.106	3.61e-18	2
Vps13a	1.78e-22	0.418686	0.392	0.145	3.68e-18	2
Krit1	1.82e-22	0.539694	0.51	0.225	3.75e-18	2
Pes1	1.83e-22	0.333624	0.257	0.072	3.78e-18	2
Tnrc6a	1.92e-22	0.422822	0.557	0.25	3.95e-18	2
Naa15	2.22e-22	0.416616	0.476	0.199	4.58e-18	2
Nop10	2.45e-22	0.468364	0.392	0.15	5.06e-18	2
Mtdh	2.61e-22	0.551309	0.655	0.335	5.38e-18	2
Pcm1	2.71e-22	0.560255	0.527	0.236	5.6e-18	2
Mycbp2	2.99e-22	0.47369	0.716	0.379	6.17e-18	2
Arid4a	3.11e-22	0.514575	0.568	0.258	6.41e-18	2
Hnrnpr1	3.28e-22	0.544726	0.476	0.206	6.77e-18	2
Trmt1	3.35e-22	0.389821	0.27	0.08	6.91e-18	2
Smc3	3.37e-22	0.426812	0.517	0.227	6.95e-18	2
Tsn	3.46e-22	0.426689	0.466	0.194	7.14e-18	2
Grk2	3.49e-22	0.422924	0.453	0.189	7.21e-18	2
Plekho1	4.06e-22	0.288309	0.304	0.093	8.38e-18	2
Mettl23	4.24e-22	0.345217	0.368	0.134	8.76e-18	2
Snhg12	5.55e-22	0.40251	0.368	0.135	1.15e-17	2
Ssbp1	5.86e-22	0.400705	0.297	0.095	1.21e-17	2
Tigd2	7.75e-22	0.397891	0.257	0.074	1.6e-17	2
Pds5a	7.85e-22	0.536697	0.507	0.228	1.62e-17	2
Morc3	8e-22	0.467954	0.399	0.154	1.65e-17	2
Arhgap26	8.35e-22	0.46987	0.402	0.157	1.72e-17	2
Zfp445	8.41e-22	0.493549	0.375	0.14	1.73e-17	2
Nemf	8.44e-22	0.493121	0.399	0.155	1.74e-17	2
Rabgap1l	8.68e-22	0.496076	0.368	0.135	1.79e-17	2
Zfas1	9.47e-22	0.496644	0.517	0.234	1.95e-17	2
Itsn2	9.47e-22	0.49644	0.608	0.302	1.95e-17	2
Ube3a	1e-21	0.512655	0.551	0.255	2.07e-17	2
Rassf3	1.06e-21	0.41175	0.5	0.216	2.2e-17	2
Top2b	1.08e-21	0.566018	0.544	0.255	2.22e-17	2
Setx	1.08e-21	0.460143	0.385	0.146	2.22e-17	2
Cox7a2l	1.18e-21	0.375946	0.703	0.37	2.44e-17	2
Zc3h13	1.64e-21	0.469009	0.53	0.238	3.38e-17	2
Fkbp3	1.9e-21	0.360645	0.375	0.14	3.92e-17	2
Atp2a3	2e-21	0.439097	0.291	0.091	4.12e-17	2
Sdha	2.05e-21	0.378946	0.426	0.171	4.22e-17	2
Cntrl	2.55e-21	0.386191	0.439	0.179	5.26e-17	2
Rnf220	2.6e-21	0.476685	0.284	0.091	5.37e-17	2
Ate1	2.67e-21	0.43419	0.355	0.132	5.52e-17	2
Polr2e	3.33e-21	0.396969	0.304	0.104	6.88e-17	2
Baz1b1	3.39e-21	0.475437	0.598	0.289	7e-17	2
Ftsj3	3.77e-21	0.440926	0.253	0.074	7.79e-17	2
Mef2d	4.12e-21	0.458226	0.578	0.275	8.51e-17	2
Rtcb	4.27e-21	0.317036	0.291	0.093	8.8e-17	2
Otulin	5.24e-21	0.47081	0.389	0.153	1.08e-16	2
Polr2a	5.57e-21	0.468189	0.615	0.315	1.15e-16	2
B4galnt1	5.77e-21	0.398724	0.324	0.113	1.19e-16	2
Fnbp4	8.54e-21	0.364664	0.524	0.236	1.76e-16	2
Gramd4	9.78e-21	0.391756	0.264	0.079	2.02e-16	2
Brwd1	1.19e-20	0.389554	0.517	0.233	2.46e-16	2
Ccnt2	1.3e-20	0.4837	0.453	0.195	2.68e-16	2
Ezr	1.37e-20	0.51985	0.676	0.362	2.83e-16	2
Ppil4	1.37e-20	0.360541	0.432	0.176	2.84e-16	2
Nop14	1.49e-20	0.409407	0.341	0.123	3.07e-16	2
Rbm4b	1.84e-20	0.580801	0.264	0.083	3.8e-16	2
Nfrkb	1.9e-20	0.369877	0.264	0.081	3.91e-16	2
2810004N23Rik	2.09e-20	0.397629	0.25	0.074	4.32e-16	2
Ube2d1	2.09e-20	0.430334	0.294	0.099	4.32e-16	2
Cd38	2.26e-20	0.548098	0.27	0.084	4.66e-16	2
Cyld	2.44e-20	0.442249	0.514	0.232	5.03e-16	2
Phlpp1	2.78e-20	0.405207	0.318	0.11	5.73e-16	2
Eif5b	2.82e-20	0.441381	0.666	0.356	5.82e-16	2
Abce1	3.11e-20	0.343553	0.348	0.126	6.42e-16	2
Pxk	3.16e-20	0.398913	0.49	0.226	6.53e-16	2
Wdr33	3.92e-20	0.48613	0.436	0.189	8.1e-16	2
Mtf2	4e-20	0.534122	0.341	0.128	8.25e-16	2
Trp53	4.17e-20	0.483587	0.368	0.143	8.62e-16	2
Sys1	4.2e-20	0.375912	0.419	0.173	8.68e-16	2
Nvl	4.53e-20	0.388083	0.26	0.08	9.36e-16	2
Senp7	4.87e-20	0.472603	0.253	0.077	1.01e-15	2
Grb21	5.09e-20	0.426534	0.601	0.308	1.05e-15	2
Pik3cd	5.12e-20	0.440614	0.277	0.091	1.06e-15	2
Srsf7	5.5e-20	0.390207	0.645	0.334	1.13e-15	2
Wbp11	5.81e-20	0.386275	0.51	0.238	1.2e-15	2
Eif3e	5.94e-20	0.370133	0.622	0.318	1.23e-15	2
Tmem245	6.07e-20	0.442539	0.307	0.107	1.25e-15	2
Nipbl	6.2e-20	0.609243	0.716	0.419	1.28e-15	2
Smarca5	6.76e-20	0.417769	0.723	0.399	1.39e-15	2
Bms1	7.32e-20	0.343995	0.365	0.139	1.51e-15	2
Exoc3	7.56e-20	0.409495	0.365	0.139	1.56e-15	2
Chd8	8.04e-20	0.413052	0.446	0.19	1.66e-15	2
Gon4l	8.21e-20	0.458133	0.338	0.127	1.69e-15	2
Lsm4	8.33e-20	0.376528	0.392	0.159	1.72e-15	2
Tardbp	8.38e-20	0.372846	0.51	0.234	1.73e-15	2
Cspp1	8.41e-20	0.496051	0.365	0.142	1.74e-15	2
Cpsf6	9.41e-20	0.368611	0.463	0.203	1.94e-15	2
Usp24	1.01e-19	0.432985	0.341	0.129	2.07e-15	2
Zmat2	1.04e-19	0.378061	0.463	0.204	2.14e-15	2
Kri1	1.04e-19	0.42606	0.253	0.078	2.16e-15	2
Jarid2	1.08e-19	0.473872	0.443	0.191	2.23e-15	2
Ddx21	1.22e-19	0.434251	0.588	0.299	2.52e-15	2
Pdcd4	1.35e-19	0.512646	0.47	0.21	2.78e-15	2
BC005624	1.4e-19	0.336706	0.432	0.181	2.89e-15	2
Ccdc88c	1.51e-19	0.481751	0.334	0.124	3.11e-15	2
Gmfg	1.56e-19	0.36643	0.591	0.291	3.21e-15	2
Ep400	1.57e-19	0.416516	0.541	0.259	3.24e-15	2
4833420G17Rik	1.62e-19	0.450575	0.345	0.13	3.34e-15	2
Mapk1	1.66e-19	0.349151	0.493	0.222	3.42e-15	2
Tasor	1.69e-19	0.443608	0.534	0.251	3.48e-15	2
Rsl24d1	1.97e-19	0.343084	0.26	0.081	4.07e-15	2
Rsbn1l	1.98e-19	0.394248	0.561	0.275	4.09e-15	2
Mta3	2.13e-19	0.391116	0.253	0.08	4.39e-15	2
Nckap1l	2.21e-19	0.427743	0.314	0.114	4.56e-15	2
Iws1	2.7e-19	0.395145	0.358	0.138	5.56e-15	2
Txnl4a	2.77e-19	0.269083	0.257	0.079	5.73e-15	2
Trim26	2.92e-19	0.506637	0.378	0.153	6.03e-15	2
Irak3	3.09e-19	0.327465	0.328	0.115	6.37e-15	2
Cbx1	3.28e-19	0.361339	0.409	0.169	6.76e-15	2
Trim12a	3.98e-19	0.534054	0.49	0.229	8.21e-15	2
Khdrbs1	4.17e-19	0.416643	0.581	0.297	8.6e-15	2
Cdk12	4.81e-19	0.409402	0.622	0.326	9.94e-15	2
Slc30a5	4.96e-19	0.46709	0.25	0.078	1.02e-14	2
Zc3h18	5.35e-19	0.35746	0.395	0.162	1.1e-14	2
Snx21	6.24e-19	0.495887	0.389	0.165	1.29e-14	2
Far1	6.36e-19	0.329318	0.419	0.173	1.31e-14	2
Gcn1	7.1e-19	0.435062	0.304	0.11	1.47e-14	2
Srrm1	7.18e-19	0.41775	0.74	0.413	1.48e-14	2
Cnot2	7.89e-19	0.353473	0.318	0.114	1.63e-14	2
Fam204a	9.35e-19	0.366817	0.355	0.137	1.93e-14	2
Slc4a1ap	9.81e-19	0.361894	0.297	0.105	2.02e-14	2
N4bp2l2	9.83e-19	0.450073	0.595	0.309	2.03e-14	2
Scpep1	1.12e-18	0.326689	0.304	0.107	2.3e-14	2
Fam111a	1.25e-18	0.421039	0.392	0.158	2.59e-14	2
Cep295	1.27e-18	0.444611	0.25	0.079	2.63e-14	2
Grap	1.3e-18	0.350265	0.294	0.101	2.69e-14	2
Sun2	1.31e-18	0.541373	0.426	0.193	2.7e-14	2
Elmo1	1.35e-18	0.555471	0.541	0.274	2.78e-14	2
Fam120b	1.51e-18	0.400942	0.297	0.106	3.12e-14	2
Ccar1	1.56e-18	0.522341	0.51	0.252	3.22e-14	2
Filip1l	1.58e-18	0.259112	0.402	0.163	3.25e-14	2
Setd5	1.71e-18	0.414974	0.541	0.264	3.53e-14	2
Irf2	1.9e-18	0.459806	0.598	0.305	3.93e-14	2
Zfp292	1.94e-18	0.520956	0.547	0.275	4.01e-14	2
Hmgb2	2e-18	0.365552	0.804	0.463	4.12e-14	2
Tcf25	2.08e-18	0.463341	0.791	0.467	4.29e-14	2
Rab4b	2.09e-18	0.369758	0.328	0.125	4.31e-14	2
Dhx36	2.22e-18	0.332761	0.476	0.215	4.58e-14	2
Rp9	2.28e-18	0.437836	0.395	0.17	4.7e-14	2
Malat1	2.28e-18	0.418455	0.993	0.875	4.7e-14	2
Pip4p1	2.3e-18	0.437749	0.318	0.12	4.75e-14	2
Spopl	2.37e-18	0.396358	0.311	0.114	4.89e-14	2
Sf3b2	2.64e-18	0.342902	0.622	0.322	5.44e-14	2
4632427E13Rik	2.64e-18	0.48457	0.297	0.108	5.44e-14	2
5031425E22Rik	2.64e-18	0.43714	0.372	0.156	5.45e-14	2
Eif3g	2.94e-18	0.333556	0.358	0.143	6.08e-14	2
Arhgef6	3.33e-18	0.346911	0.26	0.085	6.87e-14	2
Cct6a	3.43e-18	0.272183	0.5	0.228	7.07e-14	2
Huwe1	3.45e-18	0.4496	0.666	0.361	7.12e-14	2
Cdk13	4.18e-18	0.434153	0.544	0.276	8.62e-14	2
Zfp62	4.57e-18	0.367045	0.318	0.118	9.43e-14	2
Rpl241	4.83e-18	0.35863	0.959	0.764	9.98e-14	2
Taf15	5.21e-18	0.351159	0.446	0.205	1.07e-13	2
Hspa14	6.17e-18	0.377482	0.291	0.104	1.27e-13	2
Sh2b3	6.49e-18	0.339741	0.345	0.136	1.34e-13	2
Dicer1	6.53e-18	0.524037	0.368	0.154	1.35e-13	2
Chd2	7.37e-18	0.522541	0.669	0.38	1.52e-13	2
Sipa1	7.83e-18	0.353821	0.318	0.12	1.62e-13	2
Atf7	8e-18	0.380555	0.338	0.129	1.65e-13	2
Nrros	1.1e-17	0.332219	0.294	0.105	2.27e-13	2
Atp5d	1.12e-17	0.264837	0.662	0.346	2.31e-13	2
Hmgn2	1.16e-17	0.334649	0.439	0.192	2.38e-13	2
Rbm39	1.2e-17	0.462019	0.919	0.625	2.48e-13	2
Stk10	1.21e-17	0.424325	0.372	0.154	2.49e-13	2
Sf3b6	1.29e-17	0.338849	0.493	0.237	2.66e-13	2
Ociad1	1.48e-17	0.418985	0.412	0.183	3.05e-13	2
Ythdc1	1.5e-17	0.371992	0.76	0.438	3.1e-13	2
Atad2b	1.85e-17	0.424813	0.402	0.176	3.82e-13	2
Ddx23	2.04e-17	0.38238	0.301	0.115	4.21e-13	2
Aqr	2.07e-17	0.479617	0.348	0.143	4.27e-13	2
Nom1	2.11e-17	0.403039	0.26	0.09	4.36e-13	2
Fyn	2.5e-17	0.501844	0.456	0.219	5.16e-13	2
Gm2000	2.69e-17	0.352717	0.274	0.096	5.55e-13	2
Ylpm1	2.74e-17	0.368721	0.338	0.131	5.65e-13	2
Kdm5a	2.95e-17	0.40395	0.537	0.27	6.08e-13	2
Esf1	2.96e-17	0.316526	0.328	0.128	6.11e-13	2
Tia1	3.14e-17	0.485816	0.294	0.11	6.47e-13	2
Prpf39	3.21e-17	0.445992	0.503	0.245	6.62e-13	2
Xpr1	3.51e-17	0.443948	0.368	0.157	7.23e-13	2
Tbc1d1	3.73e-17	0.422669	0.328	0.131	7.7e-13	2
Mysm1	3.92e-17	0.495633	0.426	0.203	8.09e-13	2
Synrg	4.31e-17	0.317416	0.341	0.138	8.9e-13	2
Zdhhc18	4.48e-17	0.435705	0.389	0.167	9.24e-13	2
Tma7	4.53e-17	0.322735	0.662	0.354	9.35e-13	2
Luc7l3	4.82e-17	0.367249	0.51	0.256	9.95e-13	2
Senp6	4.89e-17	0.323114	0.564	0.29	1.01e-12	2
Srrm2	5.02e-17	0.375612	0.932	0.611	1.04e-12	2
Cct2	5.28e-17	0.254755	0.551	0.283	1.09e-12	2
Ppp3cb	5.87e-17	0.370682	0.341	0.139	1.21e-12	2
Micos13	6.19e-17	0.295135	0.412	0.184	1.28e-12	2
Lsg1	6.35e-17	0.293101	0.267	0.093	1.31e-12	2
Sumo2	6.55e-17	0.257291	0.693	0.372	1.35e-12	2
Prpf6	6.6e-17	0.33289	0.334	0.133	1.36e-12	2
Larp4	7.71e-17	0.456261	0.439	0.204	1.59e-12	2
Acin1	7.76e-17	0.336097	0.689	0.385	1.6e-12	2
Naca	7.78e-17	0.304841	0.905	0.583	1.61e-12	2
Fchsd2	7.98e-17	0.637363	0.287	0.11	1.65e-12	2
Crebzf	8.13e-17	0.439171	0.318	0.124	1.68e-12	2
Rasgrp2	8.56e-17	0.408868	0.426	0.196	1.77e-12	2
U2af2	8.56e-17	0.308501	0.422	0.192	1.77e-12	2
Usp34	9.95e-17	0.394866	0.632	0.353	2.05e-12	2
Ankrd44	9.95e-17	0.402037	0.581	0.306	2.05e-12	2
Git2	1.14e-16	0.449795	0.547	0.282	2.35e-12	2
Smc1a	1.26e-16	0.358347	0.517	0.257	2.61e-12	2
Birc2	1.39e-16	0.298023	0.402	0.179	2.87e-12	2
Eif4a2	1.43e-16	0.35062	0.666	0.368	2.94e-12	2
Bod1l	1.53e-16	0.358285	0.51	0.248	3.15e-12	2
Ppm1g	1.57e-16	0.422941	0.358	0.151	3.24e-12	2
Arglu1	1.58e-16	0.406784	0.601	0.317	3.27e-12	2
Smg6	1.68e-16	0.384607	0.395	0.174	3.47e-12	2
Rac2	1.72e-16	0.295348	0.618	0.319	3.55e-12	2
Ogdh	1.76e-16	0.347593	0.405	0.184	3.63e-12	2
Pan3	1.86e-16	0.401278	0.53	0.269	3.83e-12	2
Mau2	2.01e-16	0.372553	0.389	0.172	4.14e-12	2
Mbnl1	2.06e-16	0.300663	0.855	0.504	4.26e-12	2
Zdhhc20	2.11e-16	0.368094	0.345	0.143	4.36e-12	2
Eif3c	2.31e-16	0.331702	0.676	0.372	4.76e-12	2
1-Sep	2.72e-16	0.343106	0.324	0.129	5.6e-12	2
Nsmaf	2.82e-16	0.277498	0.25	0.085	5.83e-12	2
Rc3h2	2.86e-16	0.310044	0.402	0.18	5.9e-12	2
Ubap2	2.99e-16	0.328319	0.318	0.124	6.16e-12	2
Thrap3	3.03e-16	0.358785	0.672	0.369	6.25e-12	2
Trim24	3.18e-16	0.447213	0.311	0.124	6.56e-12	2
Srebf2	3.21e-16	0.29085	0.28	0.104	6.62e-12	2
Arid5a	3.34e-16	0.305703	0.578	0.295	6.9e-12	2
Ptpn1	3.39e-16	0.42454	0.591	0.318	6.99e-12	2
Fam133b	3.6e-16	0.416775	0.439	0.209	7.42e-12	2
Kmt5b	4.03e-16	0.392064	0.446	0.212	8.32e-12	2
Ankrd11	4.66e-16	0.309427	0.868	0.525	9.63e-12	2
Brd8	5.56e-16	0.414934	0.368	0.161	1.15e-11	2
Washc4	5.93e-16	0.47377	0.399	0.187	1.22e-11	2
Ptges3	5.93e-16	0.276323	0.676	0.368	1.22e-11	2
Asxl2	5.99e-16	0.396007	0.385	0.169	1.24e-11	2
Ssrp1	6.13e-16	0.290522	0.351	0.147	1.27e-11	2
Ddx39b	6.26e-16	0.269414	0.446	0.208	1.29e-11	2
Zzz3	6.67e-16	0.48776	0.358	0.157	1.38e-11	2
Las1l	6.95e-16	0.482931	0.28	0.107	1.43e-11	2
Fnbp1	7.85e-16	0.300092	0.466	0.221	1.62e-11	2
Snrnp200	8.21e-16	0.338273	0.365	0.162	1.69e-11	2
Zfp800	1.04e-15	0.402748	0.382	0.171	2.16e-11	2
Kansl1	1.08e-15	0.382251	0.483	0.248	2.23e-11	2
Ppp6r1	1.08e-15	0.391828	0.341	0.151	2.23e-11	2
Upf3b	1.12e-15	0.368815	0.25	0.087	2.3e-11	2
Phc2	1.15e-15	0.287209	0.345	0.144	2.36e-11	2
Akap9	1.15e-15	0.381383	0.53	0.273	2.38e-11	2
Pum1	1.16e-15	0.378149	0.52	0.273	2.4e-11	2
Esco1	1.19e-15	0.357608	0.405	0.186	2.45e-11	2
Smarcc1	1.42e-15	0.312279	0.277	0.105	2.92e-11	2
Brd1	1.45e-15	0.431419	0.554	0.293	2.99e-11	2
Lrrc8d	1.7e-15	0.381848	0.446	0.214	3.51e-11	2
Aff4	1.75e-15	0.327338	0.72	0.416	3.61e-11	2
Psip1	2.22e-15	0.312218	0.368	0.163	4.58e-11	2
Herc1	2.26e-15	0.358959	0.568	0.302	4.66e-11	2
G3bp2	2.38e-15	0.369702	0.527	0.279	4.92e-11	2
Itch	2.46e-15	0.369482	0.419	0.201	5.08e-11	2
Twistnb	3.16e-15	0.295858	0.318	0.129	6.52e-11	2
Dnajc19	3.4e-15	0.261044	0.267	0.1	7.03e-11	2
Ppp4r3b	3.81e-15	0.386447	0.459	0.233	7.86e-11	2
Hnrnpa0	4.02e-15	0.299322	0.601	0.334	8.3e-11	2
Mylip	4.23e-15	0.418222	0.291	0.116	8.72e-11	2
Tra2b	4.33e-15	0.308382	0.76	0.445	8.93e-11	2
Sgms1	4.73e-15	0.308621	0.358	0.153	9.77e-11	2
Jak1	4.84e-15	0.365337	0.791	0.515	1e-10	2
Rnf187	5.12e-15	0.319214	0.345	0.15	1.06e-10	2
Clk1	5.13e-15	0.410722	0.824	0.53	1.06e-10	2
Cherp	5.22e-15	0.258265	0.267	0.1	1.08e-10	2
Rbm33	5.59e-15	0.481279	0.392	0.186	1.15e-10	2
Srsf6	6.46e-15	0.373486	0.459	0.232	1.33e-10	2
Lmbrd1	6.68e-15	0.359033	0.378	0.176	1.38e-10	2
Stx16	6.68e-15	0.279176	0.307	0.125	1.38e-10	2
Bola2	7.69e-15	0.312557	0.324	0.139	1.59e-10	2
Ddx42	7.71e-15	0.306138	0.419	0.2	1.59e-10	2
Smarcad1	7.88e-15	0.267777	0.25	0.09	1.63e-10	2
Jund	8.02e-15	0.441842	0.872	0.612	1.65e-10	2
AI506816	8.43e-15	0.347715	0.328	0.14	1.74e-10	2
Supt20	8.62e-15	0.36584	0.348	0.151	1.78e-10	2
Hnrnph3	8.74e-15	0.394432	0.301	0.124	1.8e-10	2
Zfp646	8.76e-15	0.338686	0.277	0.109	1.81e-10	2
Cep120	9.02e-15	0.362845	0.304	0.126	1.86e-10	2
Irf3	9.07e-15	0.263741	0.27	0.103	1.87e-10	2
Mtrex	9.25e-15	0.266012	0.294	0.119	1.91e-10	2
Prrc2a	9.99e-15	0.373189	0.476	0.243	2.06e-10	2
Ddx10	1.1e-14	0.260728	0.25	0.091	2.26e-10	2
Celf2	1.12e-14	0.439263	0.645	0.37	2.32e-10	2
Zbtb44	1.2e-14	0.38958	0.274	0.107	2.48e-10	2
Nsd1	1.24e-14	0.327023	0.605	0.339	2.56e-10	2
Arf6	1.28e-14	0.267529	0.395	0.184	2.64e-10	2
Gatad2b	1.28e-14	0.37767	0.463	0.233	2.65e-10	2
Dpp8	1.41e-14	0.350479	0.358	0.159	2.91e-10	2
Rbm17	1.47e-14	0.272225	0.314	0.132	3.03e-10	2
Rbm3	1.54e-14	0.31242	0.662	0.381	3.17e-10	2
Cpsf7	1.72e-14	0.354127	0.328	0.142	3.55e-10	2
Tlk1	1.8e-14	0.286752	0.412	0.196	3.72e-10	2
Ppp4r3a	1.93e-14	0.267304	0.493	0.248	3.98e-10	2
Srsf3	2.1e-14	0.330551	0.764	0.47	4.34e-10	2
Dbnl	2.2e-14	0.340409	0.314	0.136	4.54e-10	2
Mrpl54	2.24e-14	0.288642	0.277	0.109	4.63e-10	2
Gripap1	2.35e-14	0.382233	0.355	0.163	4.84e-10	2
Mfap1a	2.48e-14	0.360749	0.257	0.098	5.11e-10	2
Nrd1	2.63e-14	0.390259	0.584	0.327	5.43e-10	2
Polr1d	2.72e-14	0.279145	0.517	0.275	5.61e-10	2
Topbp1	2.79e-14	0.276987	0.267	0.104	5.75e-10	2
Gpatch8	2.89e-14	0.364299	0.446	0.228	5.97e-10	2
Mpc1	3e-14	0.31983	0.432	0.212	6.19e-10	2
Srsf11	3.06e-14	0.310185	0.733	0.443	6.31e-10	2
Ankrd13c	3.11e-14	0.251588	0.419	0.195	6.42e-10	2
Scaf8	3.12e-14	0.290138	0.372	0.168	6.45e-10	2
Gpr183	3.12e-14	0.286466	0.27	0.103	6.45e-10	2
H2-M3	3.22e-14	0.258048	0.257	0.098	6.64e-10	2
Setd2	3.67e-14	0.29922	0.564	0.312	7.57e-10	2
Rbbp6	3.78e-14	0.329251	0.618	0.349	7.8e-10	2
Celf1	4.14e-14	0.375594	0.463	0.242	8.55e-10	2
Rprd2	4.19e-14	0.259795	0.331	0.143	8.65e-10	2
Lbr	4.33e-14	0.366326	0.449	0.226	8.93e-10	2
Glyr1	4.41e-14	0.270373	0.459	0.23	9.1e-10	2
Ppfia1	4.6e-14	0.313128	0.341	0.147	9.49e-10	2
Fbxo11	5.2e-14	0.356961	0.456	0.23	1.07e-09	2
Znrf2	5.28e-14	0.424068	0.365	0.173	1.09e-09	2
Chfr	5.29e-14	0.27739	0.301	0.125	1.09e-09	2
Fto	5.35e-14	0.26845	0.264	0.101	1.1e-09	2
Dhx9	6.02e-14	0.359176	0.483	0.256	1.24e-09	2
Sp1	6.39e-14	0.269117	0.358	0.16	1.32e-09	2
Arhgap17	6.51e-14	0.417407	0.392	0.19	1.34e-09	2
Pcnt	6.68e-14	0.270834	0.301	0.125	1.38e-09	2
Actl6a	6.83e-14	0.288077	0.253	0.097	1.41e-09	2
Cdc37l1	7.13e-14	0.277753	0.443	0.217	1.47e-09	2
Iqsec1	7.79e-14	0.310211	0.338	0.147	1.61e-09	2
Lrif1	8.42e-14	0.341983	0.372	0.175	1.74e-09	2
Dcun1d5	8.57e-14	0.330194	0.348	0.157	1.77e-09	2
Ube2d2a	8.84e-14	0.272976	0.581	0.32	1.83e-09	2
Nub1	8.95e-14	0.266565	0.338	0.15	1.85e-09	2
Relch	9.05e-14	0.300868	0.304	0.129	1.87e-09	2
Syncrip	9.27e-14	0.354857	0.541	0.29	1.91e-09	2
Ssb	1.01e-13	0.262322	0.615	0.343	2.09e-09	2
Hcls1	1.02e-13	0.263406	0.453	0.225	2.1e-09	2
Cisd2	1.03e-13	0.352004	0.466	0.245	2.13e-09	2
Safb	1.05e-13	0.413933	0.493	0.262	2.16e-09	2
Mob1a	1.07e-13	0.353241	0.541	0.299	2.21e-09	2
Zfp706	1.11e-13	0.334676	0.436	0.217	2.3e-09	2
Dcaf8	1.15e-13	0.281703	0.382	0.177	2.37e-09	2
Nolc1	1.17e-13	0.440708	0.304	0.136	2.41e-09	2
Clcn3	1.2e-13	0.335841	0.368	0.172	2.47e-09	2
1810026B05Rik	1.4e-13	0.349165	0.524	0.284	2.88e-09	2
Kpna1	1.51e-13	0.272015	0.402	0.196	3.11e-09	2
Sms	1.52e-13	0.363275	0.291	0.122	3.14e-09	2
Pkn1	1.52e-13	0.276301	0.439	0.222	3.14e-09	2
Thoc1	1.58e-13	0.349181	0.301	0.127	3.26e-09	2
Gigyf1	1.63e-13	0.324783	0.274	0.112	3.37e-09	2
Nudcd3	1.7e-13	0.274579	0.368	0.17	3.5e-09	2
Csnk2a1	1.73e-13	0.251456	0.564	0.311	3.56e-09	2
Zc3h15	1.75e-13	0.42318	0.53	0.293	3.62e-09	2
Cop1	1.81e-13	0.341505	0.368	0.172	3.73e-09	2
Prpf8	1.86e-13	0.270437	0.365	0.171	3.85e-09	2
Mta2	1.95e-13	0.298266	0.264	0.106	4.02e-09	2
Usp16	2.23e-13	0.276499	0.432	0.219	4.61e-09	2
Rsf1	2.88e-13	0.371166	0.405	0.201	5.94e-09	2
Zmynd8	2.9e-13	0.345822	0.358	0.17	5.98e-09	2
Eif4ebp2	2.92e-13	0.291984	0.409	0.199	6.03e-09	2
Anapc1	2.97e-13	0.255748	0.284	0.116	6.12e-09	2
Tug1	3.25e-13	0.375142	0.392	0.19	6.71e-09	2
Ago2	3.34e-13	0.332363	0.625	0.36	6.88e-09	2
Hnrnpm	3.39e-13	0.304412	0.686	0.421	7e-09	2
Mga	3.76e-13	0.381731	0.463	0.24	7.76e-09	2
Ubn2	3.8e-13	0.35822	0.476	0.256	7.83e-09	2
Sbno1	4.06e-13	0.337809	0.628	0.365	8.39e-09	2
Rnf44	4.13e-13	0.279841	0.27	0.112	8.53e-09	2
Uqcrh	4.21e-13	0.254982	0.77	0.476	8.69e-09	2
Uhmk1	4.34e-13	0.278513	0.297	0.128	8.95e-09	2
Rsrc1	4.42e-13	0.280327	0.311	0.139	9.13e-09	2
Gmip	4.45e-13	0.339531	0.27	0.114	9.18e-09	2
Tcp11l2	4.77e-13	0.347441	0.301	0.134	9.85e-09	2
Itpr1	4.78e-13	0.335796	0.345	0.163	9.87e-09	2
Dnajc21	4.78e-13	0.345828	0.277	0.118	9.87e-09	2
Rbbp4	4.87e-13	0.259382	0.463	0.237	1e-08	2
Fam76b	5.61e-13	0.410331	0.307	0.139	1.16e-08	2
Ganab	5.64e-13	0.275004	0.264	0.106	1.17e-08	2
Arid1b	6.3e-13	0.286126	0.341	0.157	1.3e-08	2
Ankrd17	6.42e-13	0.332451	0.615	0.364	1.33e-08	2
Phf20l1	6.64e-13	0.306872	0.632	0.361	1.37e-08	2
Zmym5	6.67e-13	0.339411	0.375	0.182	1.38e-08	2
Irak1	6.77e-13	0.272913	0.311	0.136	1.4e-08	2
Taf3	7.23e-13	0.312695	0.274	0.114	1.49e-08	2
Clasp1	7.97e-13	0.31247	0.287	0.121	1.65e-08	2
H3f3b	8.83e-13	0.289819	0.973	0.867	1.82e-08	2
Usp36	8.84e-13	0.359153	0.287	0.125	1.82e-08	2
Rbm27	9.16e-13	0.304902	0.399	0.198	1.89e-08	2
Mia2	9.88e-13	0.251797	0.463	0.246	2.04e-08	2
Senp2	1.16e-12	0.261158	0.426	0.217	2.39e-08	2
Ogt	1.17e-12	0.307885	0.49	0.265	2.41e-08	2
Ikzf1	1.2e-12	0.264652	0.378	0.182	2.48e-08	2
Dhx8	1.23e-12	0.32123	0.26	0.108	2.53e-08	2
Ahctf1	1.4e-12	0.403305	0.372	0.185	2.88e-08	2
Dmtf1	1.61e-12	0.318821	0.331	0.155	3.33e-08	2
Crebrf	1.64e-12	0.28319	0.47	0.255	3.38e-08	2
Larp4b	1.72e-12	0.264199	0.429	0.223	3.56e-08	2
Ankrd12	1.74e-12	0.329618	0.591	0.341	3.58e-08	2
Lars	1.78e-12	0.25254	0.277	0.119	3.67e-08	2
Pspc1	1.83e-12	0.346644	0.307	0.137	3.77e-08	2
Cdc5l	1.87e-12	0.290234	0.389	0.198	3.87e-08	2
Rexo1	2.49e-12	0.266583	0.334	0.158	5.13e-08	2
Cul5	2.53e-12	0.262147	0.253	0.102	5.22e-08	2
Fbxl12	2.63e-12	0.364951	0.26	0.109	5.43e-08	2
Pcif1	3.02e-12	0.347278	0.27	0.117	6.23e-08	2
Snhg8	3.53e-12	0.26101	0.436	0.224	7.29e-08	2
Atf7ip	3.9e-12	0.388469	0.534	0.309	8.04e-08	2
Bbx	3.91e-12	0.294205	0.368	0.179	8.08e-08	2
Ptbp2	3.92e-12	0.256744	0.27	0.114	8.08e-08	2
Gpbp1	4.02e-12	0.2953	0.639	0.399	8.3e-08	2
Larp1	4.36e-12	0.299609	0.419	0.218	8.99e-08	2
Arpc5l	4.38e-12	0.250484	0.26	0.11	9.03e-08	2
Arrdc3	4.38e-12	0.31751	0.385	0.19	9.04e-08	2
Ankfy1	4.54e-12	0.321194	0.328	0.154	9.37e-08	2
Rsbn1	4.7e-12	0.251459	0.334	0.157	9.71e-08	2
Med12	5.19e-12	0.33398	0.264	0.113	1.07e-07	2
Trim35	5.44e-12	0.335018	0.277	0.122	1.12e-07	2
Gtpbp2	5.51e-12	0.315763	0.28	0.123	1.14e-07	2
Fli1	5.55e-12	0.27223	0.385	0.194	1.15e-07	2
Cdc40	5.58e-12	0.294305	0.392	0.203	1.15e-07	2
Angel2	6.14e-12	0.255222	0.304	0.137	1.27e-07	2
Hnrnpc	6.49e-12	0.261376	0.777	0.497	1.34e-07	2
Acbd3	7.11e-12	0.25379	0.419	0.223	1.47e-07	2
Numa1	7.55e-12	0.28535	0.449	0.236	1.56e-07	2
Tsc22d2	8.13e-12	0.271607	0.432	0.23	1.68e-07	2
Zbtb11	9.01e-12	0.329262	0.345	0.166	1.86e-07	2
Ubap2l	9.05e-12	0.291155	0.625	0.391	1.87e-07	2
Brd4	9.07e-12	0.355854	0.584	0.35	1.87e-07	2
Trrap	9.19e-12	0.256693	0.284	0.126	1.9e-07	2
Phb2	9.57e-12	0.298596	0.284	0.129	1.97e-07	2
Kmt2d	1.03e-11	0.372738	0.422	0.227	2.13e-07	2
Nono	1.08e-11	0.25383	0.416	0.214	2.22e-07	2
Tbc1d15	1.12e-11	0.327872	0.419	0.219	2.32e-07	2
Taf1d	1.16e-11	0.256753	0.473	0.257	2.4e-07	2
mt-Nd41	1.23e-11	0.263841	0.973	0.837	2.54e-07	2
Neu1	1.27e-11	0.31216	0.264	0.115	2.62e-07	2
Rnf4	1.64e-11	0.314347	0.372	0.19	3.39e-07	2
Kdm2a	1.72e-11	0.261339	0.486	0.277	3.55e-07	2
Creb1	1.81e-11	0.253955	0.405	0.209	3.74e-07	2
Rpp21	2.34e-11	0.29705	0.25	0.107	4.82e-07	2
Cdv3	2.53e-11	0.267161	0.551	0.322	5.23e-07	2
Jak2	2.78e-11	0.298326	0.507	0.29	5.74e-07	2
4933434E20Rik	2.94e-11	0.268056	0.267	0.12	6.07e-07	2
Csnk2a2	3.25e-11	0.259466	0.361	0.181	6.7e-07	2
Ice1	3.27e-11	0.315986	0.274	0.12	6.76e-07	2
Rbm6	3.44e-11	0.316174	0.389	0.205	7.1e-07	2
Bdp1	3.77e-11	0.317839	0.503	0.284	7.77e-07	2
Upf2	3.96e-11	0.28476	0.311	0.145	8.17e-07	2
Noc2l	4.59e-11	0.317196	0.294	0.14	9.48e-07	2
Map4k2	4.63e-11	0.294364	0.284	0.128	9.56e-07	2
Zfp148	5.06e-11	0.259047	0.368	0.192	1.04e-06	2
Atf6	5.09e-11	0.265299	0.314	0.145	1.05e-06	2
Mgat4a	5.23e-11	0.294832	0.28	0.129	1.08e-06	2
Luc7l	5.45e-11	0.250393	0.324	0.159	1.13e-06	2
Son	5.45e-11	0.265776	0.905	0.611	1.13e-06	2
Swap70	6.52e-11	0.56116	0.304	0.147	1.35e-06	2
Srpk1	7.22e-11	0.30584	0.358	0.184	1.49e-06	2
Ccnk	8.39e-11	0.254822	0.253	0.111	1.73e-06	2
Pias1	8.43e-11	0.258542	0.287	0.134	1.74e-06	2
Med13	8.63e-11	0.251141	0.561	0.33	1.78e-06	2
Emsy	1.31e-10	0.325745	0.334	0.167	2.7e-06	2
Atl3	1.37e-10	0.269054	0.314	0.151	2.82e-06	2
Zfp207	1.62e-10	0.253962	0.429	0.233	3.34e-06	2
Mbtd1	1.77e-10	0.262983	0.284	0.132	3.64e-06	2
Chtop	1.77e-10	0.27941	0.334	0.167	3.65e-06	2
Smc5	2.11e-10	0.288349	0.291	0.14	4.35e-06	2
Zfp871	2.26e-10	0.335009	0.419	0.229	4.67e-06	2
Fam193a	2.63e-10	0.291124	0.412	0.222	5.43e-06	2
Dpm1	3.14e-10	0.250471	0.375	0.204	6.48e-06	2
Immt	4.17e-10	0.274382	0.307	0.151	8.6e-06	2
Sfswap	4.83e-10	0.339343	0.328	0.165	9.97e-06	2
Usp38	4.88e-10	0.278696	0.297	0.145	1.01e-05	2
Swt1	5.3e-10	0.308998	0.358	0.186	1.09e-05	2
Trip11	5.54e-10	0.262952	0.52	0.307	1.14e-05	2
Gigyf2	6.56e-10	0.276638	0.324	0.165	1.35e-05	2
Gm20559	6.76e-10	0.307587	0.392	0.213	1.39e-05	2
Kmt2c	8.25e-10	0.294084	0.551	0.342	1.7e-05	2
Phrf1	9.15e-10	0.286838	0.301	0.148	1.89e-05	2
Srrt	9.82e-10	0.28637	0.314	0.161	2.03e-05	2
Tra2a	2.33e-09	0.28865	0.672	0.44	4.82e-05	2
Oga	2.42e-09	0.292086	0.547	0.341	5e-05	2
Ppp4c	2.68e-09	0.264865	0.365	0.199	5.52e-05	2
Jmjd1c	2.95e-09	0.258483	0.669	0.446	6.09e-05	2
Fbrs	8.82e-09	0.294422	0.253	0.125	0.000182028	2
Cep350	9.94e-09	0.261987	0.443	0.26	0.000205148	2
Rictor	1e-08	0.268782	0.446	0.264	0.000206817	2
Ankib1	1.41e-08	0.322706	0.257	0.126	0.000290744	2
Rest	1.96e-08	0.254121	0.392	0.228	0.000405561	2
Nipa2	2.23e-08	0.255939	0.304	0.163	0.000460663	2
Ilf3	2.69e-08	0.271388	0.318	0.172	0.000555908	2
Stk38	1.01e-07	0.257715	0.412	0.251	0.00208084	2
Epc2	3.66e-07	0.251824	0.324	0.191	0.00756134	2
Srpk2	9.35e-07	0.267935	0.378	0.233	0.0193038	2
Gm26917	1.06e-06	0.848325	0.72	0.45	0.0219194	2
Cd3e	3.61e-282	2.24621	0.727	0.012	7.45e-278	3
Cd3d	4.23e-261	2.19365	0.683	0.013	8.72e-257	3
Itk	7.93e-256	2.50291	0.775	0.037	1.64e-251	3
Trac	2.17e-242	2.04883	0.631	0.01	4.48e-238	3
Trbc2	1.08e-238	2.76445	0.747	0.037	2.23e-234	3
Bcl11b	6.11e-233	1.95751	0.604	0.009	1.26e-228	3
Il7r	1.16e-216	3.25428	0.809	0.075	2.39e-212	3
Cd3g	5.14e-214	1.67143	0.553	0.007	1.06e-209	3
Icos	4.59e-181	2.37191	0.529	0.017	9.47e-177	3
Grap2	1.03e-168	2.08286	0.648	0.056	2.13e-164	3
Thy1	4.95e-163	1.54084	0.498	0.018	1.02e-158	3
Cd28	1.25e-162	1.87474	0.502	0.02	2.57e-158	3
Gimap3	6.09e-162	2.36508	0.734	0.099	1.26e-157	3
Lat	6.87e-158	1.29568	0.444	0.01	1.42e-153	3
Skap1	9.2e-157	1.46819	0.505	0.023	1.9e-152	3
Tcf7	7.58e-151	1.65197	0.509	0.027	1.56e-146	3
Ramp3	8.07e-142	2.38093	0.491	0.029	1.66e-137	3
Emb	1.18e-138	3.0862	0.826	0.211	2.43e-134	3
Ptpn22	5.82e-136	1.94567	0.802	0.151	1.2e-131	3
Tnfrsf18	1.03e-131	1.44879	0.454	0.025	2.13e-127	3
Lck	2.35e-130	1.47146	0.474	0.031	4.85e-126	3
Ms4a4b	7.44e-129	2.15254	0.645	0.089	1.54e-124	3
Kbtbd11	1.04e-127	1.63043	0.567	0.06	2.14e-123	3
Trbc1	2.64e-127	2.11707	0.532	0.05	5.44e-123	3
Cd6	8.88e-125	1.51808	0.389	0.015	1.83e-120	3
Cd5	4.53e-124	1.45096	0.355	0.008	9.34e-120	3
Lef1	2.76e-121	1.81598	0.464	0.035	5.7e-117	3
Il2rb	7.18e-120	1.41443	0.611	0.07	1.48e-115	3
Cd27	2.72e-117	1.47366	0.43	0.028	5.61e-113	3
Gramd31	1.07e-114	2.09745	0.621	0.104	2.2e-110	3
Ubash3a	3.26e-112	1.10392	0.314	0.006	6.73e-108	3
Sh2d2a	1.08e-109	1.50013	0.59	0.078	2.24e-105	3
Faah	1.15e-104	1.10704	0.369	0.021	2.37e-100	3
Inpp4b	3.58e-104	1.30914	0.42	0.035	7.39e-100	3
Fyb1	9.87e-102	1.67076	0.812	0.215	2.04e-97	3
Cd2	7.6e-100	1.58982	0.563	0.091	1.57e-95	3
Dusp10	2e-98	1.41827	0.43	0.041	4.13e-94	3
Tox	3.86e-98	0.874482	0.283	0.007	7.97e-94	3
Zap70	1.63e-91	0.847078	0.321	0.017	3.37e-87	3
Kdm2b	7.82e-91	1.68837	0.631	0.136	1.61e-86	3
Aebp2	2.78e-90	1.73263	0.737	0.207	5.74e-86	3
Cd247	3.69e-90	0.927838	0.345	0.023	7.61e-86	3
Ctla4	1.27e-89	1.65159	0.276	0.009	2.62e-85	3
Txk	1.44e-89	1.4835	0.481	0.061	2.98e-85	3
Saraf	1.89e-87	1.52091	0.775	0.237	3.91e-83	3
Tut41	1.23e-85	1.47262	0.863	0.316	2.54e-81	3
Tmem64	3.46e-84	1.84078	0.539	0.102	7.14e-80	3
Ifngr1	9.92e-84	1.64595	0.819	0.299	2.05e-79	3
Il21r1	3.11e-83	1.51534	0.59	0.123	6.43e-79	3
Rora	7.54e-82	2.17415	0.529	0.099	1.56e-77	3
Gm269171	2.24e-81	1.69318	0.911	0.419	4.62e-77	3
Gm15472	4.95e-81	1.22968	0.447	0.064	1.02e-76	3
Stat5a	3.46e-80	1.21001	0.43	0.058	7.14e-76	3
Nt5e	8.63e-80	1.31309	0.372	0.039	1.78e-75	3
Ets11	9.13e-78	1.49276	0.915	0.396	1.88e-73	3
Gata3	4.95e-77	1.50086	0.334	0.03	1.02e-72	3
Zeb1	1.12e-76	1.81812	0.724	0.252	2.32e-72	3
Gimap9	1.61e-76	1.25004	0.505	0.092	3.33e-72	3
Il18r1	2.47e-76	1.19531	0.396	0.049	5.09e-72	3
Vps37b	8.55e-76	1.75897	0.853	0.388	1.77e-71	3
Prkca	4.94e-75	1.18979	0.433	0.064	1.02e-70	3
Prrc2c	4.57e-74	1.37676	0.959	0.593	9.43e-70	3
Gpr1831	2.07e-73	1.3034	0.451	0.074	4.28e-69	3
Mbnl11	9.08e-72	1.40325	0.915	0.495	1.87e-67	3
Crybg1	1.31e-70	1.07652	0.495	0.094	2.7e-66	3
Ms4a6b1	7.84e-70	1.34572	0.58	0.136	1.62e-65	3
Tnfaip3	5.4e-69	1.43175	0.84	0.342	1.11e-64	3
Gimap61	1.81e-68	1.40084	0.758	0.263	3.74e-64	3
Gimap4	6.58e-68	1.33387	0.58	0.146	1.36e-63	3
Rnf125	1.3e-67	1.02073	0.597	0.145	2.68e-63	3
Rinl	2.03e-67	0.936607	0.389	0.056	4.19e-63	3
Itpkb	4.65e-67	1.22575	0.833	0.335	9.59e-63	3
Prkcq	9.68e-67	0.884067	0.328	0.036	2e-62	3
Bzw2	5.83e-66	0.987529	0.42	0.07	1.2e-61	3
Pde7a1	6.29e-66	1.14865	0.529	0.118	1.3e-61	3
4932438A13Rik	2.67e-65	1.49032	0.853	0.411	5.51e-61	3
Crbn	2.78e-64	1.01485	0.454	0.086	5.75e-60	3
Cd691	9.28e-64	1.81239	0.597	0.164	1.92e-59	3
Gm43065	1.25e-63	0.88349	0.331	0.04	2.58e-59	3
Cblb1	1.42e-63	1.36681	0.703	0.242	2.94e-59	3
Gimap11	1.46e-63	1.32725	0.597	0.166	3.01e-59	3
Hcst	2.86e-63	1.14157	0.587	0.153	5.91e-59	3
Mllt3	3.39e-63	1.06748	0.461	0.091	7e-59	3
Satb11	5.36e-63	1.72954	0.696	0.228	1.11e-58	3
Stk4	8.8e-63	1.21637	0.713	0.248	1.82e-58	3
Ikzf11	1.06e-62	1.08117	0.573	0.15	2.18e-58	3
Ccdc88c1	1.53e-62	1.04045	0.481	0.1	3.16e-58	3
Tnfaip8	2.1e-62	1.18983	0.594	0.164	4.34e-58	3
11-Sep	8.2e-62	0.992226	0.488	0.103	1.69e-57	3
Ar	1.62e-61	1.28178	0.386	0.062	3.34e-57	3
Pdcd41	2.47e-61	1.16971	0.642	0.183	5.1e-57	3
Nsd3	1.88e-60	1.34578	0.86	0.449	3.89e-56	3
Nrip1	1.97e-60	1.95515	0.614	0.197	4.07e-56	3
Pde4d	2.03e-60	0.995403	0.444	0.087	4.19e-56	3
Stat5b	2.43e-60	1.14822	0.502	0.121	5.01e-56	3
Dennd2d	5.65e-60	0.717749	0.29	0.031	1.17e-55	3
Arhgap151	4.71e-59	1.12002	0.638	0.191	9.73e-55	3
Rapgef61	1.05e-58	1.24416	0.683	0.241	2.16e-54	3
Atp2b4	1.19e-58	1.10056	0.423	0.08	2.45e-54	3
Myb	5.7e-58	1.45679	0.324	0.045	1.18e-53	3
Utrn	2.57e-57	1.25128	0.727	0.269	5.3e-53	3
Fam102a	3.31e-57	0.910084	0.392	0.072	6.83e-53	3
Gm2682	3.38e-57	0.881625	0.3	0.036	6.98e-53	3
Selplg	1.38e-56	1.00512	0.72	0.24	2.85e-52	3
Zc3hav1	1.55e-56	1.22682	0.792	0.355	3.2e-52	3
Rhoh1	3.49e-56	1.12448	0.573	0.156	7.21e-52	3
Ptprc	6e-56	1.06658	0.942	0.46	1.24e-51	3
Plcxd2	3.65e-55	0.998439	0.399	0.077	7.53e-51	3
Rasal3	1.5e-54	0.874742	0.331	0.051	3.1e-50	3
Mycbp21	1.57e-54	1.01165	0.84	0.36	3.23e-50	3
Dock21	2.94e-54	0.998244	0.785	0.304	6.07e-50	3
Tex2	3.3e-54	0.675111	0.328	0.049	6.82e-50	3
Vgll4	6.14e-54	1.19193	0.638	0.211	1.27e-49	3
Celf21	2.61e-53	1.26891	0.782	0.349	5.4e-49	3
Atad2	2.71e-53	1.10664	0.485	0.121	5.59e-49	3
Fam169b	2.94e-53	0.781763	0.321	0.047	6.07e-49	3
Tecpr1	4.17e-53	1.04008	0.604	0.188	8.6e-49	3
Ptpn181	8.06e-53	0.952084	0.761	0.296	1.66e-48	3
Ipcef1	4.16e-52	0.909884	0.28	0.036	8.58e-48	3
Dgat1	6.43e-52	1.1567	0.638	0.217	1.33e-47	3
Madd	7.55e-52	0.986724	0.57	0.174	1.56e-47	3
Ss18	1e-51	1.0036	0.563	0.168	2.07e-47	3
Akap13	2.34e-51	1.13896	0.881	0.497	4.84e-47	3
Pja1	5.32e-51	0.856457	0.314	0.049	1.1e-46	3
Ppp1cc	7.5e-51	1.25769	0.618	0.22	1.55e-46	3
Gpr132	8.97e-51	1.00218	0.59	0.19	1.85e-46	3
Rps141	6.3e-50	0.958575	0.969	0.836	1.3e-45	3
Orai1	9.46e-50	1.07874	0.474	0.125	1.95e-45	3
Herc3	2.91e-49	0.655763	0.276	0.037	6e-45	3
Esyt2	9.69e-49	0.972937	0.625	0.212	2e-44	3
Rpl18a1	1.12e-48	0.872452	0.98	0.851	2.31e-44	3
P2ry101	1.21e-48	0.984473	0.584	0.178	2.5e-44	3
Gm20186	2.17e-48	0.654504	0.263	0.033	4.49e-44	3
Maf	2.26e-48	1.82779	0.423	0.107	4.66e-44	3
Runx31	3.18e-48	0.854146	0.58	0.176	6.56e-44	3
Dgka	4.58e-48	0.934422	0.399	0.089	9.45e-44	3
Nr3c1	4.74e-48	1.3581	0.689	0.298	9.79e-44	3
Rpl121	8.13e-48	1.14303	0.932	0.688	1.68e-43	3
Rps211	7.92e-47	0.901603	0.966	0.748	1.63e-42	3
Ltb1	1.09e-46	1.04339	0.454	0.117	2.26e-42	3
4930523C07Rik1	2.82e-46	0.975427	0.672	0.247	5.82e-42	3
Ankrd111	4.31e-46	1.10758	0.891	0.522	8.89e-42	3
Tmsb10	4.74e-46	0.93643	0.915	0.598	9.78e-42	3
Tespa1	5.37e-46	0.844062	0.259	0.036	1.11e-41	3
Rplp11	1.09e-45	0.989422	0.98	0.859	2.24e-41	3
Man2a2	1.74e-45	1.02632	0.382	0.087	3.59e-41	3
Ikzf31	2.52e-45	1.34892	0.437	0.12	5.21e-41	3
Rpl13a1	2.83e-45	0.902994	0.976	0.768	5.84e-41	3
Tnrc6b	3.77e-45	1.03596	0.751	0.342	7.78e-41	3
Crlf31	5.5e-45	1.05684	0.611	0.222	1.14e-40	3
Kcnn4	5.94e-45	0.576884	0.287	0.045	1.23e-40	3
Atp11b	5.99e-45	1.1554	0.669	0.272	1.24e-40	3
Sesn31	6.9e-45	0.917971	0.42	0.108	1.42e-40	3
Slc37a3	1.73e-44	0.59495	0.294	0.048	3.56e-40	3
Galnt6	1.78e-44	0.66324	0.294	0.049	3.66e-40	3
Fam107b1	2.28e-44	0.918097	0.788	0.325	4.71e-40	3
Arhgap451	2.71e-44	0.990671	0.638	0.235	5.59e-40	3
Itgb7	4.42e-44	0.709148	0.362	0.077	9.13e-40	3
Spn	5.27e-44	0.665154	0.372	0.077	1.09e-39	3
Ndfip1	8.59e-44	0.889188	0.655	0.253	1.77e-39	3
Ogt1	9.01e-44	0.970972	0.638	0.241	1.86e-39	3
Jakmip1	1.04e-43	0.771144	0.311	0.057	2.14e-39	3
Socs1	1.18e-43	0.642647	0.328	0.063	2.43e-39	3
Rps131	1.22e-43	0.971349	0.942	0.751	2.51e-39	3
Fryl1	1.33e-43	1.00563	0.614	0.22	2.74e-39	3
Stim1	1.45e-43	0.835467	0.491	0.142	3e-39	3
Bcl2	2.29e-43	1.16538	0.454	0.128	4.74e-39	3
Ssh21	2.31e-43	1.06459	0.785	0.389	4.76e-39	3
Rps271	2.54e-43	0.910795	0.966	0.797	5.25e-39	3
Rps161	3.26e-43	0.958449	0.949	0.823	6.73e-39	3
Kmt2a1	1.16e-42	0.997325	0.788	0.368	2.39e-38	3
Cdkn1b	1.8e-42	0.808413	0.655	0.253	3.71e-38	3
Iqgap2	1.96e-42	0.7264	0.345	0.073	4.04e-38	3
Rpl181	3.77e-42	0.904868	0.935	0.726	7.78e-38	3
Gimap5	6.07e-42	0.787469	0.416	0.107	1.25e-37	3
Rps231	6.96e-42	0.909852	0.952	0.804	1.44e-37	3
Rpl191	7.22e-42	0.819214	0.969	0.817	1.49e-37	3
Arl4c1	7.91e-42	0.787881	0.502	0.149	1.63e-37	3
Trp53inp1	7.95e-42	1.02877	0.427	0.117	1.64e-37	3
Cnot6l1	1.4e-41	0.909341	0.672	0.268	2.89e-37	3
Rps31	2.5e-41	0.912474	0.942	0.75	5.17e-37	3
Pgm2l1	2.75e-41	0.864458	0.338	0.072	5.67e-37	3
Srpk11	2.87e-41	0.78588	0.509	0.159	5.92e-37	3
Snrnp701	4.54e-41	0.995907	0.771	0.373	9.38e-37	3
Gimap8	5.13e-41	0.781453	0.437	0.119	1.06e-36	3
1810026B05Rik1	8.23e-41	0.904047	0.652	0.263	1.7e-36	3
Uhrf2	1.36e-40	1.25344	0.567	0.208	2.81e-36	3
Rplp21	1.6e-40	0.908554	0.952	0.801	3.31e-36	3
Dock102	2.37e-40	0.869653	0.693	0.279	4.9e-36	3
Gas51	2.95e-40	0.947223	0.843	0.455	6.09e-36	3
Gtf2i	3.5e-40	0.815928	0.403	0.103	7.23e-36	3
Sfpq1	3.72e-40	0.976171	0.853	0.505	7.68e-36	3
Gimap7	7.87e-40	0.814761	0.27	0.047	1.63e-35	3
Rpl37a1	1.17e-39	0.800229	0.962	0.802	2.4e-35	3
Thada	1.46e-39	0.639439	0.276	0.049	3.02e-35	3
Rpsa1	1.57e-39	0.840075	0.969	0.734	3.24e-35	3
Rps181	2e-39	0.915951	0.952	0.709	4.12e-35	3
Npm11	2.28e-39	0.905936	0.867	0.517	4.7e-35	3
Arid5a1	2.4e-39	0.92643	0.669	0.281	4.95e-35	3
Nabp1	2.56e-39	0.777972	0.672	0.259	5.29e-35	3
Rps241	3e-39	0.889507	0.973	0.863	6.19e-35	3
Rps15a1	4.35e-39	0.957494	0.952	0.74	8.97e-35	3
Sep-61	4.39e-39	0.736321	0.444	0.128	9.06e-35	3
Stk26	9.82e-39	0.665891	0.256	0.042	2.03e-34	3
Ccnd2	1.15e-38	0.914244	0.679	0.276	2.36e-34	3
Bex3	1.39e-38	0.72901	0.321	0.069	2.86e-34	3
Fosl2	5.8e-38	1.02576	0.754	0.379	1.2e-33	3
Cyfip21	7.84e-38	0.842654	0.461	0.139	1.62e-33	3
Cd82	1.1e-37	0.726151	0.481	0.154	2.28e-33	3
Lncpint1	1.25e-37	0.86521	0.645	0.274	2.59e-33	3
Brd11	1.5e-37	0.700422	0.666	0.275	3.1e-33	3
Rps101	1.55e-37	0.883028	0.942	0.782	3.19e-33	3
Rpl271	1.77e-37	0.8175	0.915	0.653	3.66e-33	3
Rps71	3.3e-37	0.917452	0.935	0.741	6.81e-33	3
Peli1	3.34e-37	0.971958	0.652	0.282	6.89e-33	3
Smc4	4.4e-37	1.1066	0.471	0.155	9.09e-33	3
Chd21	7.77e-37	0.947222	0.734	0.37	1.6e-32	3
Leprotl1	1.39e-36	0.685197	0.474	0.148	2.87e-32	3
Rpl171	1.44e-36	0.822508	0.949	0.789	2.98e-32	3
Stk17b1	1.71e-36	0.729261	0.863	0.423	3.52e-32	3
Rpl321	1.74e-36	0.803635	0.973	0.778	3.58e-32	3
Foxo11	2.01e-36	0.885058	0.526	0.192	4.15e-32	3
Tpt11	2.51e-36	0.671671	0.986	0.973	5.18e-32	3
Elf11	4.14e-36	0.812154	0.768	0.382	8.55e-32	3
Chd3	4.58e-36	0.790375	0.505	0.172	9.46e-32	3
D16Ertd472e	7.23e-36	1.13359	0.498	0.177	1.49e-31	3
Gna13	1.05e-35	0.972619	0.785	0.416	2.17e-31	3
Zfp36l21	1.11e-35	1.19534	0.809	0.446	2.3e-31	3
Zfp2921	2.19e-35	0.919555	0.625	0.263	4.53e-31	3
Limd21	2.58e-35	0.728053	0.457	0.146	5.32e-31	3
Emsy1	3e-35	0.815155	0.457	0.147	6.19e-31	3
Traf1	5.17e-35	0.676874	0.512	0.172	1.07e-30	3
Clint1	5.6e-35	0.8251	0.645	0.275	1.16e-30	3
Slco3a1	5.98e-35	0.624128	0.372	0.098	1.23e-30	3
Rpl23a1	6.23e-35	0.78831	0.939	0.75	1.29e-30	3
Ncoa2	1.72e-34	0.670845	0.522	0.182	3.56e-30	3
Il2rg1	5.07e-34	0.829862	0.628	0.261	1.05e-29	3
Rpl391	7.99e-34	0.730425	0.966	0.768	1.65e-29	3
H2-Q7	8.27e-34	0.832731	0.898	0.622	1.71e-29	3
Sp4	8.6e-34	0.703911	0.324	0.079	1.78e-29	3
Paxbp1	1.53e-33	1.06334	0.536	0.207	3.17e-29	3
Nop561	2.44e-33	0.800726	0.556	0.223	5.04e-29	3
Rps51	3.91e-33	0.762054	0.956	0.739	8.07e-29	3
Rnf138	4.25e-33	0.862412	0.416	0.133	8.78e-29	3
Rgs101	7e-33	0.514652	0.389	0.109	1.45e-28	3
Riok1	7.05e-33	0.811589	0.444	0.148	1.46e-28	3
Clk11	8.02e-33	0.861425	0.853	0.526	1.66e-28	3
Rps111	8.66e-33	0.745238	0.956	0.751	1.79e-28	3
2410006H16Rik1	1.2e-32	0.859772	0.7	0.335	2.48e-28	3
Hivep2	1.79e-32	0.694153	0.604	0.245	3.69e-28	3
Srrm21	2.71e-32	0.778293	0.922	0.613	5.6e-28	3
Zfp281	3.15e-32	0.981499	0.348	0.099	6.5e-28	3
Tnik	3.94e-32	0.684801	0.362	0.099	8.13e-28	3
Oga1	4.3e-32	0.813956	0.676	0.321	8.87e-28	3
Eef1b21	5.62e-32	0.789597	0.915	0.606	1.16e-27	3
Zbtb1	5.93e-32	0.726613	0.42	0.135	1.22e-27	3
Dip2b1	7.58e-32	0.92937	0.526	0.211	1.57e-27	3
Mfsd6	7.78e-32	0.664496	0.355	0.1	1.61e-27	3
Phf3	1.01e-31	0.614482	0.713	0.342	2.08e-27	3
Rplp01	1.05e-31	0.775787	0.949	0.734	2.16e-27	3
Arhgef11	1.07e-31	0.700182	0.597	0.251	2.21e-27	3
Rpl27a1	1.26e-31	0.671814	0.969	0.841	2.6e-27	3
Zc3h131	1.3e-31	0.71109	0.577	0.231	2.68e-27	3
AC149090.11	2.84e-31	0.741851	0.662	0.297	5.86e-27	3
Smchd11	3.32e-31	0.913954	0.775	0.43	6.84e-27	3
Lsm8	3.87e-31	0.627959	0.341	0.092	7.98e-27	3
Rpl131	5.57e-31	0.724463	0.98	0.837	1.15e-26	3
Rpl361	6.59e-31	0.725376	0.945	0.703	1.36e-26	3
Dbf4	7.24e-31	0.692654	0.256	0.055	1.49e-26	3
Rpl301	7.52e-31	0.755567	0.935	0.777	1.55e-26	3
Rpl81	7.63e-31	0.759718	0.939	0.755	1.57e-26	3
Tpr1	8.01e-31	0.77318	0.799	0.416	1.65e-26	3
Atn1	9.59e-31	0.579511	0.259	0.056	1.98e-26	3
Prkch	1.36e-30	0.684709	0.485	0.169	2.8e-26	3
Heca	1.53e-30	0.727553	0.457	0.164	3.17e-26	3
Tob2	1.85e-30	1.24462	0.567	0.257	3.81e-26	3
Stk101	2.18e-30	0.696368	0.43	0.145	4.49e-26	3
Ncl1	2.63e-30	0.728219	0.915	0.588	5.42e-26	3
Dennd4c	2.87e-30	0.864467	0.334	0.095	5.92e-26	3
Rpl341	2.97e-30	0.70027	0.939	0.784	6.14e-26	3
Ppm1h	4.74e-30	0.474141	0.28	0.065	9.79e-26	3
Cited2	4.94e-30	0.786152	0.464	0.165	1.02e-25	3
Rpl381	5.11e-30	0.648984	0.942	0.771	1.05e-25	3
Tnrc6c1	5.68e-30	0.74261	0.601	0.265	1.17e-25	3
Taf1d1	6.43e-30	0.678773	0.58	0.24	1.33e-25	3
Bclaf11	8.69e-30	0.720206	0.747	0.379	1.79e-25	3
Hmgb21	1.02e-29	0.931661	0.805	0.463	2.11e-25	3
Tnrc6a1	1.42e-29	0.818479	0.577	0.247	2.94e-25	3
Rpl231	1.67e-29	0.667163	0.962	0.876	3.46e-25	3
Rsbn1l1	1.69e-29	0.731121	0.608	0.268	3.48e-25	3
Rpl91	1.79e-29	0.741961	0.928	0.774	3.69e-25	3
Mbp	1.8e-29	0.587285	0.283	0.068	3.71e-25	3
Rgs2	1.93e-29	1.23479	0.686	0.351	3.97e-25	3
Cyld1	1.98e-29	0.662818	0.546	0.227	4.09e-25	3
Helz	3.7e-29	0.602652	0.437	0.148	7.65e-25	3
Arid4b1	4.09e-29	0.685551	0.717	0.361	8.44e-25	3
Slfn1	5.15e-29	0.50921	0.42	0.135	1.06e-24	3
Dusp5	5.65e-29	0.796809	0.683	0.328	1.17e-24	3
Slc5a3	7.3e-29	0.720989	0.283	0.07	1.51e-24	3
Stk241	8.01e-29	0.667429	0.635	0.279	1.65e-24	3
Pik3r1	9.16e-29	0.671814	0.584	0.251	1.89e-24	3
Gabpb1	1.31e-28	0.600602	0.317	0.087	2.69e-24	3
Spata13	1.35e-28	0.689043	0.406	0.135	2.78e-24	3
Rpl33	1.47e-28	0.772765	0.898	0.647	3.04e-24	3
Sh3kbp11	1.73e-28	0.596684	0.488	0.187	3.56e-24	3
Srsf31	1.76e-28	0.713794	0.809	0.463	3.63e-24	3
Kdm5a1	1.97e-28	0.779207	0.594	0.261	4.07e-24	3
Rpl111	4.91e-28	0.630827	0.952	0.726	1.01e-23	3
Ablim11	4.91e-28	0.66881	0.703	0.33	1.01e-23	3
Emg1	5.52e-28	0.4948	0.369	0.115	1.14e-23	3
Gm83691	6.25e-28	0.63591	0.386	0.123	1.29e-23	3
Rpl51	7.11e-28	0.73666	0.908	0.65	1.47e-23	3
Rps282	7.19e-28	0.699988	0.945	0.758	1.48e-23	3
Gm267401	7.19e-28	0.763826	0.468	0.179	1.48e-23	3
Srsf71	8.21e-28	0.597748	0.686	0.328	1.7e-23	3
Ahcyl2	1.05e-27	0.499675	0.358	0.11	2.18e-23	3
Fbxl121	1.71e-27	0.578507	0.328	0.098	3.52e-23	3
Ldb1	2e-27	0.502846	0.345	0.103	4.12e-23	3
Prex1	2.2e-27	0.568982	0.474	0.177	4.54e-23	3
Pabpc1	2.53e-27	0.655258	0.884	0.622	5.22e-23	3
Ythdc11	3.12e-27	0.816483	0.771	0.437	6.44e-23	3
Igtp	3.12e-27	0.696947	0.334	0.101	6.44e-23	3
Herc11	3.97e-27	0.704618	0.628	0.292	8.19e-23	3
Rif11	4.18e-27	0.70654	0.416	0.146	8.62e-23	3
Snrpg1	7.22e-27	0.621497	0.751	0.386	1.49e-22	3
Las1l1	9.91e-27	0.583345	0.331	0.099	2.05e-22	3
Mrps6	1.12e-26	0.512613	0.29	0.078	2.31e-22	3
Rbm331	1.22e-26	0.534863	0.464	0.175	2.53e-22	3
Cplane1	1.62e-26	0.713537	0.28	0.074	3.34e-22	3
Kmt2e1	1.79e-26	0.650537	0.823	0.446	3.69e-22	3
Ttc39b	1.79e-26	0.680816	0.379	0.131	3.7e-22	3
Id2	2.2e-26	0.798896	0.587	0.261	4.55e-22	3
Serbp11	2.21e-26	0.639749	0.904	0.569	4.56e-22	3
Tra2b1	2.25e-26	0.78211	0.775	0.443	4.64e-22	3
Nop53	2.37e-26	0.636939	0.662	0.337	4.89e-22	3
2810013P06Rik	2.93e-26	0.62067	0.42	0.153	6.04e-22	3
Usp48	3.56e-26	0.479308	0.396	0.133	7.35e-22	3
Uba521	3.78e-26	0.511452	0.56	0.242	7.81e-22	3
Fau1	4.56e-26	0.524366	0.98	0.889	9.42e-22	3
Itgal	4.73e-26	0.492506	0.433	0.155	9.76e-22	3
Trib2	6.77e-26	0.758836	0.297	0.084	1.4e-21	3
Abcb1b	9.85e-26	0.79672	0.259	0.066	2.03e-21	3
Numa11	1.45e-25	0.636084	0.522	0.225	3e-21	3
Akna1	1.45e-25	0.585425	0.403	0.143	3e-21	3
Asxl21	1.46e-25	0.721541	0.427	0.163	3.02e-21	3
Acin11	1.6e-25	0.639348	0.72	0.38	3.3e-21	3
Pmepa1	2.07e-25	0.805913	0.519	0.224	4.28e-21	3
Serpinb9	2.59e-25	0.732126	0.382	0.131	5.35e-21	3
Pik3cd1	2.92e-25	0.523952	0.3	0.088	6.03e-21	3
Prrc2b1	2.99e-25	0.467728	0.505	0.203	6.16e-21	3
Gbp4	3.42e-25	0.448097	0.317	0.095	7.05e-21	3
Rps91	3.54e-25	0.62954	0.939	0.804	7.3e-21	3
Prkar1a	3.65e-25	0.63499	0.785	0.435	7.53e-21	3
Gls	3.69e-25	0.746402	0.71	0.396	7.62e-21	3
Prdx6	4.69e-25	0.587654	0.73	0.381	9.68e-21	3
Isy1	5.05e-25	0.664678	0.628	0.306	1.04e-20	3
Stat41	5.31e-25	0.614267	0.519	0.212	1.1e-20	3
Rpl211	5.7e-25	0.634017	0.915	0.714	1.18e-20	3
Ncor1	6.36e-25	0.610597	0.778	0.438	1.31e-20	3
Snhg1	7.57e-25	0.571576	0.447	0.172	1.56e-20	3
Ccm2	8.09e-25	0.607872	0.334	0.109	1.67e-20	3
Fnbp11	8.21e-25	0.689872	0.498	0.216	1.69e-20	3
Birc6	8.45e-25	0.526458	0.737	0.381	1.74e-20	3
Reps1	8.76e-25	0.581849	0.27	0.073	1.81e-20	3
Aopep	1.05e-24	0.414628	0.317	0.094	2.16e-20	3
Ago21	1.45e-24	0.65939	0.679	0.352	2.99e-20	3
Ptprcap1	1.78e-24	0.714902	0.372	0.128	3.68e-20	3
Cd53	1.81e-24	0.644979	0.71	0.375	3.74e-20	3
Fus	2.12e-24	0.681424	0.857	0.54	4.38e-20	3
Srsf5	2.61e-24	0.579227	0.843	0.496	5.39e-20	3
Rpl141	3.21e-24	0.604013	0.911	0.618	6.63e-20	3
Nup210	3.31e-24	0.452227	0.259	0.069	6.83e-20	3
Nasp	4.11e-24	0.5974	0.451	0.184	8.47e-20	3
Ppp4r3a1	4.37e-24	0.634099	0.539	0.241	9.01e-20	3
Nr4a3	4.83e-24	0.640572	0.608	0.284	9.98e-20	3
Rictor1	5.82e-24	0.70043	0.536	0.249	1.2e-19	3
Tpp2	6.02e-24	0.610545	0.584	0.27	1.24e-19	3
Rps201	6.04e-24	0.674839	0.952	0.787	1.25e-19	3
Snhg121	7.22e-24	0.473317	0.379	0.134	1.49e-19	3
Galnt2	7.47e-24	0.544034	0.372	0.13	1.54e-19	3
Rnf19a	9.22e-24	0.57665	0.369	0.13	1.9e-19	3
Slc38a11	9.93e-24	0.612162	0.604	0.289	2.05e-19	3
Ptbp1	1.04e-23	0.467583	0.502	0.213	2.16e-19	3
Cnbp1	1.1e-23	0.664365	0.805	0.498	2.27e-19	3
Rack11	1.31e-23	0.613124	0.904	0.664	2.71e-19	3
Sub11	1.45e-23	0.700195	0.771	0.472	3e-19	3
Dennd4a1	1.51e-23	0.87705	0.693	0.397	3.12e-19	3
Sipa1l11	1.56e-23	0.629375	0.597	0.282	3.21e-19	3
R3hdm11	1.63e-23	0.602315	0.56	0.257	3.35e-19	3
Mapkapk3	2.07e-23	0.570583	0.256	0.069	4.28e-19	3
Cdkn2aip	2.08e-23	0.507723	0.273	0.078	4.29e-19	3
Rps61	2.13e-23	0.623642	0.925	0.709	4.39e-19	3
Ppp1r16b1	2.29e-23	0.486623	0.553	0.241	4.72e-19	3
Cdc401	2.54e-23	0.527047	0.471	0.191	5.25e-19	3
Fnbp41	2.79e-23	0.597418	0.529	0.236	5.77e-19	3
Rsrc2	2.84e-23	0.625907	0.741	0.412	5.87e-19	3
Cytip1	3.17e-23	0.588633	0.758	0.406	6.54e-19	3
Rbm51	3.47e-23	0.625628	0.689	0.365	7.16e-19	3
Epb41l4aos	3.73e-23	0.427302	0.256	0.07	7.71e-19	3
Lpxn	4.63e-23	0.528994	0.263	0.075	9.56e-19	3
Ubr2	4.81e-23	0.523559	0.522	0.229	9.93e-19	3
Nup98	6.99e-23	0.57635	0.618	0.303	1.44e-18	3
Eef1a12	7.2e-23	0.496214	0.983	0.916	1.49e-18	3
Rps151	7.93e-23	0.571439	0.949	0.789	1.64e-18	3
Rassf5	9.16e-23	0.438785	0.311	0.099	1.89e-18	3
Shisa51	1.04e-22	0.612612	0.792	0.476	2.15e-18	3
Rpl10a1	1.13e-22	0.578222	0.898	0.619	2.33e-18	3
Cnot1	1.14e-22	0.546638	0.563	0.255	2.36e-18	3
Eprs	1.2e-22	0.799162	0.587	0.285	2.48e-18	3
Eef2	1.23e-22	0.518181	0.908	0.627	2.54e-18	3
Ankrd121	1.26e-22	0.884119	0.614	0.337	2.61e-18	3
Elmsan1	1.36e-22	0.592745	0.532	0.243	2.81e-18	3
Clcn31	1.44e-22	0.759383	0.413	0.165	2.98e-18	3
Sltm1	1.75e-22	0.583892	0.608	0.301	3.6e-18	3
Ube2b	1.82e-22	0.617032	0.761	0.454	3.75e-18	3
Chd7	1.93e-22	0.673929	0.693	0.373	3.99e-18	3
Pde2a	1.96e-22	0.732098	0.345	0.122	4.04e-18	3
Cish	1.97e-22	0.495841	0.369	0.13	4.07e-18	3
Rps191	2.09e-22	0.619417	0.956	0.742	4.32e-18	3
AI5068161	3.76e-22	0.698356	0.365	0.134	7.77e-18	3
Smad7	3.76e-22	0.623304	0.679	0.367	7.77e-18	3
Traf3ip31	3.84e-22	0.59932	0.334	0.113	7.92e-18	3
Rps22	4.78e-22	0.542142	0.925	0.696	9.86e-18	3
Wdr331	4.87e-22	0.6124	0.451	0.187	1.01e-17	3
Nin	5.01e-22	0.596017	0.427	0.173	1.03e-17	3
Pcgf5	5.62e-22	0.540246	0.457	0.194	1.16e-17	3
Snrnp481	5.79e-22	0.613273	0.457	0.19	1.19e-17	3
Pik3ip11	6.24e-22	0.560974	0.294	0.093	1.29e-17	3
Uqcc3	7.22e-22	0.302109	0.3	0.094	1.49e-17	3
Srpk21	8.04e-22	0.717137	0.485	0.216	1.66e-17	3
Gatad2b1	8.29e-22	0.523545	0.509	0.226	1.71e-17	3
Prpf38b1	1.01e-21	0.533729	0.706	0.379	2.08e-17	3
Gpatch81	1.02e-21	0.645178	0.485	0.222	2.11e-17	3
Rpl371	1.05e-21	0.475512	0.98	0.813	2.17e-17	3
Birc21	1.17e-21	0.45047	0.437	0.174	2.41e-17	3
Psip11	1.28e-21	0.532833	0.399	0.158	2.65e-17	3
Srsf111	1.38e-21	0.528182	0.754	0.44	2.84e-17	3
Atxn7	1.38e-21	0.503273	0.44	0.177	2.86e-17	3
Sec11a	1.4e-21	0.42542	0.41	0.161	2.89e-17	3
Pnn1	1.41e-21	0.643215	0.563	0.277	2.91e-17	3
Nfrkb1	1.45e-21	0.529285	0.266	0.08	3e-17	3
Jak11	1.45e-21	0.6012	0.826	0.509	3e-17	3
Samsn1	1.58e-21	0.521788	0.573	0.271	3.26e-17	3
Arhgap301	1.62e-21	0.542913	0.536	0.242	3.34e-17	3
Cdc42se21	1.84e-21	0.583758	0.478	0.209	3.79e-17	3
Snhg81	1.87e-21	0.48001	0.485	0.216	3.86e-17	3
Rev3l	1.99e-21	0.529983	0.345	0.123	4.11e-17	3
Rpl42	2.01e-21	0.567188	0.887	0.609	4.15e-17	3
Faim	2.21e-21	0.615101	0.266	0.081	4.55e-17	3
Eif4a21	2.47e-21	0.585988	0.669	0.368	5.09e-17	3
Ppp1r12a	2.65e-21	0.629279	0.672	0.377	5.47e-17	3
Atp8b4	2.69e-21	0.539761	0.304	0.098	5.55e-17	3
4833420G17Rik1	2.74e-21	0.614435	0.352	0.13	5.65e-17	3
Hnrnpdl1	3.1e-21	0.503606	0.683	0.348	6.4e-17	3
Neurl31	3.11e-21	0.905092	0.625	0.353	6.42e-17	3
Sod1	3.42e-21	0.520489	0.669	0.358	7.05e-17	3
Klf13	3.65e-21	0.525371	0.652	0.337	7.53e-17	3
Serpinb6b	4e-21	0.647998	0.307	0.101	8.26e-17	3
Akap81	4.48e-21	0.462832	0.413	0.164	9.24e-17	3
Rps3a11	5.04e-21	0.617895	0.939	0.783	1.04e-16	3
Gpr65	5.5e-21	0.636358	0.287	0.092	1.14e-16	3
Tshz1	5.78e-21	0.497456	0.276	0.086	1.19e-16	3
Rps121	6.2e-21	0.496911	0.969	0.835	1.28e-16	3
Eef1d1	6.43e-21	0.552622	0.621	0.314	1.33e-16	3
Klhl6	6.59e-21	0.495474	0.29	0.093	1.36e-16	3
Sidt2	7.45e-21	0.533559	0.382	0.148	1.54e-16	3
Hif1a	7.7e-21	0.89185	0.608	0.332	1.59e-16	3
Pspc11	7.94e-21	0.562711	0.352	0.13	1.64e-16	3
Stk381	8.07e-21	0.423625	0.519	0.234	1.66e-16	3
Eif3f1	8.09e-21	0.356636	0.741	0.391	1.67e-16	3
Mau21	8.82e-21	0.551385	0.416	0.168	1.82e-16	3
Rtf1	9.66e-21	0.449485	0.512	0.234	1.99e-16	3
Eif3e1	1.02e-20	0.513138	0.631	0.317	2.12e-16	3
Rpl7a1	1.09e-20	0.517094	0.908	0.637	2.26e-16	3
Zfand6	1.24e-20	0.516348	0.498	0.227	2.56e-16	3
Pfkp	1.33e-20	0.497276	0.42	0.171	2.75e-16	3
Rpl242	1.61e-20	0.459015	0.952	0.765	3.32e-16	3
Mndal1	1.74e-20	0.561896	0.642	0.331	3.58e-16	3
Rpl221	1.91e-20	0.555346	0.884	0.641	3.94e-16	3
Gm16286	1.97e-20	0.386427	0.365	0.138	4.07e-16	3
Tcp11l21	2e-20	0.433712	0.348	0.127	4.14e-16	3
Zfp8711	2.65e-20	0.49721	0.485	0.218	5.47e-16	3
Atp1b3	2.73e-20	0.53244	0.683	0.38	5.63e-16	3
Tapbpl	2.83e-20	0.574834	0.266	0.084	5.84e-16	3
Cbx4	2.95e-20	0.50793	0.294	0.098	6.09e-16	3
Tes	3.33e-20	0.360078	0.491	0.21	6.88e-16	3
Ifi213	4.2e-20	0.501156	0.375	0.144	8.66e-16	3
Lrba	4.56e-20	0.536425	0.28	0.091	9.42e-16	3
Rbm251	4.73e-20	0.562211	0.795	0.48	9.77e-16	3
Rsrp1	4.91e-20	0.656796	0.792	0.515	1.01e-15	3
Ube2s	5.01e-20	0.452419	0.553	0.264	1.03e-15	3
Arid4a1	5.08e-20	0.657098	0.526	0.265	1.05e-15	3
Sdf4	5.23e-20	0.481288	0.57	0.281	1.08e-15	3
Gigyf11	5.42e-20	0.428786	0.311	0.107	1.12e-15	3
Epsti11	6.32e-20	0.64725	0.43	0.188	1.3e-15	3
Rps261	6.33e-20	0.525044	0.911	0.686	1.31e-15	3
Slc1a5	6.87e-20	0.421023	0.297	0.102	1.42e-15	3
Epb41	7.46e-20	0.689602	0.666	0.37	1.54e-15	3
Zfas11	9.08e-20	0.614619	0.502	0.237	1.87e-15	3
Ubn1	9.3e-20	0.408297	0.594	0.297	1.92e-15	3
Nup153	9.39e-20	0.485757	0.406	0.17	1.94e-15	3
Slc25a36	9.83e-20	0.506821	0.399	0.158	2.03e-15	3
Srrt1	1.12e-19	0.397084	0.382	0.15	2.31e-15	3
Cep1201	1.21e-19	0.39434	0.338	0.121	2.5e-15	3
Dhx91	1.23e-19	0.484599	0.529	0.249	2.54e-15	3
Odc1	1.33e-19	0.830091	0.686	0.428	2.76e-15	3
H2-Q4	1.51e-19	0.522142	0.669	0.371	3.13e-15	3
Krit11	1.6e-19	0.592497	0.495	0.228	3.31e-15	3
Rbm391	1.7e-19	0.512671	0.884	0.631	3.5e-15	3
Tiprl	1.85e-19	0.479329	0.324	0.117	3.82e-15	3
Crebbp1	2.1e-19	0.389641	0.676	0.354	4.33e-15	3
Crem	2.16e-19	0.671577	0.601	0.331	4.46e-15	3
Sf3b1	2.17e-19	0.530345	0.87	0.582	4.48e-15	3
Ddx461	2.19e-19	0.463533	0.509	0.241	4.52e-15	3
Setd1b	2.35e-19	0.515975	0.304	0.106	4.85e-15	3
Eif3m	2.36e-19	0.308836	0.536	0.25	4.86e-15	3
Aak1	2.48e-19	0.475182	0.389	0.159	5.11e-15	3
Nsa21	2.7e-19	0.400817	0.799	0.446	5.57e-15	3
Sacs	3.04e-19	0.613818	0.27	0.089	6.27e-15	3
Kmt2d1	3.18e-19	0.581125	0.481	0.218	6.56e-15	3
Rpl61	3.56e-19	0.473375	0.966	0.752	7.36e-15	3
Ttc141	3.96e-19	0.524402	0.495	0.23	8.17e-15	3
Itgb31	4.18e-19	0.429931	0.283	0.095	8.63e-15	3
Hbs1l	4.53e-19	0.366112	0.287	0.096	9.34e-15	3
Rps27rt1	5.54e-19	0.368276	0.358	0.137	1.14e-14	3
Tab2	5.97e-19	0.451908	0.509	0.245	1.23e-14	3
Mdm41	6.32e-19	0.52498	0.498	0.228	1.3e-14	3
Elovl5	6.71e-19	0.551706	0.423	0.185	1.38e-14	3
Pnrc1	7.55e-19	0.495632	0.819	0.533	1.56e-14	3
Ubald2	8.77e-19	0.554578	0.481	0.225	1.81e-14	3
Rps4x1	9.65e-19	0.537274	0.922	0.723	1.99e-14	3
Safb21	9.84e-19	0.525743	0.577	0.296	2.03e-14	3
Dock81	1e-18	0.349813	0.427	0.178	2.07e-14	3
Tcf20	1.01e-18	0.561423	0.321	0.122	2.09e-14	3
Arid1a1	1.32e-18	0.500563	0.512	0.249	2.73e-14	3
Map3k14	1.5e-18	0.268905	0.297	0.101	3.09e-14	3
Mier1	1.54e-18	0.613247	0.618	0.347	3.18e-14	3
Tnks2	1.64e-18	0.491921	0.505	0.245	3.38e-14	3
H2afy	1.72e-18	0.319435	0.587	0.296	3.56e-14	3
Coq10b	1.74e-18	0.504866	0.573	0.288	3.58e-14	3
Rac21	1.87e-18	0.392212	0.638	0.316	3.87e-14	3
N4bp2l21	2e-18	0.500798	0.604	0.308	4.13e-14	3
Gpbp1l1	2.02e-18	0.418648	0.43	0.188	4.17e-14	3
Kansl11	2.35e-18	0.445689	0.519	0.243	4.85e-14	3
Ube2i	2.39e-18	0.42735	0.642	0.338	4.94e-14	3
Nfatc11	2.47e-18	0.530893	0.365	0.149	5.09e-14	3
Dhx361	2.49e-18	0.531386	0.464	0.217	5.14e-14	3
Ppp6r11	3.48e-18	0.430772	0.369	0.146	7.18e-14	3
Jmy	3.9e-18	0.562057	0.447	0.203	8.05e-14	3
Slbp	4.27e-18	0.526984	0.392	0.165	8.81e-14	3
Celf11	4.95e-18	0.407407	0.502	0.236	1.02e-13	3
Cdk131	5.18e-18	0.462678	0.553	0.275	1.07e-13	3
Arl6ip1	5.36e-18	0.483092	0.717	0.423	1.11e-13	3
Mbd2	5.37e-18	0.502378	0.498	0.242	1.11e-13	3
Casp8	5.91e-18	0.506344	0.413	0.177	1.22e-13	3
Thrap31	6.19e-18	0.548178	0.648	0.373	1.28e-13	3
Rpl35a1	6.78e-18	0.536033	0.939	0.789	1.4e-13	3
Atxn1	6.78e-18	0.455108	0.273	0.093	1.4e-13	3
Zfp622	7.16e-18	0.423359	0.379	0.155	1.48e-13	3
Rpl22l11	8.37e-18	0.373622	0.751	0.42	1.73e-13	3
St8sia41	8.79e-18	0.484883	0.454	0.204	1.81e-13	3
Laptm52	8.87e-18	0.451315	0.911	0.533	1.83e-13	3
Dennd1c	9.5e-18	0.482335	0.3	0.113	1.96e-13	3
Rprd21	1.03e-17	0.561205	0.348	0.14	2.12e-13	3
Mknk2	1.06e-17	0.498552	0.58	0.306	2.18e-13	3
mt-Co11	1.06e-17	0.441861	0.997	0.914	2.19e-13	3
Mgat5	1.16e-17	0.372544	0.266	0.087	2.39e-13	3
G3bp21	1.19e-17	0.462233	0.549	0.276	2.45e-13	3
Npm3	1.22e-17	0.333961	0.276	0.096	2.51e-13	3
Ubxn7	1.3e-17	0.438084	0.273	0.094	2.68e-13	3
Dmtf11	1.34e-17	0.468745	0.369	0.149	2.76e-13	3
Man1a1	1.36e-17	0.429913	0.481	0.223	2.81e-13	3
Acp5	1.45e-17	0.282522	0.314	0.114	2.99e-13	3
Arpp19	1.69e-17	0.317294	0.567	0.293	3.49e-13	3
Uimc1	2.24e-17	0.407051	0.348	0.141	4.63e-13	3
Dnajc15	2.27e-17	0.460378	0.259	0.088	4.69e-13	3
Ptp4a2	2.54e-17	0.484159	0.768	0.466	5.23e-13	3
Ppil41	2.6e-17	0.478403	0.406	0.18	5.38e-13	3
Gch1	2.76e-17	0.346899	0.392	0.166	5.69e-13	3
Crkl	2.82e-17	0.343456	0.273	0.094	5.83e-13	3
[truncated: 5,325 more rows]

## Sheet: flu 6dpi-only
flu 6dpi-only
Table 1
gene	p_val	avg_log2FC	pct.1	pct.2	p_val_adj	cluster
Lgmn	0	3.70353	0.851	0.144	0	0
Ccl12	0	3.67428	0.574	0.035	0	0
Arg1	0	3.6401	0.485	0.02	0	0
Mafb	0	3.43598	0.702	0.03	0	0
Ms4a6c	0	3.41863	0.846	0.076	0	0
Ms4a4c	0	3.2487	0.86	0.181	0	0
Ctsb	0	3.00141	0.922	0.357	0	0
Tgfbi	0	2.99454	0.813	0.208	0	0
Ctss	0	2.95172	0.962	0.499	0	0
Ms4a6d	0	2.86785	0.769	0.067	0	0
Grn	0	2.81706	0.894	0.345	0	0
Ly6c2	0	2.77044	0.844	0.268	0	0
Fcgr1	0	2.7298	0.772	0.123	0	0
C3ar1	0	2.71814	0.629	0.022	0	0
Ctsc	0	2.69328	0.73	0.132	0	0
Aif1	0	2.6777	0.679	0.038	0	0
Msr1	0	2.61757	0.657	0.019	0	0
Lgals3	0	2.55204	0.923	0.35	0	0
Psap	0	2.51739	0.92	0.463	0	0
S100a4	0	2.36131	0.648	0.094	0	0
Ifi205	0	2.26737	0.694	0.101	0	0
Ccr5	0	2.26654	0.631	0.053	0	0
Gatm	0	2.24305	0.488	0.027	0	0
Ifi30	0	2.21398	0.717	0.122	0	0
Cd68	0	2.0624	0.651	0.103	0	0
Sdc3	0	1.94253	0.708	0.132	0	0
Cndp2	0	1.93317	0.664	0.107	0	0
Cfb	0	1.85775	0.665	0.093	0	0
Slc7a8	0	1.70784	0.487	0.011	0	0
Tmem106a	0	1.6688	0.525	0.039	0	0
Ccl2	3.24e-307	3.32757	0.774	0.197	6.25e-303	0
Mmp14	1.1e-304	1.84358	0.517	0.043	2.11e-300	0
Rab7b	9.96e-304	1.47555	0.43	0.017	1.92e-299	0
Lrp1	7.24e-291	1.51909	0.549	0.057	1.4e-286	0
Npc2	9.2e-285	1.81574	0.926	0.561	1.77e-280	0
Ccl9	1.11e-284	2.13805	0.433	0.024	2.14e-280	0
Slamf7	9.96e-282	1.80625	0.574	0.078	1.92e-277	0
Ctsz	3.7e-273	1.8801	0.878	0.369	7.14e-269	0
Anxa4	9.19e-269	1.67748	0.582	0.085	1.77e-264	0
Ms4a8a	1.28e-268	1.42746	0.377	0.013	2.47e-264	0
Dab2	9.2e-265	1.8961	0.459	0.039	1.77e-260	0
Maf	1.02e-260	1.88909	0.513	0.062	1.97e-256	0
Cd180	1.33e-258	1.49384	0.453	0.039	2.56e-254	0
Actb	2.58e-258	1.48667	0.994	0.967	4.98e-254	0
Dck	3.88e-257	1.85187	0.537	0.078	7.48e-253	0
Chil3	1.05e-256	2.98255	0.763	0.236	2.02e-252	0
Sdc4	1.07e-245	1.97526	0.623	0.123	2.06e-241	0
Ccl7	5.71e-242	3.44537	0.514	0.077	1.1e-237	0
Clec4a1	1.11e-241	1.5733	0.432	0.039	2.14e-237	0
Cybb	1.45e-241	1.92459	0.672	0.16	2.79e-237	0
Apoe	1.03e-240	2.24682	0.752	0.22	1.98e-236	0
Pld4	1.16e-240	1.34987	0.466	0.051	2.23e-236	0
C1qb	4.09e-240	3.02845	0.393	0.029	7.89e-236	0
Ms4a6b	6.5e-240	1.74442	0.722	0.192	1.25e-235	0
Ms4a7	5.45e-238	1.77948	0.318	0.007	1.05e-233	0
Ccr2	3.25e-230	1.82495	0.406	0.036	6.27e-226	0
Mpeg1	1.08e-229	1.71032	0.818	0.323	2.09e-225	0
Cxcl16	1.56e-229	1.62839	0.582	0.106	3e-225	0
Clec4a3	3.01e-228	1.40749	0.435	0.044	5.79e-224	0
Naaa	9.68e-226	1.61695	0.445	0.051	1.86e-221	0
Prdx1	2.33e-223	2.13504	0.817	0.32	4.49e-219	0
F13a1	2.22e-221	1.54107	0.335	0.017	4.28e-217	0
Ifi211	3.08e-221	1.71432	0.78	0.275	5.93e-217	0
Rasa4	8.81e-221	1.24347	0.427	0.045	1.7e-216	0
C1qc	3.65e-218	2.40658	0.332	0.018	7.03e-214	0
Lpxn	5.27e-218	1.46129	0.483	0.073	1.02e-213	0
Cebpa	3.98e-217	1.42734	0.409	0.041	7.67e-213	0
Spon1	5.56e-217	1.10124	0.383	0.03	1.07e-212	0
Lgals1	3.8e-214	1.37671	0.686	0.171	7.33e-210	0
Cstb	6.26e-214	1.46392	0.887	0.393	1.21e-209	0
Rgl1	3.85e-212	1.54602	0.425	0.05	7.43e-208	0
Adap2	2.53e-211	1.08187	0.343	0.022	4.88e-207	0
Plin2	2.03e-209	1.60262	0.882	0.415	3.92e-205	0
Pid1	3.92e-208	1.20959	0.329	0.019	7.55e-204	0
Anpep	1.46e-202	1.36432	0.275	0.007	2.82e-198	0
Dennd1a	8.65e-202	1.21314	0.39	0.041	1.67e-197	0
Anxa5	5.38e-197	1.24078	0.676	0.177	1.04e-192	0
Lyz2	1.35e-196	2.37137	0.67	0.209	2.6e-192	0
Zeb2	1.95e-194	1.67205	0.778	0.313	3.75e-190	0
G530011O06Rik	3.97e-194	1.05973	0.32	0.021	7.65e-190	0
Slamf9	4.3e-194	1.34931	0.276	0.009	8.29e-190	0
Atp6v1b2	3.22e-193	1.63296	0.65	0.2	6.2e-189	0
Mertk	4.51e-190	1.02344	0.309	0.018	8.68e-186	0
Sirpa	2.23e-188	1.58142	0.689	0.233	4.29e-184	0
Spp1	2.65e-188	2.94915	0.481	0.09	5.1e-184	0
Ifi207	3.89e-186	1.36163	0.787	0.287	7.49e-182	0
Capg	3.02e-185	1.48728	0.68	0.216	5.82e-181	0
Hmox1	1.78e-184	2.1231	0.538	0.123	3.43e-180	0
Plekho1	6.15e-183	1.0618	0.475	0.083	1.18e-178	0
Tbc1d9	1.37e-182	0.990996	0.287	0.015	2.63e-178	0
Gpx1	3.18e-182	1.6527	0.819	0.402	6.13e-178	0
Ddhd1	6.32e-181	1.32908	0.405	0.058	1.22e-176	0
Snx5	1.76e-180	1.3597	0.563	0.134	3.4e-176	0
Rin2	1.89e-177	1.18087	0.46	0.078	3.64e-173	0
Fcgr2b	1.14e-175	1.44435	0.676	0.216	2.2e-171	0
C1qa	4.58e-175	2.85731	0.279	0.017	8.83e-171	0
Slc29a3	2.12e-174	1.13561	0.388	0.053	4.09e-170	0
Ly86	3.62e-173	1.22464	0.436	0.071	6.98e-169	0
Vim	4.07e-172	1.60514	0.864	0.513	7.84e-168	0
Irf5	7.04e-172	1.25476	0.59	0.16	1.36e-167	0
Rnh1	2.76e-171	1.44641	0.723	0.28	5.32e-167	0
Ctsh	1.61e-170	1.26716	0.638	0.187	3.11e-166	0
Myof	1.62e-170	0.872426	0.333	0.032	3.13e-166	0
Lgals3bp	2.21e-170	1.41959	0.704	0.271	4.25e-166	0
Gpnmb	2.22e-167	1.56623	0.319	0.03	4.27e-163	0
Akr1a1	2.85e-166	1.32629	0.796	0.393	5.49e-162	0
Mthfr	5.55e-166	0.831507	0.286	0.021	1.07e-161	0
Mdfic	4.24e-165	1.1813	0.443	0.083	8.17e-161	0
Ctsl	2.45e-164	2.24113	0.676	0.244	4.72e-160	0
Phf11b	1.57e-163	1.36157	0.663	0.235	3.02e-159	0
Axl	3.83e-163	0.890618	0.328	0.034	7.38e-159	0
Mmp19	1.35e-162	0.901251	0.256	0.013	2.61e-158	0
Glrx	3.41e-162	1.6664	0.577	0.17	6.57e-158	0
Ifi204	4.72e-157	1.18075	0.878	0.475	9.1e-153	0
Cyba	1.25e-156	1.22665	0.921	0.633	2.4e-152	0
Vcan	1.31e-153	1.20003	0.294	0.028	2.52e-149	0
F10	1.43e-152	1.16246	0.487	0.107	2.76e-148	0
Cmklr1	2.03e-152	0.818802	0.331	0.04	3.92e-148	0
Phf11a	7.08e-152	0.881421	0.363	0.054	1.36e-147	0
Efhd2	2.65e-151	1.35598	0.787	0.4	5.11e-147	0
Ifit1bl1	7.63e-150	1.79982	0.515	0.15	1.47e-145	0
Sh3pxd2b	8.81e-150	0.680421	0.28	0.024	1.7e-145	0
Apobec1	1.84e-149	1.25656	0.476	0.112	3.55e-145	0
Phf11d	1.03e-147	1.0371	0.618	0.181	1.99e-143	0
Slc28a2	8.98e-147	1.43366	0.477	0.122	1.73e-142	0
Fam129b	1.22e-146	0.936788	0.414	0.075	2.35e-142	0
P2rx4	4.45e-146	1.038	0.424	0.084	8.58e-142	0
Lat2	8.03e-146	1.04649	0.344	0.051	1.55e-141	0
Emp3	3.77e-141	1.21701	0.66	0.252	7.27e-137	0
Soat1	5.98e-141	1.11557	0.443	0.098	1.15e-136	0
Coro2a	1.47e-140	1.13522	0.468	0.113	2.84e-136	0
Tuba1c	1.54e-140	1.21662	0.531	0.151	2.97e-136	0
Fabp5	3.45e-140	2.59526	0.483	0.141	6.65e-136	0
Rrbp1	2.39e-139	1.26991	0.772	0.419	4.61e-135	0
Tep1	1.12e-138	0.862669	0.285	0.032	2.16e-134	0
Cd200r4	1.22e-138	0.844803	0.26	0.023	2.34e-134	0
Plxnb2	9.76e-138	0.744442	0.287	0.031	1.88e-133	0
Capza2	1.77e-137	1.26637	0.824	0.537	3.41e-133	0
Fcer1g	1.97e-137	1.01411	0.934	0.475	3.79e-133	0
Edem1	3.15e-137	1.23293	0.494	0.134	6.07e-133	0
Apoc2	5.33e-137	0.999951	0.428	0.088	1.03e-132	0
Scpep1	6.81e-137	0.864444	0.314	0.042	1.31e-132	0
Ldlr	1.24e-135	0.817909	0.281	0.031	2.39e-131	0
Lilrb4a	1.98e-135	1.17019	0.796	0.391	3.81e-131	0
Tcirg1	7.02e-134	1.19411	0.58	0.19	1.35e-129	0
Eps8	1.64e-133	1.14329	0.393	0.08	3.15e-129	0
Ftl1	6.16e-130	0.967088	0.986	0.889	1.19e-125	0
2310022A10Rik	7.39e-130	0.852492	0.289	0.037	1.42e-125	0
Pirb	4.74e-129	1.18306	0.578	0.193	9.14e-125	0
Ifi209	9.76e-129	1.32277	0.721	0.38	1.88e-124	0
Fn1	2.21e-128	1.35404	0.307	0.043	4.27e-124	0
Esd	5.85e-128	1.24809	0.682	0.289	1.13e-123	0
Mfsd12	2.23e-127	0.78877	0.259	0.027	4.3e-123	0
Ecm1	2.63e-127	1.13902	0.487	0.131	5.06e-123	0
Rnase4	5.1e-127	0.836238	0.251	0.024	9.83e-123	0
Laptm5	4.08e-125	1.09808	0.852	0.565	7.87e-121	0
Abhd12	1.38e-124	0.877062	0.333	0.057	2.67e-120	0
Mndal	2.63e-124	1.31872	0.738	0.377	5.07e-120	0
Jarid2	5.03e-124	1.06907	0.389	0.086	9.7e-120	0
Cd86	4.42e-122	0.991215	0.361	0.072	8.51e-118	0
Klra2	1.06e-120	0.947979	0.371	0.076	2.04e-116	0
Pnp	6.42e-120	1.09558	0.791	0.427	1.24e-115	0
Gns	7.03e-120	0.937444	0.64	0.237	1.36e-115	0
Crip1	1.29e-119	1.27529	0.669	0.301	2.48e-115	0
Acp2	2.15e-119	0.949895	0.277	0.038	4.14e-115	0
Havcr2	7.07e-119	0.769575	0.326	0.055	1.36e-114	0
Snx2	1.32e-116	1.09261	0.56	0.2	2.54e-112	0
Sdcbp	1.98e-116	1.02499	0.886	0.604	3.81e-112	0
Evi2a	2.96e-116	0.965951	0.452	0.124	5.71e-112	0
Csf2ra	3.58e-116	1.08066	0.586	0.214	6.89e-112	0
Rab1a	7.61e-116	1.09492	0.627	0.262	1.47e-111	0
Gnptab	1.95e-115	0.828526	0.287	0.044	3.76e-111	0
B2m	2.17e-115	0.768324	0.986	0.974	4.19e-111	0
Pla2g7	9.38e-115	1.03402	0.741	0.322	1.81e-110	0
Lair1	1.23e-114	1.07696	0.44	0.117	2.37e-110	0
Rap2b	2.63e-114	0.923789	0.373	0.083	5.07e-110	0
Actr3	5.75e-114	1.11053	0.816	0.566	1.11e-109	0
Rufy3	5.83e-114	0.744803	0.293	0.046	1.12e-109	0
Itm2c	9.37e-114	1.07558	0.526	0.178	1.81e-109	0
Aprt	1.79e-113	1.07671	0.628	0.251	3.45e-109	0
Frmd4a	1.1e-112	0.706892	0.276	0.04	2.12e-108	0
Ass1	1.56e-112	0.969362	0.372	0.085	3.01e-108	0
Csf1r	6.78e-112	1.00717	0.397	0.097	1.31e-107	0
Rhov	2.56e-110	0.787675	0.273	0.04	4.94e-106	0
Clcn7	3.64e-109	0.901909	0.368	0.083	7.01e-105	0
Cd40	6e-109	0.840369	0.307	0.054	1.16e-104	0
Tspan31	1.82e-108	0.701258	0.318	0.06	3.5e-104	0
Itgb2	1.96e-108	1.06215	0.626	0.267	3.78e-104	0
Dync1i2	3.37e-108	1.08728	0.586	0.239	6.5e-104	0
Sash1	1.77e-107	0.636763	0.3	0.05	3.42e-103	0
BC005537	8.09e-107	1.28173	0.704	0.382	1.56e-102	0
Dram2	1.03e-106	0.836479	0.429	0.118	1.98e-102	0
Hspa8	2.72e-106	0.950713	0.89	0.679	5.25e-102	0
Unc93b1	9.8e-106	0.970607	0.648	0.284	1.89e-101	0
Ifi213	1.42e-105	1.10915	0.601	0.264	2.74e-101	0
Mfsd1	2.26e-105	0.871717	0.409	0.108	4.35e-101	0
Ctsa	2.63e-105	0.957498	0.543	0.196	5.07e-101	0
Tent5a	3.17e-104	1.02767	0.538	0.194	6.11e-100	0
Vwa5a	3.59e-104	0.737072	0.308	0.058	6.92e-100	0
Tmem219	3.96e-103	0.825151	0.499	0.164	7.63e-99	0
Cst3	6.41e-103	0.398379	0.834	0.547	1.24e-98	0
Ifi44	2.51e-101	0.780009	0.444	0.124	4.85e-97	0
AI662270	9.01e-101	0.937187	0.381	0.1	1.74e-96	0
Dnase2a	2.32e-100	0.904984	0.321	0.068	4.48e-96	0
Calm1	2.75e-100	0.735082	0.905	0.774	5.29e-96	0
Gm26917	2.76e-99	1.36187	0.514	0.185	5.33e-95	0
Zeb2os	2.81e-99	0.680394	0.25	0.038	5.41e-95	0
Fndc3a	7.43e-99	0.945531	0.503	0.179	1.43e-94	0
S100a10	9.42e-99	0.92865	0.687	0.331	1.81e-94	0
Tor3a	2.2e-98	0.884513	0.557	0.212	4.24e-94	0
Pycard	6.49e-98	1.00669	0.6	0.258	1.25e-93	0
Arpc2	1.21e-97	0.840249	0.871	0.732	2.33e-93	0
Cyfip1	1.67e-96	0.850011	0.488	0.161	3.22e-92	0
Adgre1	5.79e-96	0.724537	0.263	0.044	1.12e-91	0
Spred1	2.34e-95	0.565299	0.291	0.056	4.52e-91	0
Acer3	6.54e-95	0.741712	0.363	0.091	1.26e-90	0
Tns3	1.32e-94	0.629774	0.331	0.073	2.55e-90	0
Gsn	7.02e-93	0.565209	0.499	0.165	1.35e-88	0
Clec12a	1.72e-92	0.939499	0.374	0.102	3.31e-88	0
Slc15a3	4.8e-92	0.913501	0.653	0.297	9.24e-88	0
Pi4k2a	6.95e-92	0.739967	0.308	0.069	1.34e-87	0
AW112010	1.11e-91	0.817646	0.758	0.399	2.15e-87	0
Adam8	1.44e-91	1.19568	0.439	0.146	2.78e-87	0
Hk3	1.01e-90	0.717477	0.378	0.102	1.95e-86	0
Cd38	2.95e-89	0.96624	0.366	0.101	5.68e-85	0
Itga5	3.71e-89	0.680522	0.313	0.07	7.14e-85	0
Sh3bgrl	1.13e-88	0.652862	0.474	0.158	2.18e-84	0
Plekhm2	1.52e-88	0.784019	0.333	0.081	2.92e-84	0
Nsd2	2.9e-88	0.670258	0.284	0.059	5.6e-84	0
1-Mar	2.91e-88	0.806869	0.356	0.094	5.61e-84	0
Rnpep	5.13e-88	0.774929	0.4	0.12	9.88e-84	0
Evl	6.58e-88	0.87178	0.398	0.124	1.27e-83	0
Irf7	2.45e-87	0.910631	0.871	0.72	4.73e-83	0
Scimp	3.45e-87	0.82087	0.428	0.133	6.65e-83	0
Gusb	1.91e-86	0.676834	0.3	0.068	3.68e-82	0
Psmd8	1.93e-86	0.877185	0.663	0.338	3.72e-82	0
Irf8	8.95e-86	0.598711	0.486	0.161	1.73e-81	0
Bak1	9.12e-86	0.756311	0.503	0.185	1.76e-81	0
Atp6v0c	1.59e-85	0.527807	0.889	0.607	3.07e-81	0
Lilr4b	3.81e-85	0.910605	0.705	0.356	7.33e-81	0
Klrk1	3.81e-85	0.421425	0.29	0.06	7.35e-81	0
Lrrc25	2.73e-84	0.84297	0.465	0.162	5.27e-80	0
Surf4	8.32e-84	0.758968	0.485	0.177	1.6e-79	0
Znfx1	1.74e-83	0.729635	0.564	0.233	3.35e-79	0
Ahnak	3.3e-83	0.841232	0.644	0.3	6.37e-79	0
Oasl1	3.79e-83	0.963928	0.614	0.296	7.31e-79	0
M6pr	2.23e-82	0.8084	0.551	0.231	4.3e-78	0
Cttnbp2nl	2.24e-82	0.435632	0.289	0.062	4.31e-78	0
Tcf7l2	3.19e-82	0.852565	0.323	0.083	6.15e-78	0
Clec4a2	5.8e-82	0.799554	0.259	0.053	1.12e-77	0
Metrnl	8.37e-82	0.887676	0.456	0.163	1.61e-77	0
Ptprj	1.36e-81	0.706057	0.358	0.1	2.62e-77	0
Stxbp3	1.62e-81	0.888123	0.463	0.173	3.12e-77	0
Actr2	1.79e-81	0.913082	0.749	0.491	3.45e-77	0
Klf6	5.14e-81	0.989789	0.769	0.498	9.9e-77	0
Atp6v1a	3.71e-80	0.848882	0.517	0.206	7.16e-76	0
Tbcb	4.13e-80	0.682636	0.492	0.185	7.97e-76	0
Sppl2a	4.99e-80	0.899409	0.666	0.354	9.62e-76	0
Coa5	2.11e-79	0.771068	0.357	0.107	4.07e-75	0
Ankle2	3.53e-79	0.681162	0.298	0.074	6.79e-75	0
Snrpb2	1.42e-78	0.666776	0.379	0.117	2.74e-74	0
Wdr1	1.79e-78	0.785238	0.55	0.239	3.46e-74	0
Dhx58	2.15e-78	0.702805	0.485	0.185	4.15e-74	0
Sat1	1.21e-77	0.951392	0.832	0.584	2.33e-73	0
Serpina3g	2.06e-77	1.16144	0.435	0.159	3.98e-73	0
Plac8	2.53e-77	1.06419	0.813	0.541	4.88e-73	0
Fnip2	3.5e-77	0.639483	0.363	0.104	6.74e-73	0
Ciao2a	8.85e-77	0.859351	0.41	0.147	1.71e-72	0
Il1rn	2.39e-76	1.04348	0.619	0.293	4.61e-72	0
Rgs1	3.22e-76	0.871238	0.5	0.206	6.2e-72	0
Rbms1	1.88e-75	0.885486	0.735	0.473	3.61e-71	0
Tuba1b	2.75e-75	0.692589	0.597	0.269	5.3e-71	0
Lgals8	3.61e-75	0.746733	0.472	0.186	6.96e-71	0
Synj1	7.63e-75	0.75785	0.398	0.135	1.47e-70	0
Gch1	1.56e-74	0.685595	0.429	0.152	3e-70	0
Atp13a2	3.87e-74	0.680284	0.321	0.089	7.46e-70	0
Camk2d	7.12e-74	0.87647	0.474	0.189	1.37e-69	0
Gla	8.01e-74	0.680069	0.372	0.115	1.54e-69	0
Aftph	8.74e-74	0.743461	0.456	0.175	1.68e-69	0
Lamp1	8.78e-74	0.708562	0.763	0.442	1.69e-69	0
Slc43a2	1.06e-73	0.802269	0.416	0.146	2.03e-69	0
Scamp2	1.3e-73	0.791824	0.469	0.184	2.5e-69	0
Mpp1	1.47e-73	0.74309	0.455	0.173	2.83e-69	0
Hcls1	1.81e-73	0.844526	0.602	0.305	3.48e-69	0
Pgap2	2.01e-73	0.626531	0.326	0.092	3.87e-69	0
Pkm	2.54e-73	0.758831	0.813	0.578	4.9e-69	0
Ifit2	3.12e-73	0.926621	0.718	0.426	6.02e-69	0
Itgam	5.63e-73	0.871616	0.615	0.291	1.09e-68	0
Snx1	7.5e-73	0.704888	0.355	0.112	1.45e-68	0
Arpc4	1.91e-72	0.897634	0.638	0.327	3.68e-68	0
Syngr2	2.03e-72	0.630061	0.424	0.152	3.91e-68	0
Tor1aip1	2.09e-72	0.822533	0.698	0.43	4.03e-68	0
Sap30	4.32e-72	0.714488	0.332	0.098	8.32e-68	0
Arpc5	6.82e-72	0.882412	0.777	0.548	1.32e-67	0
Nt5c3	7.31e-72	0.846923	0.493	0.209	1.41e-67	0
Noct	1.57e-70	0.834401	0.401	0.143	3.03e-66	0
Lrrc58	1.81e-70	0.664377	0.462	0.18	3.49e-66	0
Cd300lf	4.15e-70	0.686804	0.76	0.394	8e-66	0
Hck	2.02e-69	0.797149	0.538	0.234	3.89e-65	0
Dusp3	6.13e-69	0.355232	0.3	0.078	1.18e-64	0
Tlr7	1.05e-68	0.573892	0.279	0.072	2.02e-64	0
Ap2s1	1.88e-68	0.749377	0.539	0.247	3.62e-64	0
Epb41l2	3.06e-68	0.637432	0.415	0.148	5.9e-64	0
Ptms	1.01e-67	0.6101	0.601	0.287	1.95e-63	0
Rbpj	2.36e-67	0.754403	0.479	0.196	4.55e-63	0
Slc8b1	2.55e-67	0.525227	0.255	0.061	4.92e-63	0
Ywhag	5.3e-67	0.686838	0.447	0.175	1.02e-62	0
Dbi	5.31e-67	0.585475	0.478	0.193	1.02e-62	0
Rsad2	1.17e-66	1.07332	0.782	0.513	2.26e-62	0
Rtn4	1.48e-66	0.728214	0.662	0.358	2.86e-62	0
Reep5	2.1e-66	0.773447	0.674	0.386	4.05e-62	0
Fcgr4	2.13e-66	0.525345	0.669	0.315	4.1e-62	0
Prcp	2.26e-66	0.681475	0.288	0.08	4.35e-62	0
Ltb4r1	1.29e-65	0.784999	0.291	0.084	2.49e-61	0
Man2a1	1.51e-65	0.732055	0.47	0.194	2.9e-61	0
Blvrb	1.78e-65	0.765557	0.282	0.078	3.42e-61	0
Fermt3	2.22e-65	0.840693	0.481	0.214	4.28e-61	0
Atp6v1h	3.07e-65	0.70757	0.351	0.119	5.92e-61	0
Blvra	3.66e-65	0.505701	0.252	0.062	7.05e-61	0
Hat1	4.59e-65	0.610232	0.286	0.081	8.84e-61	0
Jpt1	5.31e-65	0.682331	0.629	0.338	1.02e-60	0
Sp110	6.15e-65	0.783059	0.588	0.315	1.18e-60	0
Lamp2	6.29e-65	0.759328	0.725	0.436	1.21e-60	0
Prkcd	8.64e-65	0.883087	0.534	0.256	1.67e-60	0
Adam9	3.32e-64	0.483587	0.27	0.07	6.4e-60	0
Ifi203	3.43e-64	0.84286	0.641	0.351	6.62e-60	0
B4galt5	3.64e-64	0.62561	0.326	0.103	7.01e-60	0
Tent5c	3.81e-64	0.832212	0.288	0.085	7.34e-60	0
Stx4a	3.94e-64	0.630911	0.38	0.135	7.59e-60	0
Psen2	6.67e-64	0.739565	0.353	0.12	1.29e-59	0
Pdia6	7.02e-64	0.667755	0.434	0.17	1.35e-59	0
Il15ra	2.13e-63	0.746052	0.368	0.13	4.11e-59	0
Ppp1r15b	2.95e-63	0.797334	0.484	0.216	5.69e-59	0
Nampt	3.47e-63	0.783937	0.705	0.41	6.69e-59	0
Ncf2	7.18e-63	0.659083	0.583	0.273	1.38e-58	0
Arf5	7.18e-63	0.736367	0.778	0.571	1.38e-58	0
Fgl2	7.99e-63	0.794967	0.649	0.352	1.54e-58	0
Hmox2	1.94e-62	0.603751	0.412	0.156	3.73e-58	0
Ell2	2.2e-62	0.715666	0.322	0.103	4.23e-58	0
Pomp	4.11e-62	0.579274	0.69	0.393	7.92e-58	0
Stx3	5.61e-62	0.472042	0.262	0.068	1.08e-57	0
Casp1	7.83e-62	0.631867	0.332	0.11	1.51e-57	0
Pitpna	8e-62	0.72772	0.649	0.383	1.54e-57	0
Mtpn	7.79e-61	0.751803	0.499	0.232	1.5e-56	0
Fam49b	9.6e-61	0.844631	0.725	0.489	1.85e-56	0
Pgam1	1.04e-60	0.819252	0.533	0.264	2e-56	0
Nceh1	1.24e-60	0.648878	0.307	0.096	2.4e-56	0
Gpr141	1.61e-60	0.866555	0.374	0.138	3.1e-56	0
Daxx	1.89e-60	0.729276	0.584	0.306	3.64e-56	0
Ccdc71l	4.23e-60	0.785513	0.359	0.131	8.15e-56	0
Psmb10	4.31e-60	0.661654	0.717	0.452	8.32e-56	0
Actg1	4.51e-60	0.64807	0.944	0.839	8.68e-56	0
Asah1	1.31e-59	0.596215	0.368	0.133	2.53e-55	0
Arl8a	1.6e-59	0.562523	0.425	0.169	3.08e-55	0
Pira2	5.26e-59	0.662247	0.402	0.153	1.01e-54	0
Lnpep	6.11e-59	0.923953	0.607	0.362	1.18e-54	0
Cd300c2	7.29e-59	0.766166	0.441	0.184	1.41e-54	0
Gda	8.89e-59	0.571512	0.63	0.306	1.71e-54	0
Slfn2	1.25e-58	0.600727	0.872	0.71	2.41e-54	0
Cfl1	1.48e-58	0.531536	0.915	0.846	2.84e-54	0
Parp12	1.51e-58	0.580663	0.437	0.18	2.9e-54	0
Eif4a1	1.79e-58	0.587684	0.777	0.519	3.46e-54	0
Pfn1	2.01e-58	0.62035	0.914	0.813	3.88e-54	0
Slc6a6	2.03e-58	0.640782	0.574	0.29	3.9e-54	0
Tgfb1	2.24e-58	0.733864	0.481	0.222	4.32e-54	0
Atp5g3	2.41e-58	0.586604	0.558	0.272	4.65e-54	0
Npc1	2.96e-58	0.566056	0.277	0.082	5.7e-54	0
Tkt	7.36e-58	0.731444	0.467	0.208	1.42e-53	0
Spi1	2.1e-57	0.534728	0.697	0.35	4.04e-53	0
Sgpl1	2.23e-57	0.599573	0.368	0.135	4.29e-53	0
Ifngr2	7.7e-57	0.628192	0.437	0.185	1.48e-52	0
Emilin2	1.32e-56	0.659674	0.382	0.145	2.55e-52	0
Cmpk1	5.12e-56	0.541606	0.506	0.236	9.88e-52	0
Pik3ap1	6.72e-56	0.574487	0.536	0.252	1.29e-51	0
Cycs	7.65e-56	0.672537	0.592	0.332	1.47e-51	0
Psmd2	8.37e-56	0.580653	0.415	0.167	1.61e-51	0
Marcks	8.84e-56	0.826571	0.722	0.446	1.7e-51	0
Ogfr	1.79e-55	0.688737	0.592	0.323	3.45e-51	0
Smpdl3a	1.8e-55	0.726701	0.422	0.18	3.47e-51	0
Flna	2.26e-55	0.654819	0.489	0.229	4.35e-51	0
5031439G07Rik	4.59e-55	0.564363	0.295	0.095	8.85e-51	0
Gm21188	5.48e-55	0.57018	0.376	0.138	1.06e-50	0
Psmc1	2.25e-54	0.444281	0.362	0.136	4.33e-50	0
Stard3nl	2.59e-54	0.508912	0.258	0.076	4.98e-50	0
Ccdc86	4.92e-54	0.53015	0.36	0.133	9.49e-50	0
Naip2	6.43e-54	0.517926	0.257	0.075	1.24e-49	0
Plek	9.36e-54	0.525367	0.648	0.35	1.8e-49	0
Ric1	1.6e-53	0.643709	0.293	0.1	3.08e-49	0
Ak2	5.63e-53	0.64002	0.412	0.174	1.09e-48	0
Casp3	6.54e-53	0.643841	0.306	0.105	1.26e-48	0
Rapgef2	3.66e-52	0.672726	0.299	0.104	7.06e-48	0
Ifih1	7.01e-52	0.731614	0.557	0.298	1.35e-47	0
Vamp8	7.89e-52	0.442441	0.757	0.486	1.52e-47	0
Cd48	1.25e-51	0.597168	0.342	0.132	2.41e-47	0
Fam241a	1.58e-51	0.600539	0.466	0.213	3.05e-47	0
Ftl1-ps1	2.8e-51	0.528009	0.275	0.088	5.39e-47	0
Arhgdia	8.94e-51	0.576577	0.737	0.506	1.72e-46	0
Slc3a2	1.37e-50	0.665214	0.617	0.36	2.63e-46	0
Fgd4	3.04e-50	0.560484	0.261	0.081	5.86e-46	0
Cd53	3.99e-50	0.628327	0.765	0.546	7.7e-46	0
Sirpb1c	4.39e-50	0.608513	0.433	0.187	8.45e-46	0
Basp1	4.59e-50	0.429315	0.461	0.204	8.84e-46	0
Milr1	4.71e-50	0.563638	0.298	0.102	9.08e-46	0
Tarm1	4.81e-50	0.590837	0.297	0.103	9.27e-46	0
Pdcd6ip	4.83e-50	0.617035	0.483	0.234	9.31e-46	0
Sec23b	7.52e-50	0.511197	0.27	0.088	1.45e-45	0
Nmt1	8.86e-50	0.563807	0.384	0.159	1.71e-45	0
App	9.02e-50	0.459725	0.537	0.255	1.74e-45	0
Larp1	1.73e-49	0.602275	0.439	0.202	3.34e-45	0
Ist1	2.08e-49	0.559876	0.477	0.223	4e-45	0
Cept1	2.24e-49	0.465318	0.331	0.125	4.31e-45	0
Cltc	2.47e-49	0.692838	0.549	0.298	4.75e-45	0
Ctsd	3.43e-49	0.893607	0.714	0.475	6.62e-45	0
Tifa	3.6e-49	0.418399	0.275	0.088	6.94e-45	0
Calhm6	5.68e-49	0.647596	0.285	0.1	1.1e-44	0
Tfe3	6.25e-49	0.541196	0.289	0.098	1.2e-44	0
Hsp90b1	8.79e-49	0.557568	0.557	0.298	1.69e-44	0
Tmem189	2.1e-48	0.568421	0.453	0.212	4.04e-44	0
Arl8b	2.18e-48	0.512642	0.315	0.114	4.2e-44	0
Slc31a2	2.78e-48	0.431564	0.418	0.175	5.36e-44	0
Adssl1	3.39e-48	0.553436	0.322	0.117	6.53e-44	0
Plekha1	5.78e-48	0.469527	0.257	0.082	1.11e-43	0
Cotl1	1.08e-47	0.71489	0.676	0.432	2.08e-43	0
Sec61g	1.95e-47	0.492192	0.723	0.495	3.75e-43	0
Gna13	2.95e-47	0.620778	0.695	0.472	5.69e-43	0
Ube2l6	3.43e-47	0.336643	0.571	0.28	6.61e-43	0
Plekhf2	3.63e-47	0.578077	0.334	0.133	6.99e-43	0
Atp6v0d1	8.42e-47	0.587596	0.435	0.199	1.62e-42	0
P4hb	9.25e-47	0.47754	0.412	0.181	1.78e-42	0
Selenos	1.12e-46	0.603232	0.463	0.223	2.16e-42	0
Cd84	1.16e-46	0.672671	0.495	0.256	2.24e-42	0
Azin1	1.44e-46	0.746544	0.401	0.184	2.77e-42	0
Mapk6	1.56e-46	0.458541	0.328	0.123	3.01e-42	0
Lyn	1.72e-46	0.641673	0.612	0.352	3.31e-42	0
Atp1a1	4.16e-46	0.442468	0.547	0.284	8.01e-42	0
Ifi27l2a	2.55e-45	0.438954	0.905	0.67	4.91e-41	0
Sh3bp2	3.48e-45	0.476671	0.329	0.126	6.71e-41	0
Rbm47	4.06e-45	0.538254	0.357	0.146	7.82e-41	0
Ifi206	4.76e-45	0.660819	0.577	0.339	9.16e-41	0
Capns1	7.8e-45	0.395488	0.578	0.308	1.5e-40	0
Esyt1	1.28e-44	0.505345	0.365	0.155	2.47e-40	0
Psma4	1.52e-44	0.49392	0.547	0.292	2.93e-40	0
Cebpb	2.38e-44	0.381491	0.918	0.597	4.58e-40	0
Ywhae	3.68e-44	0.461825	0.676	0.422	7.09e-40	0
Arap1	4.49e-44	0.443318	0.296	0.109	8.66e-40	0
Gm2a	5.93e-44	0.666165	0.489	0.254	1.14e-39	0
Sdhc	7.45e-44	0.416007	0.29	0.107	1.44e-39	0
Hexb	7.66e-44	0.483001	0.358	0.15	1.48e-39	0
Pcna	7.99e-44	0.584581	0.427	0.201	1.54e-39	0
Med15	8.9e-44	0.556644	0.377	0.167	1.72e-39	0
Pcyt1a	2.4e-43	0.571948	0.256	0.088	4.63e-39	0
Nsf	3.54e-43	0.54522	0.318	0.126	6.83e-39	0
Osbpl8	4.92e-43	0.580459	0.355	0.154	9.48e-39	0
Emp1	5.8e-43	0.280318	0.35	0.138	1.12e-38	0
Sp140	7.55e-43	0.605107	0.484	0.249	1.46e-38	0
Fcgr3	1.12e-42	0.465137	0.582	0.305	2.15e-38	0
Lgals9	1.56e-42	0.435915	0.653	0.41	3e-38	0
Psmb4	1.59e-42	0.483127	0.64	0.394	3.07e-38	0
Etfa	1.65e-42	0.453187	0.271	0.099	3.18e-38	0
Isg15	2.16e-42	0.566473	0.885	0.733	4.15e-38	0
Tent2	2.17e-42	0.457296	0.313	0.123	4.18e-38	0
Hk2	2.21e-42	0.363454	0.257	0.086	4.26e-38	0
Tmsb10	3.35e-42	0.4759	0.862	0.622	6.46e-38	0
Ywhah	3.46e-42	0.494341	0.504	0.27	6.67e-38	0
Atp6v1e1	4.86e-42	0.640257	0.602	0.36	9.36e-38	0
Tlr13	1.18e-41	0.515247	0.396	0.179	2.27e-37	0
Atf6	1.33e-41	0.502513	0.307	0.121	2.56e-37	0
Tapbp	2.09e-41	0.582228	0.812	0.659	4.03e-37	0
Hif1a	2.96e-41	0.678889	0.566	0.336	5.71e-37	0
Ncstn	3.92e-41	0.365825	0.296	0.112	7.56e-37	0
Usp25	5.28e-41	0.671517	0.6	0.378	1.02e-36	0
Arf2	5.73e-41	0.400239	0.294	0.112	1.1e-36	0
St6galnac4	7.7e-41	0.545681	0.254	0.092	1.48e-36	0
Ssr3	1.1e-40	0.511482	0.437	0.213	2.13e-36	0
Copz1	1.11e-40	0.510854	0.347	0.15	2.14e-36	0
Slc39a1	1.18e-40	0.362744	0.378	0.165	2.26e-36	0
9530068E07Rik	1.98e-40	0.425438	0.321	0.132	3.82e-36	0
Rap1b	2e-40	0.65271	0.766	0.592	3.86e-36	0
Epsti1	3.11e-40	0.559956	0.568	0.342	6e-36	0
Plekho2	3.93e-40	0.569868	0.546	0.303	7.58e-36	0
Dbnl	4.42e-40	0.589094	0.458	0.24	8.51e-36	0
Bst1	5.06e-40	0.464221	0.481	0.234	9.75e-36	0
AA467197	5.93e-40	0.735783	0.575	0.344	1.14e-35	0
Rab5if	6.52e-40	0.501985	0.543	0.307	1.26e-35	0
Anxa7	7.13e-40	0.298349	0.372	0.162	1.37e-35	0
Vps26a	1.22e-39	0.471144	0.288	0.112	2.35e-35	0
Creb5	1.23e-39	0.319166	0.423	0.191	2.37e-35	0
Trafd1	1.67e-39	0.460827	0.693	0.431	3.22e-35	0
Stat2	4.4e-39	0.545802	0.6	0.365	8.48e-35	0
Hip1	5.86e-39	0.371951	0.25	0.089	1.13e-34	0
Rnf213	8.39e-39	0.578223	0.66	0.435	1.62e-34	0
Coro1c	9.88e-39	0.401633	0.416	0.198	1.9e-34	0
Wnk1	1.44e-38	0.689639	0.657	0.453	2.77e-34	0
Gpr137b	1.64e-38	0.439335	0.272	0.103	3.16e-34	0
Ucp2	2.46e-38	0.554441	0.818	0.661	4.75e-34	0
Ywhab	2.7e-38	0.432993	0.575	0.339	5.21e-34	0
Ranbp2	3.15e-38	0.657599	0.508	0.293	6.07e-34	0
Ube2l3	3.28e-38	0.502283	0.617	0.389	6.32e-34	0
Atp6v1c1	3.65e-38	0.467801	0.325	0.14	7.04e-34	0
Slc9a3r1	4.05e-38	0.52091	0.521	0.294	7.81e-34	0
Nrros	4.12e-38	0.6117	0.385	0.184	7.95e-34	0
Il18bp	7.81e-38	0.483783	0.421	0.203	1.51e-33	0
Xbp1	1e-37	0.460348	0.522	0.282	1.94e-33	0
Crybg1	1.35e-37	0.48672	0.272	0.105	2.59e-33	0
Mgst1	1.83e-37	0.385328	0.348	0.149	3.53e-33	0
Srsf2	2.58e-37	0.517863	0.598	0.362	4.97e-33	0
Pcbp1	5.6e-37	0.579134	0.631	0.403	1.08e-32	0
Rhog	6.2e-37	0.437657	0.583	0.341	1.19e-32	0
Ifnar1	8.1e-37	0.532495	0.31	0.134	1.56e-32	0
Bst2	8.5e-37	0.372157	0.824	0.635	1.64e-32	0
Lst1	8.98e-37	0.451286	0.523	0.278	1.73e-32	0
Tgm2	1.7e-36	0.543871	0.581	0.334	3.28e-32	0
Calr	2.26e-36	0.478788	0.564	0.335	4.36e-32	0
C3	2.27e-36	0.254487	0.396	0.183	4.37e-32	0
Capzb	2.56e-36	0.527059	0.74	0.539	4.93e-32	0
Ccr1	2.74e-36	0.36581	0.647	0.36	5.28e-32	0
Txndc9	3.47e-36	0.463674	0.393	0.192	6.69e-32	0
Oas1a	4.56e-36	0.362359	0.338	0.148	8.79e-32	0
Sem1	7.67e-36	0.424331	0.841	0.703	1.48e-31	0
Etv6	1.29e-35	0.465019	0.315	0.138	2.49e-31	0
Tpi1	1.41e-35	0.558222	0.343	0.158	2.72e-31	0
St3gal5	1.49e-35	0.551365	0.264	0.106	2.87e-31	0
Slfn4	1.54e-35	0.402614	0.748	0.451	2.97e-31	0
Dync1h1	1.66e-35	0.34451	0.429	0.211	3.2e-31	0
Usb1	1.78e-35	0.438567	0.269	0.106	3.43e-31	0
Elk3	4.74e-35	0.296542	0.286	0.115	9.14e-31	0
B4galt1	5.33e-35	0.601728	0.413	0.216	1.03e-30	0
Nptn	6.04e-35	0.510048	0.424	0.22	1.16e-30	0
Lasp1	1.09e-34	0.420223	0.504	0.282	2.09e-30	0
Morc3	1.1e-34	0.525311	0.532	0.315	2.13e-30	0
Cln3	1.15e-34	0.436447	0.311	0.134	2.22e-30	0
Psmb6	1.18e-34	0.503852	0.548	0.326	2.27e-30	0
Gpr35	1.18e-34	0.383765	0.299	0.125	2.27e-30	0
Gtf2f1	1.57e-34	0.30937	0.264	0.105	3.02e-30	0
Serp1	2.02e-34	0.628684	0.585	0.367	3.89e-30	0
Ndufb1-ps	2.29e-34	0.486257	0.728	0.554	4.41e-30	0
Twf2	6.5e-34	0.451768	0.346	0.163	1.25e-29	0
Selenot	9.25e-34	0.403989	0.424	0.224	1.78e-29	0
Pacsin2	1.3e-33	0.35378	0.255	0.101	2.51e-29	0
Irf2bp2	1.54e-33	0.57152	0.571	0.36	2.96e-29	0
Mir22hg	1.73e-33	0.375184	0.347	0.159	3.33e-29	0
Gga1	1.76e-33	0.458757	0.272	0.112	3.39e-29	0
Nus1	1.81e-33	0.402607	0.272	0.113	3.49e-29	0
Clta	2.22e-33	0.516244	0.689	0.49	4.27e-29	0
Psma7	2.98e-33	0.43944	0.684	0.477	5.74e-29	0
Katna1	3.14e-33	0.477368	0.259	0.106	6.05e-29	0
Psmb7	4.06e-33	0.424215	0.434	0.225	7.83e-29	0
Ap3s1	4.42e-33	0.454309	0.343	0.164	8.51e-29	0
Mafg	4.56e-33	0.429346	0.332	0.151	8.79e-29	0
Napsa	4.9e-33	0.532983	0.444	0.24	9.45e-29	0
Psme4	9.37e-33	0.422577	0.299	0.131	1.81e-28	0
Mrpl54	1.19e-32	0.313901	0.345	0.162	2.3e-28	0
Rpn1	1.23e-32	0.474741	0.272	0.114	2.37e-28	0
Tob2	1.4e-32	0.420414	0.275	0.115	2.69e-28	0
Ptpn6	1.61e-32	0.542706	0.52	0.307	3.11e-28	0
Pdia3	1.63e-32	0.393945	0.531	0.31	3.15e-28	0
Rap2c	3.06e-32	0.440664	0.49	0.272	5.89e-28	0
Dock10	3.22e-32	0.331859	0.477	0.265	6.2e-28	0
Cyth4	4.43e-32	0.506213	0.438	0.232	8.54e-28	0
Tnfaip8l2	5.6e-32	0.43654	0.284	0.122	1.08e-27	0
Cd52	5.83e-32	0.385361	0.857	0.622	1.12e-27	0
Ldlrap1	8.52e-32	0.493872	0.261	0.11	1.64e-27	0
Otub1	1.01e-31	0.412018	0.342	0.16	1.95e-27	0
Slirp	1.53e-31	0.263514	0.317	0.141	2.96e-27	0
Znhit1	1.63e-31	0.392707	0.369	0.18	3.14e-27	0
Tnfrsf1b	2.14e-31	0.467396	0.499	0.289	4.12e-27	0
Nipa2	2.56e-31	0.508632	0.388	0.203	4.94e-27	0
Capza1	3.47e-31	0.457562	0.492	0.285	6.69e-27	0
Ptafr	3.63e-31	0.250466	0.548	0.3	6.99e-27	0
2610001J05Rik	4.16e-31	0.439453	0.297	0.135	8.01e-27	0
H2-K1	4.3e-31	0.511794	0.96	0.934	8.29e-27	0
Arpc1b	4.4e-31	0.476858	0.815	0.673	8.47e-27	0
Arhgap17	4.67e-31	0.441658	0.331	0.155	9.01e-27	0
Casp8	5.8e-31	0.498175	0.479	0.28	1.12e-26	0
Rab5c	6.39e-31	0.38168	0.708	0.513	1.23e-26	0
Kdm7a	7.48e-31	0.613432	0.461	0.268	1.44e-26	0
Alas1	8.15e-31	0.483282	0.39	0.197	1.57e-26	0
Sod1	9.1e-31	0.425328	0.4	0.209	1.75e-26	0
Slc11a1	1.04e-30	0.500797	0.354	0.173	2.01e-26	0
Chmp2a	1.23e-30	0.43814	0.678	0.462	2.38e-26	0
Stxbp2	1.24e-30	0.362959	0.299	0.136	2.38e-26	0
Zfp91	1.31e-30	0.275249	0.459	0.25	2.53e-26	0
Cmc1	1.47e-30	0.395043	0.266	0.116	2.83e-26	0
Psmd13	1.76e-30	0.433533	0.413	0.221	3.4e-26	0
H2-M3	1.89e-30	0.465346	0.38	0.194	3.65e-26	0
Eif2ak2	1.92e-30	0.278635	0.359	0.173	3.7e-26	0
Atox1	2.08e-30	0.347782	0.7	0.489	4.02e-26	0
Dcp2	3.48e-30	0.327508	0.387	0.192	6.72e-26	0
Cpne2	3.74e-30	0.356885	0.271	0.115	7.2e-26	0
Rassf2	3.97e-30	0.48635	0.324	0.157	7.66e-26	0
Copa	4.46e-30	0.430222	0.351	0.173	8.6e-26	0
Prpf38a	4.54e-30	0.354866	0.267	0.116	8.75e-26	0
Degs1	5.3e-30	0.532922	0.348	0.173	1.02e-25	0
Ppp4c	6.39e-30	0.498775	0.384	0.203	1.23e-25	0
Morf4l2	8.92e-30	0.312127	0.379	0.19	1.72e-25	0
Oas3	9.32e-30	0.359934	0.51	0.291	1.8e-25	0
Manf	9.81e-30	0.365585	0.405	0.214	1.89e-25	0
Mob1a	1.04e-29	0.51122	0.467	0.275	2e-25	0
Pfkp	1.32e-29	0.487066	0.308	0.147	2.55e-25	0
Glmp	1.47e-29	0.355964	0.28	0.126	2.84e-25	0
Il10rb	1.5e-29	0.526201	0.472	0.273	2.89e-25	0
Trip12	1.54e-29	0.464913	0.493	0.295	2.96e-25	0
Taok3	1.88e-29	0.417973	0.302	0.142	3.63e-25	0
2900097C17Rik	1.9e-29	0.423761	0.326	0.158	3.67e-25	0
Gsdmd	2.13e-29	0.337303	0.303	0.139	4.11e-25	0
Psmd14	2.16e-29	0.363872	0.343	0.168	4.16e-25	0
Ehbp1l1	2.87e-29	0.408734	0.284	0.127	5.53e-25	0
Rpn2	3.22e-29	0.326801	0.342	0.167	6.21e-25	0
Atp6v0b	3.67e-29	0.400778	0.674	0.445	7.08e-25	0
Atp6v1d	3.79e-29	0.360295	0.421	0.227	7.3e-25	0
Wdfy1	4.11e-29	0.324837	0.325	0.156	7.91e-25	0
Creg1	8.29e-29	0.402495	0.352	0.177	1.6e-24	0
Trappc2l	8.82e-29	0.346562	0.257	0.11	1.7e-24	0
Ankfy1	9.78e-29	0.416704	0.318	0.153	1.88e-24	0
Mkrn1	1.3e-28	0.471741	0.545	0.344	2.51e-24	0
Arf3	1.31e-28	0.29204	0.346	0.17	2.53e-24	0
Gnb2	1.59e-28	0.375515	0.746	0.566	3.06e-24	0
Zfand5	1.85e-28	0.391103	0.655	0.444	3.57e-24	0
Lims1	2.2e-28	0.372437	0.467	0.268	4.24e-24	0
Rhob	2.43e-28	0.501121	0.327	0.162	4.68e-24	0
Trim25	2.74e-28	0.408863	0.52	0.314	5.28e-24	0
Rhbdf2	2.87e-28	0.352924	0.272	0.119	5.53e-24	0
AB124611	3.4e-28	0.363572	0.432	0.234	6.56e-24	0
Zfp207	5.5e-28	0.437489	0.388	0.209	1.06e-23	0
Rragc	5.68e-28	0.423195	0.286	0.132	1.09e-23	0
Eif4e	6.01e-28	0.362245	0.293	0.137	1.16e-23	0
Treml2	7.99e-28	0.398411	0.345	0.172	1.54e-23	0
Khdrbs1	8.85e-28	0.43148	0.432	0.239	1.71e-23	0
Aopep	9.28e-28	0.420002	0.282	0.132	1.79e-23	0
Szrd1	1.23e-27	0.276919	0.336	0.164	2.37e-23	0
Rnf34	2.92e-27	0.3624	0.316	0.154	5.63e-23	0
Iqgap1	3.61e-27	0.391548	0.781	0.607	6.95e-23	0
Atp6ap2	3.95e-27	0.370988	0.452	0.255	7.62e-23	0
Grb2	4.48e-27	0.507986	0.585	0.397	8.64e-23	0
Dynll1	4.53e-27	0.346892	0.608	0.401	8.73e-23	0
Ywhaz	6.17e-27	0.483723	0.708	0.563	1.19e-22	0
Man2b1	9.63e-27	0.482739	0.356	0.188	1.85e-22	0
Birc6	1.02e-26	0.506162	0.418	0.24	1.97e-22	0
Tank	1.34e-26	0.351985	0.297	0.142	2.58e-22	0
Ube2a	2.14e-26	0.399629	0.357	0.185	4.13e-22	0
H2afy	2.72e-26	0.477229	0.545	0.362	5.24e-22	0
Il10ra	3.43e-26	0.513991	0.344	0.18	6.61e-22	0
Sumo3	3.56e-26	0.312489	0.376	0.199	6.86e-22	0
Stx7	4.1e-26	0.343713	0.405	0.219	7.91e-22	0
Cap1	4.74e-26	0.452406	0.616	0.417	9.13e-22	0
Rnf4	6.25e-26	0.330579	0.318	0.16	1.2e-21	0
Arl6ip1	6.86e-26	0.524265	0.6	0.426	1.32e-21	0
Ly6e	7.02e-26	0.378121	0.895	0.846	1.35e-21	0
Riok3	7.05e-26	0.359862	0.498	0.304	1.36e-21	0
Gm42418	7.74e-26	0.472377	1	1	1.49e-21	0
Themis2	7.91e-26	0.302542	0.486	0.271	1.52e-21	0
Rnf19b	7.93e-26	0.394888	0.568	0.353	1.53e-21	0
Myd88	1.12e-25	0.344931	0.491	0.29	2.15e-21	0
2510039O18Rik	1.17e-25	0.372597	0.273	0.127	2.26e-21	0
Ccl6	1.17e-25	0.473444	0.473	0.266	2.26e-21	0
Ccdc25	1.62e-25	0.307907	0.274	0.128	3.13e-21	0
G3bp2	1.96e-25	0.437941	0.487	0.302	3.78e-21	0
Lamtor3	4.81e-25	0.321515	0.317	0.159	9.27e-21	0
Ap2a2	4.83e-25	0.403053	0.25	0.116	9.31e-21	0
Map7d1	5.21e-25	0.258666	0.364	0.19	1e-20	0
Smim3	8.03e-25	0.305568	0.277	0.13	1.55e-20	0
Rab32	8.26e-25	0.311028	0.28	0.131	1.59e-20	0
Ube2n	8.37e-25	0.286361	0.465	0.274	1.61e-20	0
Glud1	8.98e-25	0.346913	0.387	0.215	1.73e-20	0
Hspa5	9.53e-25	0.511145	0.682	0.527	1.84e-20	0
Anxa2	1.05e-24	0.327262	0.668	0.466	2.03e-20	0
Mapk1ip1l	2.41e-24	0.406163	0.329	0.172	4.65e-20	0
Rnf115	3.05e-24	0.443903	0.369	0.204	5.89e-20	0
Rab8b	3.09e-24	0.350848	0.423	0.244	5.96e-20	0
Por	3.5e-24	0.435395	0.308	0.156	6.74e-20	0
Ube2q1	3.83e-24	0.397342	0.387	0.216	7.39e-20	0
2310011J03Rik	4.39e-24	0.405662	0.306	0.155	8.46e-20	0
Snx6	4.7e-24	0.386372	0.287	0.143	9.07e-20	0
Adam10	4.75e-24	0.336783	0.298	0.148	9.15e-20	0
Vmp1	4.76e-24	0.447833	0.533	0.346	9.17e-20	0
Ugp2	5.43e-24	0.309022	0.26	0.121	1.05e-19	0
Stard3	6.17e-24	0.32783	0.277	0.133	1.19e-19	0
Nras	6.6e-24	0.32031	0.35	0.188	1.27e-19	0
Flii	9.11e-24	0.3026	0.33	0.169	1.76e-19	0
Scand1	1.42e-23	0.446983	0.697	0.544	2.74e-19	0
Prdx6	2.2e-23	0.430905	0.651	0.488	4.25e-19	0
Acaa1a	2.58e-23	0.261609	0.277	0.134	4.97e-19	0
Pgd	2.68e-23	0.37724	0.365	0.198	5.17e-19	0
Spop	3.13e-23	0.300588	0.456	0.274	6.03e-19	0
Nono	3.78e-23	0.420535	0.386	0.224	7.28e-19	0
Lypla2	4.57e-23	0.298607	0.275	0.134	8.82e-19	0
Necap2	4.96e-23	0.294061	0.364	0.198	9.55e-19	0
Ptbp3	5.16e-23	0.493949	0.648	0.492	9.95e-19	0
Caprin1	5.64e-23	0.319086	0.378	0.211	1.09e-18	0
Nckap1l	5.66e-23	0.372906	0.275	0.136	1.09e-18	0
Sec61a1	7.72e-23	0.289781	0.323	0.169	1.49e-18	0
Tspo	8.92e-23	0.294298	0.85	0.753	1.72e-18	0
Mvp	1.13e-22	0.274	0.438	0.26	2.17e-18	0
Clec5a	1.37e-22	0.32875	0.296	0.15	2.63e-18	0
Dazap2	1.63e-22	0.444476	0.733	0.593	3.14e-18	0
Rtn3	1.94e-22	0.421061	0.408	0.239	3.74e-18	0
Diaph1	1.98e-22	0.419755	0.533	0.353	3.81e-18	0
Ggh	2.27e-22	0.367948	0.261	0.127	4.37e-18	0
Pgk1	2.56e-22	0.33307	0.355	0.197	4.93e-18	0
Vav1	2.69e-22	0.303132	0.347	0.185	5.18e-18	0
Bmp2k	2.94e-22	0.313952	0.294	0.148	5.67e-18	0
Skap2	3.2e-22	0.385731	0.538	0.34	6.17e-18	0
Atp6ap1	3.7e-22	0.344431	0.354	0.194	7.12e-18	0
Gltp	5.68e-22	0.29569	0.334	0.181	1.1e-17	0
Map2k1	6.06e-22	0.285183	0.263	0.127	1.17e-17	0
Psma5	6.17e-22	0.317997	0.537	0.349	1.19e-17	0
Csnk2b	6.64e-22	0.324693	0.458	0.283	1.28e-17	0
Sirt2	9.4e-22	0.27191	0.306	0.159	1.81e-17	0
Rassf1	9.77e-22	0.261438	0.318	0.166	1.88e-17	0
H13	1.23e-21	0.300431	0.43	0.261	2.37e-17	0
Erp29	1.25e-21	0.431164	0.44	0.271	2.41e-17	0
Mbnl2	1.6e-21	0.262471	0.501	0.315	3.08e-17	0
Rnf114	1.9e-21	0.329243	0.504	0.319	3.66e-17	0
Ilrun	2.09e-21	0.26359	0.467	0.284	4.02e-17	0
Rnf130	2.45e-21	0.404862	0.395	0.227	4.72e-17	0
Cd300a	3.06e-21	0.30999	0.378	0.21	5.89e-17	0
Ypel5	5.16e-21	0.341809	0.396	0.229	9.94e-17	0
Tram1	9.69e-21	0.350322	0.345	0.196	1.87e-16	0
Cers6	9.89e-21	0.312337	0.32	0.169	1.91e-16	0
Cox7c	1.16e-20	0.317619	0.736	0.556	2.24e-16	0
Usp18	1.21e-20	0.309064	0.504	0.33	2.33e-16	0
Zbtb7a	1.7e-20	0.350693	0.346	0.198	3.29e-16	0
Sh3glb1	2.66e-20	0.369481	0.735	0.585	5.14e-16	0
Slfn5	2.7e-20	0.281033	0.776	0.61	5.21e-16	0
Cggbp1	4.12e-20	0.336791	0.496	0.321	7.95e-16	0
Arrb2	6.42e-20	0.410134	0.419	0.255	1.24e-15	0
Ndufb8	7.41e-20	0.268174	0.475	0.301	1.43e-15	0
Gabarap	9.57e-20	0.300406	0.8	0.679	1.84e-15	0
Bub3	1.31e-19	0.362807	0.313	0.176	2.52e-15	0
Psma6	1.37e-19	0.283808	0.511	0.335	2.63e-15	0
Cdc42	1.52e-19	0.330117	0.833	0.721	2.93e-15	0
Cox6b1	4.45e-19	0.29904	0.687	0.55	8.57e-15	0
Eif5b	5.6e-19	0.273788	0.367	0.219	1.08e-14	0
Med8	6.19e-19	0.337596	0.294	0.161	1.19e-14	0
Abcg1	6.55e-19	0.467112	0.327	0.19	1.26e-14	0
Pip4p1	7.29e-19	0.332331	0.262	0.136	1.41e-14	0
Sin3b	8.25e-19	0.250926	0.504	0.326	1.59e-14	0
Il6ra	9.02e-19	0.353293	0.327	0.184	1.74e-14	0
Ddx39b	9.02e-19	0.33165	0.389	0.234	1.74e-14	0
Cbl	9.02e-19	0.398486	0.426	0.269	1.74e-14	0
Sp100	9.93e-19	0.36825	0.657	0.497	1.91e-14	0
Tatdn2	1.11e-18	0.281185	0.27	0.143	2.14e-14	0
9-Sep	1.12e-18	0.388319	0.281	0.154	2.15e-14	0
Vcpip1	1.41e-18	0.255642	0.347	0.197	2.71e-14	0
Furin	1.41e-18	0.462073	0.526	0.368	2.72e-14	0
Plec	1.66e-18	0.251099	0.354	0.206	3.2e-14	0
Spg21	1.7e-18	0.317445	0.3	0.165	3.28e-14	0
Tmbim6	2.67e-18	0.261556	0.814	0.693	5.15e-14	0
Psmb2	3.09e-18	0.254421	0.535	0.353	5.95e-14	0
Rbm7	3.36e-18	0.289089	0.35	0.204	6.48e-14	0
Ppig	3.91e-18	0.262357	0.383	0.228	7.54e-14	0
Slc31a1	4.25e-18	0.285195	0.26	0.134	8.2e-14	0
Adar	4.38e-18	0.337381	0.357	0.212	8.45e-14	0
Hnrnph2	4.48e-18	0.309964	0.468	0.306	8.63e-14	0
Atp6v0e	4.52e-18	0.30464	0.657	0.495	8.7e-14	0
Vdac2	4.63e-18	0.267502	0.608	0.432	8.92e-14	0
Max	4.8e-18	0.376997	0.449	0.287	9.25e-14	0
Helz2	4.94e-18	0.270386	0.37	0.221	9.52e-14	0
Dhx9	6.29e-18	0.318269	0.311	0.174	1.21e-13	0
Erp44	6.79e-18	0.254315	0.272	0.145	1.31e-13	0
Mindy2	1.01e-17	0.262049	0.272	0.145	1.94e-13	0
Gdi2	1.01e-17	0.271807	0.477	0.313	1.95e-13	0
Cmpk2	1.08e-17	0.453342	0.472	0.326	2.08e-13	0
Chp1	1.2e-17	0.280843	0.31	0.176	2.31e-13	0
Ubr4	1.3e-17	0.314401	0.262	0.14	2.51e-13	0
Polr2k	1.4e-17	0.263178	0.358	0.211	2.71e-13	0
Api5	1.45e-17	0.283366	0.279	0.152	2.79e-13	0
C5ar1	1.69e-17	0.324787	0.483	0.308	3.25e-13	0
1600014C10Rik	2.01e-17	0.309859	0.432	0.269	3.87e-13	0
Ndufs8	2.06e-17	0.257192	0.283	0.156	3.97e-13	0
Arcn1	2.72e-17	0.312193	0.323	0.186	5.25e-13	0
Gapdh	4.93e-17	0.435137	0.745	0.637	9.5e-13	0
Sft2d1	5.32e-17	0.292611	0.283	0.156	1.03e-12	0
Snx3	6.12e-17	0.289568	0.534	0.376	1.18e-12	0
Lamtor1	9.42e-17	0.321105	0.433	0.28	1.82e-12	0
Tmem14c	1.03e-16	0.316464	0.428	0.274	1.99e-12	0
Psma1	1.4e-16	0.283915	0.427	0.272	2.69e-12	0
Prpf40a	1.51e-16	0.297171	0.39	0.242	2.92e-12	0
Arf6	1.72e-16	0.286141	0.453	0.294	3.32e-12	0
Tmed10	1.8e-16	0.262766	0.595	0.425	3.47e-12	0
D1Ertd622e	2.25e-16	0.28487	0.279	0.156	4.33e-12	0
Cyth1	2.85e-16	0.384739	0.289	0.17	5.5e-12	0
Poldip3	2.93e-16	0.297923	0.329	0.195	5.64e-12	0
Slc25a5	3.01e-16	0.254791	0.585	0.422	5.81e-12	0
Zyx	6.16e-16	0.471736	0.492	0.345	1.19e-11	0
Wwp2	6.28e-16	0.268199	0.293	0.166	1.21e-11	0
Rpl36al	6.32e-16	0.27922	0.683	0.493	1.22e-11	0
Sgk1	6.8e-16	0.646336	0.309	0.189	1.31e-11	0
Tap1	9.95e-16	0.27465	0.707	0.574	1.92e-11	0
Zmat2	1.31e-15	0.250386	0.321	0.191	2.53e-11	0
Bach1	1.33e-15	0.375527	0.34	0.208	2.56e-11	0
Tmem50a	1.62e-15	0.393927	0.516	0.366	3.12e-11	0
Eno1	1.63e-15	0.414109	0.424	0.283	3.15e-11	0
Pabpc1	1.66e-15	0.350123	0.669	0.49	3.19e-11	0
Rtf2	2.04e-15	0.267581	0.414	0.263	3.92e-11	0
Ncoa3	2.18e-15	0.367089	0.288	0.167	4.2e-11	0
Dleu2	2.48e-15	0.385391	0.273	0.156	4.78e-11	0
Sqstm1	2.54e-15	0.310851	0.485	0.333	4.89e-11	0
Csk	4.06e-15	0.320742	0.352	0.22	7.83e-11	0
Gak	4.57e-15	0.283932	0.263	0.15	8.8e-11	0
Jaml	6.06e-15	0.345244	0.27	0.154	1.17e-10	0
Akirin1	7.45e-15	0.295845	0.299	0.179	1.44e-10	0
Celf1	9.21e-15	0.288181	0.316	0.194	1.78e-10	0
Eif3d	1.47e-14	0.315134	0.305	0.183	2.82e-10	0
Irf2	2.05e-14	0.266587	0.593	0.438	3.94e-10	0
Zc3h7a	2.39e-14	0.29751	0.393	0.258	4.6e-10	0
Cisd2	4.76e-14	0.291998	0.327	0.202	9.17e-10	0
Utp3	5.29e-14	0.298424	0.262	0.154	1.02e-09	0
Wtap	7.89e-14	0.311677	0.325	0.203	1.52e-09	0
Cwc15	9.07e-14	0.262051	0.419	0.277	1.75e-09	0
Arhgap30	1.02e-13	0.352139	0.491	0.344	1.97e-09	0
Ldha	1.63e-13	0.267843	0.557	0.404	3.14e-09	0
Tet3	1.63e-13	0.254546	0.251	0.145	3.14e-09	0
Ptp4a2	1.65e-13	0.271127	0.626	0.469	3.18e-09	0
Ascc3	3.1e-13	0.298455	0.351	0.225	5.97e-09	0
Cd164	4.6e-13	0.259859	0.456	0.316	8.87e-09	0
Ppp1r18	6.78e-13	0.289809	0.517	0.37	1.31e-08	0
Malt1	9.75e-13	0.513252	0.351	0.233	1.88e-08	0
Cers2	1.48e-12	0.274671	0.319	0.203	2.86e-08	0
Tnpo1	2.18e-12	0.269822	0.271	0.166	4.2e-08	0
Hnrnpa2b1	5.09e-12	0.277975	0.664	0.516	9.82e-08	0
Aup1	5.81e-12	0.278261	0.274	0.17	1.12e-07	0
Prelid1	6.06e-12	0.262963	0.435	0.303	1.17e-07	0
Xrn2	6.1e-12	0.264414	0.424	0.296	1.18e-07	0
Dek	1.54e-11	0.323263	0.422	0.298	2.97e-07	0
Baz1a	3.43e-11	0.305242	0.325	0.21	6.62e-07	0
Arhgdib	4.74e-11	0.391302	0.645	0.535	9.14e-07	0
Cul3	8.17e-11	0.264141	0.349	0.235	1.58e-06	0
Stat1	8.99e-11	0.264397	0.682	0.56	1.73e-06	0
mt-Co1	6.12e-10	0.350518	0.883	0.874	1.18e-05	0
Sp3	7.49e-10	0.258699	0.319	0.216	1.44e-05	0
Prpf38b	1.72e-09	0.278072	0.404	0.288	3.31e-05	0
Cmtm7	1.42e-08	0.254146	0.284	0.194	0.00027455	0
Cxcl2	0	3.40349	0.94	0.257	0	1
Ccrl2	0	3.27625	0.945	0.281	0	1
Acod1	0	3.1368	0.817	0.22	0	1
Hcar2	0	2.95665	0.718	0.106	0	1
Csf1	0	2.89394	0.728	0.099	0	1
Ninj1	0	2.85785	0.88	0.242	0	1
Clec4d	0	2.31275	0.816	0.187	0	1
Tnfaip2	1.24e-306	2.41741	0.832	0.246	2.38e-302	1
Il1rn1	3.53e-303	2.0801	0.854	0.233	6.81e-299	1
Gm13822	3.55e-300	2.24496	0.591	0.087	6.84e-296	1
Ptafr1	2.35e-298	2.09002	0.811	0.233	4.54e-294	1
Fth1	3.53e-296	2.03959	0.999	0.909	6.8e-292	1
Il1b	8.69e-287	1.86384	0.874	0.234	1.67e-282	1
Mxd1	2.13e-286	2.15669	0.899	0.37	4.11e-282	1
Cd14	2.61e-281	2.32201	0.814	0.251	5.04e-277	1
Tyrobp	3.4e-277	1.69063	0.973	0.438	6.55e-273	1
Ccl3	1.66e-274	3.62408	0.596	0.1	3.19e-270	1
Atp6v0c1	3.08e-274	2.03491	0.958	0.59	5.93e-270	1
S100a9	7.51e-274	0.673495	0.824	0.156	1.45e-269	1
Il1a	3.06e-273	2.461	0.387	0.016	5.91e-269	1
Prdx5	4.16e-271	2.23258	0.94	0.53	8.01e-267	1
Msrb1	9.65e-271	1.80659	0.953	0.43	1.86e-266	1
Marcksl1	5.35e-268	2.38758	0.68	0.16	1.03e-263	1
S100a8	9.71e-266	0.724755	0.891	0.236	1.87e-261	1
Il1r2	1.69e-263	2.13866	0.777	0.212	3.26e-259	1
Asprv1	3.07e-258	2.33857	0.634	0.115	5.92e-254	1
Cebpb1	1.62e-256	1.61819	0.991	0.579	3.13e-252	1
Cd24a	1.91e-254	2.01594	0.823	0.277	3.68e-250	1
Nfkbia	3.82e-254	2.12012	0.945	0.654	7.36e-250	1
Srgn	1.69e-253	1.8217	0.98	0.757	3.26e-249	1
Gadd45b	1.41e-248	2.30153	0.742	0.22	2.72e-244	1
Rab15	1.4e-242	1.71738	0.327	0.009	2.69e-238	1
Clec4n	5.71e-240	2.24237	0.532	0.087	1.1e-235	1
Hdc	3.36e-236	1.98243	0.698	0.176	6.47e-232	1
Samsn1	6.58e-235	1.95724	0.72	0.223	1.27e-230	1
Cd9	5.36e-227	1.96697	0.841	0.346	1.03e-222	1
Retreg1	9.58e-224	1.64334	0.649	0.175	1.85e-219	1
Creb51	8.64e-222	1.84168	0.608	0.144	1.66e-217	1
Grina	2.46e-220	1.56689	0.914	0.458	4.74e-216	1
Slfn1	2.6e-219	1.73163	0.887	0.424	5.02e-215	1
Snx20	3.99e-219	1.71826	0.755	0.294	7.68e-215	1
Bcl2a1b	2.41e-218	1.94277	0.757	0.271	4.64e-214	1
Cd300lf1	1.26e-217	1.5523	0.894	0.361	2.44e-213	1
Skil	2.06e-213	1.69563	0.735	0.27	3.97e-209	1
Osgin1	3.33e-213	1.55273	0.381	0.034	6.43e-209	1
Ly6i	3.94e-212	2.42152	0.485	0.082	7.59e-208	1
Slfn41	1.49e-211	1.73218	0.9	0.413	2.87e-207	1
Smox	1.58e-211	1.773	0.571	0.132	3.04e-207	1
Tlr2	1.57e-207	1.9482	0.624	0.169	3.02e-203	1
Ralgds	8.33e-204	1.69959	0.491	0.087	1.61e-199	1
Tnf	7.18e-203	2.32471	0.443	0.067	1.38e-198	1
Trim30b	1.73e-202	1.58627	0.635	0.177	3.33e-198	1
Trem1	3.81e-201	1.56862	0.634	0.157	7.34e-197	1
Lyst	1.52e-199	1.86176	0.66	0.216	2.94e-195	1
Clec4e	1.04e-197	2.10455	0.692	0.217	2.01e-193	1
Ccr11	2.17e-197	1.48564	0.831	0.314	4.19e-193	1
Irak2	6.02e-195	1.62189	0.548	0.131	1.16e-190	1
Basp11	6.05e-193	2.17485	0.614	0.165	1.17e-188	1
Fcer1g1	1e-191	1.33007	0.961	0.47	1.93e-187	1
Fpr2	4.38e-189	1.98477	0.585	0.157	8.44e-185	1
Gm31718	2.78e-188	1.26474	0.335	0.03	5.35e-184	1
Bcl2a1a	2.59e-186	1.71022	0.484	0.094	5e-182	1
Resf1	2.79e-185	1.84381	0.863	0.472	5.37e-181	1
Fcgr41	1.49e-184	1.64079	0.756	0.294	2.88e-180	1
Cd44	4.63e-184	1.53998	0.822	0.377	8.92e-180	1
Ier3	5.85e-184	2.17223	0.788	0.342	1.13e-179	1
Ets2	7.99e-184	1.51353	0.752	0.289	1.54e-179	1
AA4671971	8.6e-184	1.90002	0.771	0.294	1.66e-179	1
Tnfaip3	1.83e-183	1.81892	0.763	0.329	3.52e-179	1
Csf3r	3.4e-182	1.16742	0.687	0.184	6.56e-178	1
C5ar11	5.29e-182	1.35536	0.723	0.246	1.02e-177	1
Ubc	1.81e-180	1.30843	0.958	0.768	3.49e-176	1
Fxyd5	1.38e-179	1.27522	0.948	0.633	2.66e-175	1
Rab7	1.59e-179	1.39317	0.871	0.481	3.06e-175	1
Pik3ap11	4.67e-179	1.54148	0.66	0.221	9e-175	1
Bri3	1.27e-178	1.65957	0.84	0.471	2.45e-174	1
N4bp1	2.49e-176	1.56748	0.776	0.356	4.8e-172	1
Snx10	3.24e-175	1.4463	0.697	0.261	6.24e-171	1
Rtp4	8.61e-173	1.35238	0.866	0.538	1.66e-168	1
Cd531	2.56e-172	1.33455	0.9	0.511	4.93e-168	1
Cd274	5.54e-171	1.69956	0.814	0.423	1.07e-166	1
Cxcr4	2.61e-170	1.78183	0.763	0.356	5.04e-166	1
E230032D23Rik	3.07e-170	1.36262	0.315	0.031	5.91e-166	1
Card19	7.74e-170	1.62397	0.716	0.302	1.49e-165	1
Snap23	3.37e-168	1.3275	0.634	0.211	6.49e-164	1
Ccl4	6.04e-167	2.74683	0.631	0.203	1.16e-162	1
Jdp2	8.16e-165	1.45588	0.533	0.142	1.57e-160	1
Clec5a1	1.87e-163	1.42996	0.475	0.104	3.59e-159	1
Ifi2071	6.97e-163	1.31985	0.777	0.292	1.34e-158	1
Oasl2	4.91e-162	1.42547	0.838	0.479	9.46e-158	1
Nfkbid	9.95e-162	1.59076	0.537	0.152	1.92e-157	1
Plk3	2.99e-157	1.7074	0.498	0.135	5.77e-153	1
Ffar2	5.91e-157	1.38328	0.274	0.022	1.14e-152	1
Fcgr31	6.8e-156	1.38124	0.701	0.275	1.31e-151	1
Dusp1	1.3e-155	1.37797	0.925	0.546	2.5e-151	1
Mcl1	1.88e-155	1.07916	0.962	0.699	3.63e-151	1
Rnf149	2.1e-155	1.34139	0.674	0.254	4.05e-151	1
Irf1	1.35e-154	1.51969	0.849	0.528	2.61e-150	1
Klhl6	6.96e-153	1.79766	0.6	0.218	1.34e-148	1
Arg2	6.73e-152	1.27593	0.467	0.106	1.3e-147	1
Nlrp3	1.44e-151	1.59095	0.482	0.121	2.77e-147	1
Dedd2	8.63e-151	1.47024	0.444	0.104	1.66e-146	1
Rsad21	1.59e-149	1.59189	0.86	0.494	3.06e-145	1
Ifi2041	1.71e-149	1.30988	0.883	0.476	3.3e-145	1
Ncf1	6.21e-148	1.51522	0.542	0.169	1.2e-143	1
Ccnl1	6.36e-146	1.33944	0.773	0.41	1.23e-141	1
Upp1	2.01e-145	1.56554	0.551	0.165	3.88e-141	1
Irgm1	4.51e-145	1.35708	0.865	0.55	8.68e-141	1
Ftl11	1.06e-144	1.37256	0.98	0.891	2.04e-140	1
Tmbim61	7.96e-144	1.01958	0.928	0.664	1.53e-139	1
Plek1	1.05e-142	1.44069	0.732	0.33	2.03e-138	1
Chil1	1.08e-140	1.34313	0.384	0.07	2.08e-136	1
Ncf4	2.77e-140	1.3161	0.625	0.245	5.34e-136	1
Mirt2	1.86e-139	1.26047	0.301	0.038	3.58e-135	1
Rab20	2e-139	1.37748	0.474	0.131	3.85e-135	1
Tnfrsf1b1	2.59e-139	1.3802	0.641	0.252	4.98e-135	1
Cyp4f18	1.42e-138	1.86568	0.7	0.312	2.73e-134	1
Vasp	3.49e-136	1.42077	0.709	0.368	6.72e-132	1
Mmp9	4.22e-135	1.41115	0.481	0.118	8.13e-131	1
Abr	8.85e-135	1.34214	0.538	0.186	1.71e-130	1
Plin21	5.29e-134	1.14975	0.854	0.425	1.02e-129	1
Pnrc1	7.91e-134	1.28829	0.809	0.463	1.52e-129	1
Cd33	3.02e-133	1.1947	0.565	0.174	5.81e-129	1
Dmxl2	8.34e-133	1.35622	0.451	0.118	1.61e-128	1
Isg20	8e-132	1.72433	0.707	0.364	1.54e-127	1
Lmnb1	3.3e-130	1.54238	0.563	0.203	6.36e-126	1
Zfp36	1.46e-129	1.33066	0.889	0.552	2.81e-125	1
Txn1	3.16e-129	1.22044	0.937	0.698	6.09e-125	1
Tgif1	5.25e-128	1.29827	0.568	0.214	1.01e-123	1
G0s2	1e-126	1.69481	0.46	0.115	1.93e-122	1
Snx18	2.59e-126	1.22549	0.597	0.235	4.99e-122	1
Arid5b	4.68e-126	1.28182	0.636	0.267	9.03e-122	1
H3f3b	1.13e-125	0.960869	0.986	0.916	2.19e-121	1
Egr1	4.38e-125	1.61135	0.531	0.168	8.45e-121	1
Slc7a11	5.61e-125	1.7956	0.475	0.14	1.08e-120	1
Litaf	3.46e-124	1.08547	0.795	0.418	6.66e-120	1
Ogfrl1	1.02e-123	1.25216	0.591	0.232	1.97e-119	1
Ptk2b	1.03e-123	1.24617	0.579	0.233	1.98e-119	1
Prnp	1.35e-123	1.62385	0.427	0.114	2.61e-119	1
Ccdc88b	4.57e-123	1.18613	0.44	0.123	8.8e-119	1
Gm19705	5.64e-123	1.05787	0.281	0.04	1.09e-118	1
Gbp5	3.33e-122	1.69635	0.697	0.366	6.42e-118	1
Nfkbiz	7.21e-121	1.56482	0.608	0.259	1.39e-116	1
Fbxl5	4.32e-120	1.31453	0.748	0.362	8.32e-116	1
Icam1	7.25e-120	1.56575	0.595	0.252	1.4e-115	1
Trib1	8.04e-120	1.28881	0.565	0.207	1.55e-115	1
Btg1	1.94e-119	1.01904	0.967	0.68	3.73e-115	1
Trim12a	3.26e-119	1.23426	0.667	0.324	6.29e-115	1
Slfn21	3.62e-119	1.01922	0.928	0.696	6.99e-115	1
Trim30c	1.35e-118	1.19996	0.324	0.063	2.6e-114	1
Gbp2	5.28e-118	1.2974	0.864	0.581	1.02e-113	1
Plekho21	6.39e-117	1.10296	0.648	0.278	1.23e-112	1
Gabarap1	1.05e-116	1.00043	0.915	0.65	2.03e-112	1
Dennd4a	7.36e-116	1.19651	0.66	0.289	1.42e-111	1
Cox17	3.14e-115	1.06726	0.793	0.477	6.06e-111	1
Klhdc4	1.33e-114	1.38745	0.407	0.111	2.57e-110	1
Tpd52	3.74e-114	1.08709	0.727	0.344	7.22e-110	1
Ier5	1.63e-113	1.20597	0.772	0.427	3.14e-109	1
Herc6	3.8e-113	1.37705	0.66	0.333	7.32e-109	1
Il1f9	4.78e-113	1.41748	0.298	0.051	9.22e-109	1
Sod2	6.3e-113	1.49632	0.672	0.342	1.21e-108	1
Pim1	4.07e-112	1.25061	0.87	0.599	7.84e-108	1
Mpeg11	4.84e-112	0.943088	0.781	0.336	9.33e-108	1
Csf2rb	6.58e-112	1.16499	0.564	0.218	1.27e-107	1
Socs1	7.27e-112	1.44022	0.685	0.357	1.4e-107	1
1700017B05Rik	9.54e-112	1.54454	0.461	0.152	1.84e-107	1
Cxcr2	1.45e-111	1.14977	0.482	0.133	2.8e-107	1
Gsr	1.6e-111	0.940149	0.723	0.308	3.08e-107	1
Isg151	1.84e-111	1.1907	0.927	0.723	3.55e-107	1
Itgam1	6.62e-111	1.08369	0.655	0.282	1.28e-106	1
Zbp1	9.01e-111	1.09255	0.856	0.618	1.74e-106	1
Klhl24	2.71e-109	1.30936	0.556	0.234	5.23e-105	1
Lilrb4a1	1.89e-108	1.01495	0.795	0.394	3.64e-104	1
Chmp4b	8.73e-107	0.854413	0.895	0.653	1.68e-102	1
Atp6v0b1	1.28e-106	1.08491	0.75	0.427	2.46e-102	1
Slc15a31	2.71e-106	1.08334	0.662	0.296	5.23e-102	1
Ctsd1	1.47e-105	1.19645	0.784	0.458	2.84e-101	1
Igsf6	2.36e-105	1.15304	0.469	0.159	4.55e-101	1
C31	4.67e-104	0.748242	0.491	0.16	9e-100	1
Ifit1	6.93e-104	1.40992	0.813	0.551	1.33e-99	1
Mapkapk2	5.55e-103	1.1708	0.579	0.26	1.07e-98	1
Csrnp1	1.11e-102	1.30339	0.66	0.331	2.14e-98	1
Arrdc4	2.29e-102	1.19525	0.445	0.148	4.41e-98	1
Sdcbp1	2.98e-102	0.853027	0.904	0.601	5.74e-98	1
Stfa2l1	7.46e-102	0.916453	0.451	0.121	1.44e-97	1
Ifitm1	1.05e-101	0.996336	0.565	0.194	2.03e-97	1
Gm20406	4.64e-101	1.2111	0.252	0.04	8.95e-97	1
Maff	1.12e-100	1.12134	0.374	0.101	2.15e-96	1
Ifi47	1.1e-99	1.15918	0.803	0.546	2.13e-95	1
Rab321	2.46e-98	1.08172	0.377	0.106	4.73e-94	1
Morrbid	5.96e-98	1.02606	0.338	0.084	1.15e-93	1
Rnf19b1	1.16e-97	1.14625	0.65	0.333	2.24e-93	1
Lcp2	2.6e-97	1.25716	0.594	0.295	5.02e-93	1
Lpcat2	4.4e-97	1.04798	0.406	0.122	8.49e-93	1
Gsap	3.21e-96	1.08673	0.411	0.132	6.19e-92	1
Plbd1	1.17e-95	1.61981	0.47	0.176	2.25e-91	1
P2ry13	3.54e-95	0.919711	0.265	0.049	6.83e-91	1
Iqsec1	3.97e-95	1.13655	0.427	0.147	7.66e-91	1
Id2	5.89e-95	1.31731	0.715	0.387	1.14e-90	1
Lilr4b1	4.74e-94	1.0035	0.717	0.354	9.14e-90	1
Slc31a21	8.99e-94	1.34463	0.455	0.166	1.73e-89	1
Parp14	3.8e-93	1.10182	0.76	0.476	7.33e-89	1
Chd7	4.8e-93	1.22708	0.579	0.283	9.24e-89	1
Fpr1	1.02e-92	1.00847	0.268	0.051	1.97e-88	1
Ezr	1.05e-92	0.999634	0.677	0.372	2.02e-88	1
Wfdc17	1.45e-92	1.30961	0.705	0.336	2.79e-88	1
Mirt1	4.08e-92	1.13075	0.4	0.123	7.86e-88	1
Slpi	5.92e-92	0.928995	0.553	0.207	1.14e-87	1
Neurl3	7.27e-92	1.11119	0.574	0.264	1.4e-87	1
Slc11a11	2.91e-91	0.915079	0.444	0.15	5.61e-87	1
Ddx60	3.33e-91	1.32266	0.564	0.273	6.41e-87	1
Entpd1	1.07e-90	1.02136	0.521	0.212	2.06e-86	1
Sgms2	1.93e-88	0.916967	0.263	0.052	3.72e-84	1
Cstdc4	2.61e-88	1.24554	0.365	0.095	5.03e-84	1
Trim30a	2.78e-88	0.946616	0.787	0.512	5.36e-84	1
Il18rap	1.55e-87	1.1243	0.494	0.196	2.99e-83	1
Gm211881	8.05e-87	1.01022	0.399	0.133	1.55e-82	1
Lst11	1.76e-86	1.02673	0.588	0.263	3.39e-82	1
Lcn2	2.18e-86	0.628553	0.682	0.307	4.19e-82	1
Mthfs	2.68e-86	0.919676	0.351	0.106	5.16e-82	1
Cd63	6.3e-86	1.06184	0.628	0.285	1.21e-81	1
Fmnl2	1.26e-85	0.919994	0.431	0.149	2.43e-81	1
Gcnt1	2.18e-85	0.990656	0.273	0.061	4.2e-81	1
Cxcl10	7.69e-85	2.15903	0.703	0.424	1.48e-80	1
Tlr131	1.27e-84	1.01663	0.446	0.167	2.45e-80	1
Pmaip1	2.13e-84	1.0389	0.328	0.091	4.1e-80	1
2310001H17Rik	5.85e-84	0.984136	0.412	0.146	1.13e-79	1
Cd300c21	3.24e-83	0.948626	0.472	0.177	6.24e-79	1
Fgl21	9.52e-83	1.16709	0.659	0.351	1.83e-78	1
Tnfrsf26	1.06e-82	0.918208	0.265	0.059	2.04e-78	1
Syk	2.15e-82	0.855303	0.573	0.259	4.14e-78	1
Dusp16	2.56e-82	0.973427	0.353	0.108	4.93e-78	1
Casp4	3.78e-82	1.0946	0.532	0.25	7.28e-78	1
Mefv	5.1e-82	0.911562	0.307	0.082	9.83e-78	1
Gng5	1.44e-81	0.776826	0.873	0.676	2.77e-77	1
Lcp1	7.11e-81	0.88673	0.785	0.484	1.37e-76	1
1600014C10Rik1	1.77e-80	0.971377	0.527	0.245	3.42e-76	1
Neat1	2.21e-80	1.00007	0.734	0.439	4.26e-76	1
Pxn	1.38e-79	0.840914	0.519	0.231	2.66e-75	1
Runx1	1.45e-79	0.969141	0.495	0.216	2.8e-75	1
Txnip	3.01e-79	0.835878	0.825	0.543	5.81e-75	1
Bhlhe40	4.97e-79	1.10502	0.482	0.197	9.57e-75	1
Cstb1	7.17e-79	1.40946	0.736	0.435	1.38e-74	1
Ski	8.43e-79	0.934611	0.462	0.194	1.62e-74	1
Inpp5d	1.67e-78	0.940294	0.597	0.309	3.22e-74	1
Irf21	3.17e-77	0.89509	0.687	0.414	6.11e-73	1
Themis21	3.43e-77	0.981738	0.547	0.256	6.61e-73	1
Slfn51	6.98e-77	0.987332	0.838	0.595	1.34e-72	1
Trem3	1.38e-76	0.779583	0.313	0.085	2.67e-72	1
Nudt4	3.13e-76	0.860479	0.438	0.164	6.03e-72	1
Rap2c1	2.07e-75	0.991741	0.534	0.262	3.99e-71	1
Junb	3.83e-75	0.813435	0.914	0.681	7.39e-71	1
Laptm51	4.61e-75	0.74005	0.871	0.562	8.89e-71	1
Nfe2l2	6.69e-75	0.994467	0.592	0.313	1.29e-70	1
Lsp1	8.86e-75	0.740503	0.728	0.424	1.71e-70	1
Tsc22d4	1.1e-74	1.13427	0.612	0.368	2.11e-70	1
Slc25a37	1.3e-74	0.944612	0.347	0.113	2.5e-70	1
Sirpb1b	3.13e-74	0.835691	0.358	0.117	6.04e-70	1
Acsl1	1.27e-73	1.26402	0.33	0.105	2.45e-69	1
Gpr351	8.69e-73	0.9049	0.346	0.114	1.68e-68	1
Sema4d	1.18e-72	1.13729	0.467	0.216	2.28e-68	1
Wfdc21	1.61e-72	0.580123	0.496	0.188	3.1e-68	1
Nampt1	1.98e-72	0.965404	0.705	0.411	3.81e-68	1
Cited2	4.18e-72	1.28239	0.473	0.218	8.05e-68	1
Cdk2ap2	3.41e-71	1.06652	0.599	0.331	6.57e-67	1
Parp10	3.53e-71	0.879526	0.523	0.253	6.79e-67	1
Fcgr2b1	1.21e-70	0.807047	0.554	0.25	2.34e-66	1
Eif1	1.59e-70	0.608937	0.972	0.869	3.06e-66	1
Scarb2	4.21e-70	0.827651	0.476	0.213	8.11e-66	1
Ehd1	4.44e-70	0.859262	0.542	0.258	8.55e-66	1
Pilra	8.8e-70	0.83426	0.354	0.118	1.7e-65	1
Cyba1	9.47e-70	0.714898	0.903	0.639	1.82e-65	1
Adipor1	9.66e-70	0.935443	0.596	0.327	1.86e-65	1
Oasl11	2.29e-69	1.05363	0.59	0.304	4.41e-65	1
Pnpla7	6.55e-69	0.950661	0.348	0.123	1.26e-64	1
Clec2d	2.53e-68	0.987408	0.753	0.521	4.88e-64	1
Ttc39b	3.27e-68	1.00731	0.456	0.21	6.3e-64	1
Rab11fip1	4.28e-68	0.84879	0.348	0.12	8.26e-64	1
Pygl	5e-68	0.774383	0.386	0.134	9.63e-64	1
Bst11	6.35e-68	0.979403	0.496	0.231	1.22e-63	1
Atp6v1g1	1.29e-67	0.75547	0.829	0.582	2.48e-63	1
Cotl11	1.44e-67	0.80859	0.706	0.425	2.78e-63	1
Oas31	1.85e-67	0.945157	0.549	0.282	3.56e-63	1
B2m1	4.65e-67	0.506061	0.998	0.971	8.95e-63	1
Cks2	5.06e-67	1.14851	0.332	0.112	9.74e-63	1
Cd521	1.5e-66	0.826565	0.881	0.617	2.9e-62	1
Jak2	3.26e-66	0.880372	0.523	0.268	6.29e-62	1
Slfn8	1.16e-65	0.92914	0.591	0.345	2.24e-61	1
Map1lc3b	1.21e-65	0.734538	0.772	0.541	2.33e-61	1
Gm19951	1.56e-65	1.38499	0.4	0.163	3.01e-61	1
Pdlim7	2.94e-65	0.790019	0.305	0.096	5.66e-61	1
Ifit21	1.6e-64	0.831138	0.713	0.429	3.08e-60	1
Ostf1	8.08e-64	0.788729	0.758	0.537	1.56e-59	1
Siglece	9e-64	0.839814	0.304	0.095	1.73e-59	1
Eif5	1.22e-63	0.938455	0.709	0.491	2.34e-59	1
Gbp7	1.47e-63	0.788498	0.741	0.49	2.84e-59	1
Ppp1r15a	1.78e-63	1.12689	0.487	0.242	3.43e-59	1
Cd1641	2.79e-63	0.866729	0.54	0.294	5.37e-59	1
Cpeb4	3.52e-63	1.20405	0.374	0.152	6.79e-59	1
Rasa2	8.33e-63	0.934245	0.329	0.12	1.6e-58	1
Birc3	1.53e-62	1.01054	0.511	0.27	2.95e-58	1
Fas	2.47e-62	0.746242	0.42	0.173	4.76e-58	1
Tut7	4.17e-62	0.915193	0.633	0.395	8.05e-58	1
Tiparp	1.37e-61	0.932479	0.468	0.224	2.64e-57	1
Lyn1	1.69e-61	0.782174	0.63	0.348	3.25e-57	1
Xaf1	2.13e-61	0.719615	0.777	0.547	4.1e-57	1
Trafd11	2.73e-61	0.821991	0.685	0.435	5.26e-57	1
Cflar	3.61e-61	0.883854	0.633	0.392	6.95e-57	1
Pnpla2	1.06e-60	0.810932	0.513	0.265	2.04e-56	1
Hp	3.85e-60	0.669127	0.6	0.287	7.42e-56	1
Klf10	4.24e-60	0.863847	0.372	0.15	8.18e-56	1
Cmpk21	5.92e-60	0.846923	0.573	0.3	1.14e-55	1
Atf3	1.43e-59	1.11926	0.429	0.189	2.76e-55	1
Pla2g71	1.59e-59	0.750648	0.661	0.346	3.07e-55	1
Rgs2	2.46e-59	0.903019	0.523	0.263	4.74e-55	1
H3f3a	5.57e-59	0.537073	0.959	0.809	1.07e-54	1
Frrs1	7.55e-59	0.88433	0.269	0.085	1.46e-54	1
Il10rb1	1.14e-58	0.830259	0.503	0.266	2.19e-54	1
Atp6v0e1	1.46e-58	0.822061	0.707	0.483	2.81e-54	1
Sqstm11	1.51e-58	0.844428	0.559	0.314	2.92e-54	1
Rabgef1	5.02e-58	0.779304	0.297	0.103	9.67e-54	1
Nmi	9.43e-58	0.734698	0.506	0.268	1.82e-53	1
Tgfbr1	3.55e-57	0.809948	0.312	0.113	6.85e-53	1
Stat11	4.68e-57	0.810502	0.764	0.539	9.01e-53	1
Apobr	5.41e-57	0.68287	0.295	0.1	1.04e-52	1
Fnip21	7.9e-57	1.15181	0.315	0.118	1.52e-52	1
Spi11	1.77e-56	0.548106	0.683	0.356	3.42e-52	1
Slc9a3r11	2.38e-56	0.834459	0.528	0.293	4.58e-52	1
Atox11	3.66e-56	0.970316	0.713	0.487	7.06e-52	1
Pnp1	3.74e-56	0.753868	0.729	0.446	7.22e-52	1
Ptpn61	1.17e-55	0.788961	0.548	0.301	2.25e-51	1
Il1rap	1.96e-55	0.749931	0.253	0.075	3.77e-51	1
Cd300a1	3.05e-55	0.809425	0.431	0.197	5.87e-51	1
Atp6v1e11	4.61e-55	0.740316	0.605	0.36	8.89e-51	1
Atp6v1f	9.11e-55	0.872245	0.697	0.485	1.76e-50	1
Scimp1	1.02e-54	0.88657	0.366	0.152	1.97e-50	1
Gns1	1.95e-54	1.00365	0.508	0.274	3.76e-50	1
B430306N03Rik	2.68e-54	0.799109	0.31	0.117	5.17e-50	1
Morc31	2.83e-54	0.807743	0.548	0.312	5.45e-50	1
Mien1	8.87e-54	0.830666	0.37	0.166	1.71e-49	1
Slc31a11	1.74e-53	0.800434	0.315	0.121	3.35e-49	1
Ddit3	2.82e-53	0.99151	0.391	0.183	5.44e-49	1
Tapbp1	4.58e-53	0.577491	0.862	0.647	8.83e-49	1
Mindy3	5.34e-53	1.02352	0.392	0.185	1.03e-48	1
Chka	5.84e-53	0.98889	0.285	0.101	1.13e-48	1
Rybp	6.89e-53	0.715674	0.324	0.127	1.33e-48	1
Trim12c	8.88e-53	0.850454	0.479	0.259	1.71e-48	1
Tra2a	6.98e-52	0.981079	0.589	0.384	1.35e-47	1
Ifit3	2.48e-51	0.82298	0.843	0.701	4.79e-47	1
Tagap	4.42e-51	1.40558	0.307	0.126	8.53e-47	1
Mdm2	6.12e-51	1.20077	0.441	0.229	1.18e-46	1
Pde4b	8.32e-51	1.01805	0.492	0.267	1.6e-46	1
Irf2bp21	1.35e-50	0.756824	0.592	0.356	2.61e-46	1
Igfbp6	2.08e-50	0.584513	0.283	0.096	4.01e-46	1
Zfp281	2.72e-50	0.821668	0.415	0.21	5.25e-46	1
Fuca2	3.08e-50	0.746982	0.298	0.115	5.93e-46	1
Fam49b1	6.12e-50	0.639694	0.726	0.49	1.18e-45	1
Hilpda	1.44e-49	1.19106	0.413	0.203	2.78e-45	1
Atp1b3	5.89e-49	1.04353	0.61	0.398	1.14e-44	1
Hexb1	8.43e-49	1.0128	0.346	0.154	1.62e-44	1
Efhd21	1.66e-48	0.5963	0.7	0.425	3.19e-44	1
Sh3bp21	1.79e-48	0.742568	0.317	0.13	3.45e-44	1
Rbpj1	6.7e-48	0.700307	0.425	0.212	1.29e-43	1
Ifrd1	8.67e-48	1.12508	0.462	0.254	1.67e-43	1
1810058I24Rik	8.98e-48	0.941453	0.503	0.308	1.73e-43	1
Igtp	2.98e-47	0.587593	0.68	0.45	5.75e-43	1
Stat21	5.78e-47	0.709241	0.59	0.369	1.11e-42	1
Rhoh	7.69e-47	0.942071	0.427	0.222	1.48e-42	1
Fosl2	1.57e-46	0.746967	0.499	0.271	3.03e-42	1
Sema4a	1.65e-46	0.843935	0.383	0.185	3.18e-42	1
Atp2b1	3.25e-46	0.883461	0.63	0.438	6.26e-42	1
Jmjd1c	3.49e-46	0.81186	0.504	0.3	6.73e-42	1
Syne1	6.81e-46	0.858565	0.277	0.105	1.31e-41	1
Lfng	9.05e-46	0.834898	0.366	0.177	1.74e-41	1
Taldo1	9.26e-46	0.71375	0.689	0.469	1.78e-41	1
Psme2	1.86e-45	0.636813	0.733	0.541	3.59e-41	1
Dazap21	2.64e-45	0.633071	0.79	0.579	5.09e-41	1
Mthfsl	3.66e-45	0.742881	0.321	0.142	7.05e-41	1
Alox5ap	3.71e-45	0.333763	0.659	0.351	7.15e-41	1
Atp6ap21	3.77e-45	0.812213	0.453	0.256	7.27e-41	1
Spata13	6.27e-45	0.868108	0.332	0.151	1.21e-40	1
Traf1	7.64e-45	0.995833	0.328	0.145	1.47e-40	1
Fgr	8.13e-45	0.594786	0.455	0.227	1.57e-40	1
Tctex1d2	9.77e-45	0.664868	0.292	0.115	1.88e-40	1
Tle3	1.51e-44	0.721359	0.414	0.211	2.91e-40	1
Leprotl1	1.51e-44	0.654749	0.514	0.31	2.92e-40	1
Skap21	3.18e-44	0.58758	0.566	0.334	6.13e-40	1
Arpp19	6.07e-44	0.556188	0.674	0.478	1.17e-39	1
Cdc42ep2	6.89e-44	0.601581	0.252	0.087	1.33e-39	1
Tmem1891	2.08e-43	0.802312	0.421	0.222	4.01e-39	1
Ube2b	2.31e-43	0.595539	0.635	0.44	4.46e-39	1
Gngt2	3.39e-43	0.917618	0.451	0.245	6.54e-39	1
Fnip1	3.65e-43	0.810426	0.33	0.152	7.03e-39	1
Bcl2l1	4.1e-43	0.561827	0.461	0.233	7.89e-39	1
Smim31	4.72e-43	0.693881	0.3	0.124	9.1e-39	1
Reep3	7.3e-43	0.681882	0.452	0.245	1.41e-38	1
Sdhaf1	8.8e-43	0.881268	0.318	0.142	1.7e-38	1
AI413582	9.11e-43	0.737122	0.31	0.138	1.76e-38	1
Nfil3	1.05e-42	0.727394	0.381	0.185	2.01e-38	1
Vav11	1.56e-42	0.766568	0.364	0.182	3.01e-38	1
Atf1	1.59e-42	0.766776	0.412	0.222	3.07e-38	1
Ctsz1	2.58e-42	0.45286	0.712	0.416	4.97e-38	1
Zc3h12a	2.85e-42	0.770978	0.29	0.123	5.49e-38	1
Tbrg1	4.9e-42	0.549471	0.484	0.276	9.44e-38	1
Picalm	9.26e-42	0.665442	0.713	0.516	1.78e-37	1
Samhd1	1.98e-41	0.747086	0.844	0.706	3.81e-37	1
Csf2ra1	2.95e-41	0.58384	0.47	0.247	5.68e-37	1
Fos	4.99e-41	0.766657	0.669	0.437	9.62e-37	1
Cers61	1.89e-40	0.732441	0.343	0.164	3.64e-36	1
Gab2	2.01e-40	0.561251	0.284	0.115	3.87e-36	1
Amn1	2.24e-40	0.694427	0.29	0.122	4.32e-36	1
Plaur	2.9e-40	0.77786	0.607	0.385	5.6e-36	1
Tmem38b	3.76e-40	0.573897	0.263	0.103	7.24e-36	1
Gla1	4.01e-40	0.817269	0.305	0.134	7.72e-36	1
Cln31	4.37e-40	0.711324	0.306	0.137	8.42e-36	1
Nfkbie	6.68e-40	0.714653	0.272	0.113	1.29e-35	1
Cd300ld	7.77e-40	0.598527	0.301	0.125	1.5e-35	1
Marcks1	7.98e-40	0.554971	0.714	0.45	1.54e-35	1
Fus	1.96e-39	0.587749	0.747	0.549	3.78e-35	1
Apbb1ip	2.26e-39	0.82284	0.503	0.321	4.35e-35	1
Plp2	4.39e-39	0.774573	0.342	0.166	8.46e-35	1
Klf61	4.88e-39	0.655348	0.736	0.508	9.4e-35	1
Ube2l61	6.24e-39	0.536955	0.519	0.295	1.2e-34	1
Mef2a	6.47e-39	0.673579	0.527	0.333	1.25e-34	1
Plac81	7.02e-39	0.73014	0.751	0.558	1.35e-34	1
Tnip1	8.12e-39	0.61589	0.301	0.134	1.57e-34	1
Usp181	1.43e-38	0.645148	0.531	0.324	2.76e-34	1
Gm5617	2.2e-38	0.615948	0.268	0.112	4.24e-34	1
Pag1	2.94e-38	0.666943	0.353	0.174	5.68e-34	1
Arrb21	3.38e-38	0.689788	0.438	0.251	6.51e-34	1
Nedd9	3.99e-38	0.514367	0.326	0.15	7.69e-34	1
Rnf341	8.05e-38	0.598371	0.324	0.153	1.55e-33	1
Rbm38	9.86e-38	0.732827	0.253	0.104	1.9e-33	1
Dtx3l	2.13e-37	0.59599	0.578	0.379	4.1e-33	1
Alas11	2.4e-37	0.611002	0.388	0.199	4.63e-33	1
Per1	3.52e-37	0.659582	0.428	0.244	6.79e-33	1
F101	1.08e-36	0.890856	0.324	0.152	2.07e-32	1
Rilpl2	1.3e-36	0.805184	0.267	0.114	2.51e-32	1
Fmnl1	2.16e-36	0.660908	0.431	0.254	4.16e-32	1
Sirpb1c1	2.5e-36	0.714633	0.387	0.201	4.82e-32	1
7-Mar	3.26e-36	0.693786	0.476	0.293	6.28e-32	1
Ifi2111	4.13e-36	0.431048	0.583	0.33	7.97e-32	1
Pglyrp1	4.64e-36	0.385974	0.391	0.185	8.94e-32	1
Cap11	5.07e-36	0.550673	0.614	0.418	9.78e-32	1
Abcg11	5.91e-36	0.668775	0.355	0.184	1.14e-31	1
Ssu72	8.47e-36	0.618698	0.502	0.326	1.63e-31	1
Ccdc861	1.12e-35	0.676771	0.309	0.148	2.17e-31	1
Zmiz1	1.25e-35	0.739907	0.438	0.262	2.4e-31	1
Il18bp1	1.68e-35	0.571946	0.4	0.21	3.24e-31	1
Malat1	1.75e-35	0.283133	0.995	0.754	3.36e-31	1
Trim30d	2.14e-35	0.643606	0.457	0.277	4.12e-31	1
Peli1	3.1e-35	0.810279	0.57	0.389	5.98e-31	1
Nfam1	3.38e-35	0.514837	0.386	0.194	6.52e-31	1
Tcirg11	3.94e-35	0.52509	0.429	0.232	7.59e-31	1
Hk31	5.28e-35	0.79875	0.284	0.128	1.02e-30	1
Zcchc2	5.39e-35	0.606349	0.317	0.155	1.04e-30	1
Creg11	6.5e-35	1.02435	0.347	0.179	1.25e-30	1
Trim251	8.86e-35	0.70162	0.505	0.319	1.71e-30	1
Gm12840	9.15e-35	0.812937	0.261	0.109	1.76e-30	1
Fndc3b	9.84e-35	0.552391	0.273	0.119	1.9e-30	1
Rhog1	1.04e-34	0.539915	0.547	0.352	2.01e-30	1
Ifi27l2a1	2.23e-34	0.695825	0.839	0.689	4.3e-30	1
Zfand51	2.61e-34	0.526756	0.661	0.444	5.04e-30	1
Rac2	2.63e-34	0.588336	0.634	0.429	5.06e-30	1
Pank2	2.64e-34	0.544685	0.284	0.131	5.08e-30	1
Mgat4a	3.77e-34	0.632036	0.261	0.115	7.27e-30	1
Wsb1	5.76e-34	0.62636	0.407	0.236	1.11e-29	1
Ptpn12	6.29e-34	0.443585	0.368	0.186	1.21e-29	1
Rab9	6.55e-34	0.722716	0.271	0.125	1.26e-29	1
Nlrc5	9.23e-34	0.656165	0.406	0.241	1.78e-29	1
Rel	1e-33	0.692624	0.356	0.189	1.94e-29	1
Ogfr1	1.38e-33	0.470929	0.537	0.339	2.66e-29	1
Usp251	1.43e-33	0.543501	0.577	0.386	2.75e-29	1
Crlf2	1.52e-33	0.527161	0.499	0.318	2.93e-29	1
Kpna4	1.69e-33	0.707393	0.425	0.26	3.26e-29	1
Btg2	2.8e-33	0.582976	0.661	0.453	5.39e-29	1
Gsk3a	2.86e-33	0.512432	0.321	0.163	5.51e-29	1
Vps4b	2.9e-33	0.671873	0.404	0.239	5.59e-29	1
Tbk1	2.98e-33	0.56166	0.361	0.194	5.74e-29	1
Map3k8	7.79e-33	0.689514	0.342	0.18	1.5e-28	1
Zfp787	7.96e-33	0.582927	0.263	0.119	1.53e-28	1
Vps54	8.46e-33	0.510359	0.37	0.2	1.63e-28	1
Mkrn11	9.29e-33	0.523596	0.529	0.349	1.79e-28	1
Ifit3b	1.26e-32	0.638255	0.593	0.406	2.43e-28	1
Nadk	2.07e-32	0.500589	0.38	0.204	3.98e-28	1
Olfr56	2.23e-32	0.481174	0.257	0.108	4.29e-28	1
Sem11	3.67e-32	0.440035	0.859	0.699	7.07e-28	1
Srsf5	3.71e-32	0.47179	0.832	0.659	7.15e-28	1
Ifih11	4.16e-32	0.578741	0.501	0.314	8.01e-28	1
Sat11	4.54e-32	0.493568	0.782	0.599	8.74e-28	1
Wwp21	4.78e-32	0.60863	0.313	0.161	9.22e-28	1
Noct1	5.19e-32	0.591131	0.328	0.163	9.99e-28	1
Cd47	6.85e-32	0.480062	0.832	0.714	1.32e-27	1
9930111J21Rik2	1.13e-31	0.65336	0.49	0.328	2.17e-27	1
Neu1	1.82e-31	0.65986	0.339	0.184	3.5e-27	1
Nab1	1.85e-31	0.55304	0.349	0.188	3.57e-27	1
Adssl11	2.68e-31	0.617106	0.274	0.13	5.16e-27	1
Sgpl11	2.7e-31	0.587098	0.306	0.153	5.21e-27	1
1810037I17Rik	3.65e-31	0.385844	0.68	0.51	7.04e-27	1
Adgre5	5.55e-31	0.555785	0.51	0.323	1.07e-26	1
Myd881	1.04e-30	0.580333	0.472	0.296	2e-26	1
Sp1401	1.22e-30	0.573226	0.436	0.263	2.35e-26	1
Tap11	1.53e-30	0.474548	0.746	0.565	2.95e-26	1
Gadd45a	1.82e-30	0.725284	0.271	0.122	3.52e-26	1
Dusp5	2.88e-30	0.720184	0.312	0.16	5.55e-26	1
Znrf1	3.75e-30	0.620581	0.353	0.196	7.22e-26	1
Nfkbib	3.85e-30	0.481657	0.293	0.146	7.43e-26	1
Gpcpd1	6.15e-30	0.352328	0.429	0.239	1.19e-25	1
Itch	6.7e-30	0.837941	0.35	0.201	1.29e-25	1
Irf9	1.01e-29	0.560203	0.491	0.328	1.94e-25	1
Grb21	1.13e-29	0.442783	0.581	0.399	2.18e-25	1
Tmem140	1.79e-29	0.425225	0.401	0.222	3.45e-25	1
Pfn11	2.17e-29	0.416247	0.934	0.809	4.19e-25	1
Igf1r	3.52e-29	0.675888	0.266	0.121	6.78e-25	1
Rin3	1.17e-28	0.550622	0.331	0.179	2.25e-24	1
Nr4a1	1.45e-28	0.574914	0.32	0.163	2.8e-24	1
Tnfrsf1a	1.5e-28	0.387536	0.534	0.335	2.89e-24	1
Aff1	1.85e-28	0.468642	0.352	0.197	3.57e-24	1
Tsc22d3	1.87e-28	0.81093	0.631	0.493	3.61e-24	1
Pip5k1c	3.02e-28	0.545446	0.328	0.181	5.81e-24	1
Zeb21	3.09e-28	0.420427	0.587	0.366	5.95e-24	1
Tarm11	3.21e-28	0.682284	0.251	0.116	6.19e-24	1
Suco	3.68e-28	0.630419	0.259	0.127	7.09e-24	1
Adprh	4.16e-28	0.479124	0.342	0.192	8.02e-24	1
Rbm471	4.4e-28	0.530396	0.31	0.16	8.48e-24	1
Bcl2a1d	4.55e-28	0.546766	0.264	0.126	8.77e-24	1
Pttg1	6.27e-28	0.512975	0.399	0.241	1.21e-23	1
Tapbpl	8.43e-28	0.515166	0.305	0.163	1.63e-23	1
Ptpn1	1.94e-27	0.623062	0.608	0.454	3.73e-23	1
Gm20559	2.95e-27	0.654464	0.494	0.344	5.69e-23	1
Gnaq	3.05e-27	0.570784	0.287	0.147	5.87e-23	1
Diaph11	3.09e-27	0.530837	0.524	0.356	5.96e-23	1
Furin1	4.31e-27	0.294859	0.56	0.36	8.3e-23	1
Lasp11	4.91e-27	0.612498	0.453	0.297	9.46e-23	1
Gbp9	5.49e-27	0.673663	0.389	0.243	1.06e-22	1
Gpr1411	5.63e-27	0.509884	0.308	0.157	1.09e-22	1
Sertad1	9.36e-27	0.563836	0.327	0.181	1.8e-22	1
Myo1f	1.66e-26	0.57864	0.291	0.155	3.21e-22	1
Prkcd1	1.97e-26	0.505331	0.45	0.28	3.8e-22	1
Psmb9	3.07e-26	0.438391	0.701	0.556	5.92e-22	1
Azi2	3.99e-26	0.550111	0.395	0.247	7.7e-22	1
Acap2	5.91e-26	0.488161	0.334	0.189	1.14e-21	1
Fem1c	6.23e-26	0.569133	0.257	0.129	1.2e-21	1
Oas2	7.13e-26	0.509601	0.333	0.187	1.37e-21	1
Tmbim4	8.12e-26	0.416507	0.517	0.359	1.56e-21	1
Nufip2	9.73e-26	0.56454	0.394	0.249	1.88e-21	1
Ifi35	1.04e-25	0.364558	0.559	0.388	2e-21	1
Bcl2l11	1.27e-25	0.67149	0.352	0.208	2.45e-21	1
Ddx58	1.51e-25	0.581358	0.432	0.287	2.9e-21	1
Slc43a21	1.69e-25	0.600366	0.314	0.174	3.25e-21	1
Sppl2a1	1.69e-25	0.521795	0.556	0.385	3.26e-21	1
Gna131	2.08e-25	0.491216	0.657	0.484	4e-21	1
Ddx3x	2.28e-25	0.523026	0.584	0.427	4.39e-21	1
Iqgap11	2.43e-25	0.407658	0.777	0.609	4.68e-21	1
Txnrd1	2.91e-25	0.531019	0.306	0.167	5.6e-21	1
Vsir	2.92e-25	0.539844	0.384	0.234	5.62e-21	1
Hexim1	2.97e-25	0.532357	0.285	0.15	5.72e-21	1
Ypel3	3e-25	0.570515	0.437	0.28	5.78e-21	1
Psenen	3.96e-25	0.517993	0.542	0.395	7.64e-21	1
Bach11	4.58e-25	0.507689	0.354	0.205	8.83e-21	1
Cnih4	4.82e-25	0.514513	0.415	0.266	9.29e-21	1
Dph3	6.81e-25	0.535675	0.367	0.228	1.31e-20	1
Ip6k1	8.14e-25	0.510193	0.299	0.164	1.57e-20	1
Cdc34	9.17e-25	0.490759	0.319	0.183	1.77e-20	1
Il10ra1	9.91e-25	0.577323	0.325	0.186	1.91e-20	1
Atp6v1c11	1.31e-24	0.714359	0.282	0.152	2.52e-20	1
Zc3hav1	1.56e-24	0.452042	0.54	0.39	3.01e-20	1
Rab8b1	1.94e-24	0.639098	0.396	0.252	3.75e-20	1
Lrrfip1	2.08e-24	0.512818	0.423	0.28	4.01e-20	1
Hck1	2.28e-24	0.460227	0.428	0.264	4.4e-20	1
Sla	2.48e-24	0.561951	0.461	0.302	4.78e-20	1
Hnrnpc	2.53e-24	0.567517	0.452	0.309	4.88e-20	1
Osm	2.7e-24	0.697163	0.311	0.17	5.21e-20	1
Supt4a	4.35e-24	0.499977	0.44	0.298	8.38e-20	1
Kdm6b	4.96e-24	0.586716	0.453	0.303	9.55e-20	1
Atp6v1a1	1.91e-23	0.56582	0.389	0.242	3.68e-19	1
Lrrfip2	2.07e-23	0.575245	0.278	0.152	3.99e-19	1
Usf2	3.14e-23	0.572926	0.379	0.243	6.06e-19	1
Gpsm3	4.96e-23	0.553739	0.481	0.338	9.55e-19	1
Ltb	5.7e-23	0.419457	0.376	0.218	1.1e-18	1
Dock101	8.25e-23	1.16101	0.4	0.287	1.59e-18	1
Dapp1	1.2e-22	0.657529	0.293	0.169	2.32e-18	1
Capg1	1.43e-22	0.534532	0.442	0.281	2.75e-18	1
Mylip	1.93e-22	0.516941	0.269	0.143	3.73e-18	1
Cd82	2.42e-22	0.459648	0.308	0.177	4.66e-18	1
Taf7	2.61e-22	0.538085	0.284	0.161	5.04e-18	1
Mllt6	2.65e-22	0.516146	0.28	0.158	5.11e-18	1
Tor1aip11	3.08e-22	0.439011	0.618	0.453	5.94e-18	1
Hipk1	4e-22	0.580317	0.491	0.357	7.71e-18	1
Eapp	4.52e-22	0.470388	0.358	0.228	8.72e-18	1
Cox8a	4.97e-22	0.346202	0.831	0.731	9.58e-18	1
Npepps	7.13e-22	0.473884	0.253	0.135	1.37e-17	1
Pycard1	7.75e-22	0.625989	0.441	0.302	1.49e-17	1
Stx11	8.03e-22	0.464037	0.293	0.165	1.55e-17	1
Cript	1.06e-21	0.371565	0.408	0.272	2.03e-17	1
Syf2	1.22e-21	0.405474	0.519	0.381	2.36e-17	1
Wipf1	1.36e-21	0.548068	0.44	0.313	2.62e-17	1
Tnrc6b	1.47e-21	0.622332	0.405	0.271	2.84e-17	1
Actn1	1.49e-21	0.266763	0.324	0.178	2.87e-17	1
Lamp21	1.71e-21	0.316437	0.653	0.456	3.3e-17	1
Mcemp1	1.9e-21	0.390067	0.329	0.186	3.66e-17	1
Cdc421	2.04e-21	0.302756	0.854	0.716	3.94e-17	1
Fes	2.05e-21	0.397864	0.328	0.19	3.96e-17	1
Rlf	3.44e-21	0.522621	0.294	0.172	6.64e-17	1
Rbm39	3.48e-21	0.378907	0.785	0.62	6.7e-17	1
Casp81	3.86e-21	0.490478	0.429	0.294	7.44e-17	1
Erbin	4.01e-21	0.365977	0.383	0.247	7.74e-17	1
Brd2	4.68e-21	0.418647	0.522	0.385	9.03e-17	1
Mir22hg1	4.88e-21	0.415915	0.303	0.171	9.41e-17	1
Scand11	5.61e-21	0.316077	0.706	0.543	1.08e-16	1
Adrb2	6.66e-21	0.460785	0.285	0.154	1.28e-16	1
Msn	7.71e-21	0.303633	0.815	0.687	1.49e-16	1
Ppp1r181	8.65e-21	0.479041	0.503	0.375	1.67e-16	1
Ramac	1.05e-20	0.407713	0.375	0.244	2.01e-16	1
Tbl1xr1	1.34e-20	0.553218	0.282	0.165	2.59e-16	1
Trim56	1.51e-20	0.488921	0.329	0.207	2.91e-16	1
Zfp36l1	1.79e-20	0.623147	0.583	0.452	3.46e-16	1
Nod1	3.94e-20	0.471386	0.252	0.135	7.6e-16	1
Nfkb2	4.61e-20	0.411864	0.272	0.153	8.88e-16	1
Wsb2	4.91e-20	0.393215	0.302	0.176	9.46e-16	1
Arid5a	5.44e-20	0.527607	0.435	0.306	1.05e-15	1
Glipr2	5.62e-20	0.403234	0.382	0.245	1.08e-15	1
Ndufb1-ps1	6.12e-20	0.343342	0.708	0.56	1.18e-15	1
Chmp2a1	6.51e-20	0.358904	0.621	0.478	1.26e-15	1
H2afj	6.56e-20	0.524382	0.538	0.409	1.27e-15	1
Ptbp31	1.75e-19	0.386107	0.638	0.495	3.38e-15	1
Il13ra1	1.95e-19	0.388794	0.311	0.182	3.75e-15	1
Arhgef2	2.13e-19	0.518433	0.303	0.188	4.11e-15	1
Ndufb9	2.6e-19	0.331159	0.583	0.451	5e-15	1
Csnk1e	2.67e-19	0.36006	0.307	0.182	5.15e-15	1
M6pr1	2.7e-19	0.49532	0.401	0.272	5.21e-15	1
H2-Q6	3.3e-19	0.416305	0.648	0.499	6.37e-15	1
Cggbp11	3.48e-19	0.357334	0.468	0.33	6.7e-15	1
Zfand3	3.72e-19	0.31012	0.35	0.224	7.18e-15	1
Gpbp1	4.53e-19	0.435024	0.367	0.247	8.73e-15	1
Ifnar2	5.47e-19	0.397928	0.447	0.32	1.05e-14	1
Psmb8	5.6e-19	0.295791	0.83	0.742	1.08e-14	1
Ube2d3	5.75e-19	0.313551	0.826	0.698	1.11e-14	1
Pstpip1	5.77e-19	0.47591	0.365	0.245	1.11e-14	1
Sf3b6	8.09e-19	0.411399	0.532	0.417	1.56e-14	1
Ppp1r10	1.18e-18	0.488228	0.29	0.178	2.27e-14	1
Mbnl21	1.67e-18	0.6072	0.445	0.331	3.22e-14	1
Coro1a	3.08e-18	0.32329	0.776	0.574	5.94e-14	1
Samd9l	5.04e-18	0.433806	0.528	0.406	9.7e-14	1
Pcf11	5.72e-18	0.464199	0.295	0.181	1.1e-13	1
Hmgb2	6.72e-18	0.282901	0.677	0.525	1.3e-13	1
Rsrp1	7.67e-18	0.566134	0.575	0.451	1.48e-13	1
Rtf21	8.04e-18	0.409393	0.387	0.271	1.55e-13	1
Nt5c31	8.29e-18	0.511717	0.366	0.244	1.6e-13	1
Ddx6	9.88e-18	0.413418	0.591	0.467	1.9e-13	1
Fam104a	1.09e-17	0.36844	0.391	0.271	2.1e-13	1
Tm6sf1	1.24e-17	0.463349	0.279	0.169	2.39e-13	1
Rnasel	1.34e-17	0.702855	0.25	0.146	2.58e-13	1
Plk2	1.44e-17	0.463533	0.286	0.164	2.77e-13	1
Cmip	1.61e-17	0.335714	0.3	0.185	3.11e-13	1
Lair11	1.75e-17	0.50949	0.279	0.161	3.37e-13	1
Dhrs7	1.87e-17	0.371721	0.288	0.168	3.61e-13	1
Daxx1	2.05e-17	0.504245	0.466	0.339	3.95e-13	1
Gripap1	2.42e-17	0.454684	0.257	0.152	4.67e-13	1
Ubald2	2.98e-17	0.509428	0.505	0.39	5.73e-13	1
Hnrnph21	3.2e-17	0.370711	0.44	0.315	6.16e-13	1
Gmfg	3.97e-17	0.387637	0.559	0.431	7.66e-13	1
Ifitm6	4e-17	0.580977	0.267	0.151	7.7e-13	1
Actr21	7.34e-17	0.28782	0.656	0.517	1.41e-12	1
Pdlim2	8.75e-17	0.285273	0.291	0.176	1.69e-12	1
Tug1	1.18e-16	0.483654	0.274	0.173	2.27e-12	1
Rsrc2	1.29e-16	0.405572	0.436	0.316	2.48e-12	1
Ncf21	1.37e-16	0.286929	0.463	0.307	2.65e-12	1
Tbc1d15	2.32e-16	0.402846	0.279	0.169	4.48e-12	1
Myo9b	3.25e-16	0.398014	0.253	0.153	6.26e-12	1
Atf4	3.79e-16	0.437898	0.533	0.415	7.31e-12	1
Hbp1	4.46e-16	0.416613	0.305	0.201	8.6e-12	1
Aurkaip1	4.83e-16	0.404244	0.415	0.31	9.3e-12	1
Lrrc251	5.67e-16	0.438299	0.32	0.202	1.09e-11	1
Oas1a1	6.49e-16	0.286336	0.273	0.166	1.25e-11	1
Itpr2	8.1e-16	1.34954	0.25	0.158	1.56e-11	1
Coro1c1	8.32e-16	0.318647	0.338	0.22	1.6e-11	1
Ascc31	1.01e-15	0.399782	0.336	0.229	1.95e-11	1
Pcgf5	1.33e-15	0.398028	0.359	0.247	2.56e-11	1
Crebrf	1.43e-15	0.512146	0.315	0.209	2.76e-11	1
Tgoln1	1.58e-15	0.454085	0.372	0.266	3.04e-11	1
Arfgef1	1.65e-15	0.429314	0.345	0.239	3.18e-11	1
Map2k3	2.01e-15	0.275266	0.304	0.191	3.88e-11	1
Rest	2.06e-15	0.465754	0.264	0.166	3.96e-11	1
Slc38a2	3.47e-15	0.571319	0.461	0.351	6.68e-11	1
Rnf1141	3.69e-15	0.317088	0.453	0.334	7.12e-11	1
Spag9	4.99e-15	0.333759	0.363	0.253	9.62e-11	1
Vcpip11	5.31e-15	0.455981	0.307	0.208	1.02e-10	1
Susd6	5.33e-15	0.33799	0.381	0.269	1.03e-10	1
Dok3	7.68e-15	0.405131	0.269	0.169	1.48e-10	1
Oga	1e-14	0.404803	0.325	0.221	1.93e-10	1
Atf7ip	1.18e-14	0.543532	0.322	0.221	2.28e-10	1
Ube2d2a	1.25e-14	0.298114	0.499	0.396	2.4e-10	1
Bax	1.61e-14	0.42066	0.462	0.357	3.1e-10	1
Cnppd1	1.68e-14	0.411194	0.291	0.193	3.23e-10	1
H2-Q10	2e-14	0.45488	0.256	0.158	3.86e-10	1
Dennd1b	2.25e-14	0.521003	0.321	0.222	4.33e-10	1
Ist11	3.45e-14	0.399251	0.363	0.255	6.65e-10	1
Tomm7	4.11e-14	0.258515	0.59	0.478	7.91e-10	1
Nub1	4.41e-14	0.368035	0.294	0.196	8.49e-10	1
Ubb	4.89e-14	0.34842	0.944	0.912	9.42e-10	1
Rnasek	5.92e-14	0.366728	0.517	0.416	1.14e-09	1
Treml21	6.73e-14	0.52306	0.282	0.189	1.3e-09	1
Pet100	7.05e-14	0.379433	0.323	0.228	1.36e-09	1
Lims11	7.96e-14	0.309163	0.396	0.288	1.53e-09	1
Tax1bp1	8.62e-14	0.260706	0.647	0.535	1.66e-09	1
Ep300	8.7e-14	0.430793	0.376	0.281	1.68e-09	1
Derl1	9.39e-14	0.379335	0.29	0.198	1.81e-09	1
Il15ra1	1.31e-13	0.453862	0.258	0.161	2.53e-09	1
Ubxn4	1.47e-13	0.376731	0.374	0.273	2.83e-09	1
Timm8b	1.61e-13	0.34219	0.283	0.188	3.11e-09	1
Tent5a1	2.09e-13	0.474766	0.354	0.245	4.03e-09	1
Sgms1	2.32e-13	0.391106	0.269	0.171	4.47e-09	1
Ifi2091	2.6e-13	0.345637	0.557	0.425	5e-09	1
Sun2	2.87e-13	0.466003	0.278	0.187	5.54e-09	1
Adipor2	3.04e-13	0.291895	0.294	0.195	5.86e-09	1
Raf1	3.87e-13	0.394668	0.325	0.227	7.46e-09	1
Idnk	4.08e-13	0.390891	0.306	0.213	7.87e-09	1
Hspa51	6.09e-13	0.252389	0.652	0.536	1.17e-08	1
Tab2	7.87e-13	0.465407	0.413	0.315	1.52e-08	1
Socs3	8.15e-13	0.396263	0.569	0.452	1.57e-08	1
Hectd1	8.93e-13	0.363963	0.427	0.329	1.72e-08	1
Cebpg	1.19e-12	0.429388	0.266	0.177	2.3e-08	1
Ago2	1.24e-12	0.597451	0.314	0.226	2.4e-08	1
Atp6v0d11	1.24e-12	0.327468	0.327	0.229	2.4e-08	1
Ilrun1	1.4e-12	0.263601	0.405	0.302	2.69e-08	1
Sh3bgrl3	1.41e-12	0.313817	0.845	0.747	2.71e-08	1
Larp4b	1.76e-12	0.518251	0.345	0.254	3.39e-08	1
Cyth41	2.04e-12	0.394528	0.351	0.256	3.94e-08	1
Arhgdib1	2.19e-12	0.261585	0.685	0.525	4.22e-08	1
Jun	2.45e-12	0.33356	0.529	0.391	4.73e-08	1
Epsti11	3.05e-12	0.305157	0.479	0.366	5.87e-08	1
Uba7	3.09e-12	0.325958	0.301	0.208	5.96e-08	1
Ptpre	3.41e-12	0.434502	0.294	0.199	6.57e-08	1
Trp53inp1	3.66e-12	0.533161	0.268	0.177	7.05e-08	1
Slc6a61	4.43e-12	0.339733	0.433	0.329	8.53e-08	1
Lamtor11	4.76e-12	0.27973	0.393	0.292	9.17e-08	1
Snf8	6.06e-12	0.290858	0.328	0.24	1.17e-07	1
Cd69	6.09e-12	1.1661	0.277	0.195	1.17e-07	1
Max1	1.28e-11	0.313944	0.399	0.301	2.47e-07	1
Rbm25	1.62e-11	0.372336	0.514	0.42	3.12e-07	1
Selplg	1.7e-11	0.291221	0.517	0.405	3.28e-07	1
Clk1	1.78e-11	0.359152	0.522	0.419	3.43e-07	1
Gcnt2	4.4e-11	0.278429	0.323	0.223	8.48e-07	1
Mitd1	6.12e-11	0.296629	0.323	0.234	1.18e-06	1
Mgst11	7.82e-11	0.478288	0.259	0.174	1.51e-06	1
Pgd1	8.9e-11	0.364413	0.304	0.215	1.72e-06	1
Tet2	9.43e-11	0.481179	0.304	0.223	1.82e-06	1
Ypel51	1.13e-10	0.272092	0.335	0.246	2.18e-06	1
Pum2	1.31e-10	0.295264	0.397	0.313	2.52e-06	1
Ankrd12	1.48e-10	0.419684	0.311	0.225	2.85e-06	1
Sap18	2.77e-10	0.253231	0.331	0.247	5.33e-06	1
Bin3	3.68e-10	0.300826	0.259	0.18	7.09e-06	1
Baz2b	1.71e-09	0.386694	0.311	0.235	3.29e-05	1
Rab8a	2.3e-09	0.269832	0.402	0.325	4.43e-05	1
1810026B05Rik	2.54e-09	0.359815	0.315	0.241	4.9e-05	1
Plgrkt	4.7e-09	0.432538	0.295	0.227	9.05e-05	1
Herc1	6.16e-09	0.366338	0.261	0.192	0.000118626	1
B4galt11	7.36e-09	0.303752	0.32	0.242	0.000141785	1
Zc3h7a1	9.85e-09	0.31344	0.345	0.271	0.000189865	1
Ccnl2	1.12e-08	0.271096	0.358	0.284	0.000214946	1
Scamp21	1.16e-08	0.27451	0.306	0.229	0.000223435	1
Cdk9	2.12e-08	0.264427	0.32	0.248	0.000409134	1
Metrnl1	2.58e-08	0.340507	0.287	0.209	0.000497098	1
Arhgap301	3.15e-08	0.351055	0.429	0.361	0.000606431	1
Cmtr1	4e-08	0.263518	0.252	0.185	0.000771759	1
Sell	4.82e-08	0.31011	0.462	0.365	0.000928575	1
Polr2a	5.35e-08	0.257462	0.33	0.259	0.00103035	1
Cux1	6.9e-08	0.278388	0.31	0.244	0.00132998	1
Mpp11	1.4e-07	0.340039	0.291	0.218	0.00270296	1
Ptpn22	2.43e-07	0.434944	0.306	0.232	0.00468455	1
BC005624	3.83e-07	0.292331	0.257	0.197	0.00737719	1
Tmem179b	4.06e-07	0.258942	0.253	0.194	0.0078215	1
Ripk1	5.21e-07	0.314717	0.288	0.225	0.0100341	1
Il17ra	1.31e-06	0.254158	0.303	0.238	0.0253254	1
Ly6c1	0	4.27357	0.965	0.131	0	2
Epas1	0	3.70254	0.797	0.081	0	2
Egfl7	0	3.51467	0.81	0.057	0	2
Adgrf5	0	3.36296	0.727	0.07	0	2
Ctla2a	0	3.27178	0.795	0.128	0	2
Ramp2	0	3.26608	0.702	0.055	0	2
Timp3	0	3.11669	0.703	0.086	0	2
Ly6a	0	3.10014	0.966	0.591	0	2
Cldn5	0	3.033	0.661	0.056	0	2
Slco2a1	0	2.84677	0.591	0.061	0	2
Tspan7	0	2.72111	0.544	0.047	0	2
Cd200	3.39e-300	2.95605	0.702	0.129	6.53e-296	2
Hpgd	5.24e-294	3.03058	0.529	0.048	1.01e-289	2
Sparc	3.06e-286	2.59952	0.695	0.121	5.9e-282	2
Fkbp1a	6.91e-286	3.28471	0.79	0.243	1.33e-281	2
Lyve1	4.83e-285	2.63555	0.556	0.057	9.31e-281	2
Gpihbp1	6.14e-283	2.77141	0.504	0.043	1.18e-278	2
Podxl	1.18e-267	2.64388	0.485	0.042	2.27e-263	2
Cav1	9.44e-260	2.59322	0.505	0.054	1.82e-255	2
Cdh5	7.88e-254	2.5588	0.508	0.053	1.52e-249	2
Pakap.1	2.95e-250	2.65773	0.579	0.09	5.69e-246	2
Cavin1	1.68e-242	2.57767	0.463	0.048	3.24e-238	2
Slc9a3r2	7.04e-241	2.43627	0.446	0.042	1.36e-236	2
Ace	5.66e-239	2.60926	0.511	0.063	1.09e-234	2
Ybx1	4.93e-236	2.58861	0.89	0.619	9.5e-232	2
Sema3f	1.28e-235	2.40729	0.439	0.041	2.47e-231	2
Rhoc	1.01e-234	2.81489	0.646	0.149	1.94e-230	2
Ifitm3	1.34e-232	1.62181	0.992	0.773	2.59e-228	2
Eng	5.83e-228	2.40958	0.47	0.053	1.12e-223	2
Tmem100	2.55e-225	2.53168	0.43	0.041	4.91e-221	2
Cavin2	3.47e-225	2.53387	0.425	0.041	6.69e-221	2
Cd34	9.3e-224	2.4635	0.426	0.042	1.79e-219	2
Tm4sf1	8.76e-219	2.43245	0.487	0.062	1.69e-214	2
Cyyr1	5.54e-218	2.29985	0.419	0.041	1.07e-213	2
Aqp1	8.76e-215	2.54516	0.405	0.037	1.69e-210	2
Rasip1	1.26e-212	2.4045	0.466	0.061	2.43e-208	2
Ecscr	2.3e-210	2.29512	0.429	0.047	4.44e-206	2
Ptprb	7.09e-210	2.40565	0.412	0.04	1.37e-205	2
Pecam1	2.39e-206	2.51563	0.565	0.118	4.61e-202	2
Calcrl	6.18e-203	2.3726	0.45	0.058	1.19e-198	2
Plvap	1.82e-198	2.32428	0.391	0.038	3.51e-194	2
Sptbn1	2.4e-198	2.78967	0.672	0.22	4.63e-194	2
Nkd1	1.43e-197	2.21112	0.357	0.03	2.75e-193	2
Lpl	1.22e-193	2.75303	0.488	0.081	2.34e-189	2
Acer2	6.15e-185	2.20765	0.37	0.038	1.18e-180	2
Krt80	3.85e-181	2.44379	0.43	0.067	7.42e-177	2
Esam	8.07e-180	2.02545	0.38	0.041	1.55e-175	2
Clic4	1.11e-179	2.29853	0.786	0.406	2.14e-175	2
Rtl8a	3.37e-172	2.27098	0.352	0.039	6.49e-168	2
Crip2	6.86e-172	2.11712	0.429	0.067	1.32e-167	2
Cd36	7.12e-169	2.28848	0.495	0.099	1.37e-164	2
Cav2	3.77e-165	2.19713	0.411	0.064	7.26e-161	2
Prx	4.33e-164	2.1378	0.3	0.025	8.35e-160	2
Sema3c	8.34e-164	2.19122	0.332	0.034	1.61e-159	2
Akap12	4.5e-158	2.33482	0.359	0.046	8.67e-154	2
Tinagl1	5.29e-157	1.94269	0.373	0.05	1.02e-152	2
Plpp1	1.21e-156	2.09968	0.36	0.047	2.33e-152	2
Clec14a	2.71e-156	2.00592	0.335	0.037	5.23e-152	2
Foxf1	2.79e-156	1.93409	0.329	0.036	5.38e-152	2
Nsg1	3.77e-156	1.92127	0.308	0.03	7.26e-152	2
Clic5	3.77e-156	2.1894	0.463	0.094	7.27e-152	2
Itm2b	2.82e-155	1.75008	0.892	0.843	5.43e-151	2
Icam2	4.35e-154	2.24648	0.402	0.068	8.38e-150	2
Acvrl1	7.39e-150	2.17301	0.426	0.082	1.42e-145	2
Cd93	1.02e-146	2.1994	0.443	0.089	1.96e-142	2
Adgrl4	2.1e-140	1.92908	0.318	0.039	4.05e-136	2
Ackr3	5.24e-134	1.99599	0.288	0.032	1.01e-129	2
Col4a1	7.25e-132	1.97995	0.411	0.079	1.4e-127	2
Gng11	2.15e-131	2.10767	0.376	0.07	4.15e-127	2
Car4	5.34e-128	1.99816	0.262	0.027	1.03e-123	2
Rapgef5	5.09e-123	1.81583	0.319	0.049	9.81e-119	2
Jcad	1.98e-121	1.76081	0.256	0.028	3.81e-117	2
Aldh2	1.1e-120	2.32376	0.547	0.209	2.12e-116	2
Bmpr2	1.34e-120	2.19333	0.456	0.127	2.59e-116	2
mt-Atp6	1.34e-119	1.22632	0.941	0.788	2.59e-115	2
Igfbp7	1.16e-118	2.67085	0.363	0.07	2.24e-114	2
Wars	1.18e-115	2.24336	0.494	0.166	2.28e-111	2
Jup	1.64e-112	1.70309	0.283	0.041	3.16e-108	2
Rhoj	8.82e-111	1.74688	0.269	0.036	1.7e-106	2
Sema7a	1.46e-110	1.85858	0.307	0.051	2.82e-106	2
Serinc3	3.37e-110	1.61211	0.797	0.688	6.5e-106	2
Arhgef12	7.92e-109	1.92627	0.342	0.072	1.53e-104	2
Myl6	1.36e-108	1.43561	0.831	0.793	2.62e-104	2
Ppp1r2	2.31e-108	2.2022	0.65	0.385	4.46e-104	2
Nfib	2.06e-107	1.67518	0.305	0.051	3.96e-103	2
Col4a2	3.44e-107	1.74804	0.329	0.061	6.64e-103	2
Mcam	6.54e-107	1.66588	0.312	0.054	1.26e-102	2
S100a16	3.64e-106	1.61696	0.309	0.054	7.02e-102	2
Heg1	4.13e-106	1.87096	0.321	0.062	7.96e-102	2
Gata2	1.86e-104	1.54151	0.257	0.035	3.58e-100	2
Thbd	6.2e-102	1.77948	0.274	0.043	1.2e-97	2
Lysmd2	2.33e-101	1.70729	0.283	0.048	4.5e-97	2
Ehd4	2.63e-100	2.11031	0.55	0.253	5.07e-96	2
Slc43a3	4.14e-99	1.72595	0.359	0.084	7.98e-95	2
S1pr1	2.66e-97	1.95866	0.463	0.158	5.12e-93	2
Fermt2	5.56e-97	1.64918	0.297	0.055	1.07e-92	2
Ece1	2.52e-96	1.81342	0.331	0.073	4.86e-92	2
Cebpd	1.45e-95	1.85377	0.561	0.249	2.8e-91	2
Itga1	4.75e-92	1.76611	0.269	0.046	9.16e-88	2
Plscr3	7.18e-92	1.72784	0.298	0.062	1.38e-87	2
Ccnd1	2.31e-90	2.05405	0.36	0.098	4.45e-86	2
Tuba1a	4.77e-89	1.97234	0.488	0.2	9.2e-85	2
Klhl5	9.4e-88	1.93355	0.368	0.108	1.81e-83	2
Rras	1.82e-86	1.84544	0.38	0.116	3.5e-82	2
Cltb	1.57e-83	1.794	0.374	0.115	3.03e-79	2
Flt1	2.41e-83	1.84101	0.383	0.119	4.65e-79	2
Cdkn1a	5.81e-83	1.61806	0.66	0.411	1.12e-78	2
Emp2	1.13e-82	1.74005	0.256	0.046	2.19e-78	2
Iigp1	2.02e-79	1.50138	0.606	0.31	3.89e-75	2
H2-T22	4.78e-79	1.58281	0.722	0.641	9.21e-75	2
Bst21	1.12e-76	1.24478	0.778	0.656	2.16e-72	2
Selenop	4.68e-75	2.04484	0.402	0.151	9.02e-71	2
Tmem176a	2.03e-72	1.40707	0.377	0.12	3.92e-68	2
Id3	1.62e-70	1.45735	0.278	0.067	3.13e-66	2
mt-Cytb	2.16e-70	1.17552	0.783	0.628	4.17e-66	2
Cd74	5.74e-69	0.965686	0.657	0.36	1.11e-64	2
Ctnna1	8.57e-67	1.68834	0.373	0.14	1.65e-62	2
Gm424181	1.31e-66	0.42174	1	1	2.53e-62	2
mt-Co2	1.17e-65	0.883384	0.892	0.828	2.26e-61	2
H2-D1	3.46e-65	0.722118	0.954	0.958	6.67e-61	2
Emp11	2.12e-64	1.68808	0.384	0.146	4.1e-60	2
Rdx	1.45e-60	2.10614	0.385	0.166	2.8e-56	2
Tmem176b	8.73e-60	1.33734	0.368	0.133	1.68e-55	2
Hopx	1.02e-57	1.51657	0.443	0.221	1.96e-53	2
Ptma	1.05e-57	0.951491	0.831	0.795	2.02e-53	2
Adam15	1.45e-56	1.54715	0.273	0.083	2.8e-52	2
Csrp1	1.1e-55	1.32898	0.401	0.168	2.13e-51	2
Pdlim1	3.21e-52	1.47832	0.267	0.085	6.18e-48	2
Anxa3	1.43e-51	1.04875	0.333	0.121	2.76e-47	2
Tpm4	2.59e-49	1.63553	0.54	0.384	4.99e-45	2
Tcf4	6.78e-48	1.62203	0.376	0.178	1.31e-43	2
Itgb1	7.43e-47	1.59115	0.46	0.273	1.43e-42	2
Mxd4	1.28e-42	1.54101	0.304	0.128	2.46e-38	2
Pim3	2.24e-42	1.50735	0.267	0.1	4.31e-38	2
Ppia	4.47e-42	0.815242	0.782	0.794	8.61e-38	2
Myl12a	5.42e-42	1.25806	0.613	0.549	1.04e-37	2
mt-Nd2	8.1e-42	1.14834	0.624	0.466	1.56e-37	2
Gnai2	3.38e-41	0.99883	0.709	0.74	6.51e-37	2
Hsp90ab1	9.96e-40	1.21816	0.636	0.542	1.92e-35	2
Ccdc85b	3.29e-38	1.43187	0.27	0.112	6.35e-34	2
Tubb2a	4.63e-35	1.30099	0.256	0.102	8.93e-31	2
Selenof	4.08e-34	1.36837	0.505	0.399	7.86e-30	2
mt-Nd4	8.69e-34	1.05073	0.648	0.571	1.67e-29	2
Selenow	1.02e-33	0.937534	0.613	0.52	1.97e-29	2
Tubb5	4.95e-33	1.28683	0.482	0.352	9.55e-29	2
AY036118	8.21e-33	0.746432	0.768	0.807	1.58e-28	2
Carhsp1	1.36e-32	1.45637	0.38	0.228	2.61e-28	2
Id1	6.43e-32	1.31323	0.338	0.176	1.24e-27	2
H2-T23	1.87e-30	1.12199	0.667	0.732	3.61e-26	2
Ucp21	4.23e-30	0.924432	0.691	0.695	8.15e-26	2
Qk	1.91e-29	1.51524	0.477	0.374	3.68e-25	2
H2-Ab1	4.37e-29	0.436387	0.397	0.199	8.43e-25	2
mt-Co3	6.35e-29	0.544878	0.852	0.79	1.22e-24	2
Klf4	8.3e-29	1.30564	0.281	0.135	1.6e-24	2
BC028528	1.08e-28	1.2879	0.264	0.127	2.07e-24	2
Psmb81	2.55e-28	0.825855	0.714	0.769	4.92e-24	2
Gnb1	5.29e-27	1.26283	0.556	0.533	1.02e-22	2
Galnt1	1.14e-26	1.56338	0.295	0.163	2.2e-22	2
mt-Nd1	1.69e-25	0.942475	0.596	0.524	3.25e-21	2
Gnas	8.29e-25	1.11893	0.584	0.607	1.6e-20	2
Tpm3	1.64e-24	1.05079	0.647	0.726	3.16e-20	2
Tagln2	2.68e-23	0.965894	0.539	0.475	5.16e-19	2
H2-Q4	3.02e-23	1.04036	0.589	0.595	5.82e-19	2
Gbp3	3.06e-23	1.24937	0.46	0.362	5.89e-19	2
Nme2	7e-23	0.907321	0.561	0.506	1.35e-18	2
Mapk3	2.44e-22	1.2859	0.329	0.212	4.71e-18	2
Tspo1	4.49e-22	0.676668	0.734	0.78	8.64e-18	2
Eef1a1	6.85e-22	0.399154	0.89	0.841	1.32e-17	2
Ifitm2	8.55e-22	0.582098	0.689	0.564	1.65e-17	2
Qsox1	1.02e-20	1.15755	0.287	0.167	1.97e-16	2
Uqcrb	1.02e-20	1.24888	0.442	0.366	1.97e-16	2
Tgm21	1.16e-20	0.822542	0.487	0.368	2.23e-16	2
Gbp21	3.32e-20	0.645593	0.695	0.63	6.39e-16	2
Xdh	5.91e-19	1.067	0.47	0.39	1.14e-14	2
Gbp6	6.56e-19	1.33218	0.333	0.227	1.26e-14	2
Lamp11	1.11e-17	0.975241	0.532	0.507	2.15e-13	2
Pttg1ip	1.14e-17	1.33509	0.315	0.215	2.2e-13	2
Anxa21	1.53e-17	0.833142	0.554	0.501	2.96e-13	2
Gpr146	2.14e-17	1.26128	0.271	0.168	4.12e-13	2
Ubb1	2.21e-17	0.336569	0.9	0.922	4.27e-13	2
Gbp4	9.06e-17	1.01092	0.436	0.353	1.75e-12	2
Lmna	1.42e-16	0.855644	0.29	0.178	2.74e-12	2
Hspa81	2.39e-16	0.561332	0.688	0.73	4.6e-12	2
Sptan1	8.92e-16	1.29969	0.284	0.191	1.72e-11	2
Elob	9.96e-16	0.899923	0.589	0.671	1.92e-11	2
Chchd2	9.92e-15	0.739379	0.633	0.761	1.91e-10	2
Rap1a	1.6e-14	1.1942	0.457	0.449	3.09e-10	2
Rab11a	3.07e-14	1.18002	0.398	0.346	5.92e-10	2
Aldoa	6.07e-14	1.14991	0.45	0.43	1.17e-09	2
Rhoa	1.15e-13	0.79011	0.624	0.765	2.21e-09	2
Clic1	1.84e-13	0.843907	0.612	0.733	3.56e-09	2
Cd24a1	1.87e-13	0.783546	0.467	0.377	3.61e-09	2
mt-Co11	2.71e-13	0.303359	0.89	0.873	5.22e-09	2
Ahnak1	5.02e-12	0.84117	0.423	0.364	9.68e-08	2
Rpl3	5.68e-12	0.294162	0.644	0.541	1.09e-07	2
Cyb5r3	5.74e-12	1.35743	0.257	0.181	1.11e-07	2
Phf11d1	2.61e-11	0.874929	0.342	0.261	5.02e-07	2
Sec62	3.6e-11	1.30198	0.38	0.343	6.94e-07	2
Tmem167	5.8e-11	0.250912	0.204	0.389	1.12e-06	2
Lars2	8.21e-11	0.654838	0.627	0.726	1.58e-06	2
Calm11	1.87e-10	0.325126	0.727	0.816	3.61e-06	2
Hnrnpd	2.16e-10	0.274837	0.236	0.436	4.17e-06	2
Rab5c1	4.1e-10	0.876153	0.509	0.563	7.9e-06	2
Hnrnpa3	4.18e-10	0.92615	0.515	0.575	8.05e-06	2
Rps6	4.3e-10	0.434108	0.682	0.716	8.29e-06	2
Taok1	4.55e-10	0.250787	0.152	0.295	8.77e-06	2
Hsp90b11	4.66e-10	1.06526	0.387	0.346	8.98e-06	2
Lrg1	4.73e-10	0.869305	0.322	0.236	9.12e-06	2
Ly6e1	9.07e-10	0.40633	0.781	0.871	1.75e-05	2
Calr1	9.25e-10	0.940807	0.406	0.379	1.78e-05	2
Msn1	1.01e-09	0.732149	0.615	0.732	1.94e-05	2
Tubb4b	1.28e-09	1.06484	0.304	0.243	2.48e-05	2
Cox7b	1.5e-09	0.302997	0.211	0.384	2.89e-05	2
H2-Q7	1.61e-09	0.566801	0.639	0.719	3.09e-05	2
Cenpb	1.71e-09	1.24057	0.262	0.201	3.3e-05	2
Lgals91	3.29e-09	0.881368	0.46	0.463	6.33e-05	2
Sri	3.93e-09	0.265683	0.229	0.408	7.57e-05	2
Canx	4.95e-09	1.01414	0.339	0.295	9.54e-05	2
Cwc151	5.77e-09	0.258859	0.18	0.331	0.000111169	2
Ywhah1	5.87e-09	0.312249	0.195	0.343	0.000113065	2
Fis1	9.65e-09	0.293811	0.301	0.526	0.000186006	2
Purb	1.42e-08	0.433995	0.188	0.338	0.000274562	2
Raly	1.43e-08	0.28027	0.198	0.357	0.000276518	2
Nsa2	1.85e-08	0.274754	0.222	0.388	0.00035713	2
Tomm20	2.91e-08	0.256958	0.269	0.457	0.000561453	2
Ndufa7	3.15e-08	0.292794	0.297	0.513	0.000607202	2
Vim1	3.38e-08	0.387307	0.615	0.583	0.000651468	2
Ndufc2	6.49e-08	1.07595	0.297	0.254	0.00125119	2
Dnaja2	7.57e-08	0.32967	0.174	0.316	0.00145926	2
Man2a11	9.3e-08	0.264384	0.149	0.272	0.00179313	2
Psmb101	1.02e-07	0.768654	0.487	0.512	0.00195987	2
Gapdh1	1.12e-07	0.578958	0.577	0.676	0.0021674	2
Ddx39b1	1.15e-07	0.27365	0.159	0.287	0.00221135	2
Srp14	1.78e-07	0.330989	0.245	0.422	0.00342095	2
Parp9	1.85e-07	0.378154	0.226	0.389	0.00357158	2
Dynll11	1.96e-07	0.819421	0.442	0.445	0.00377249	2
Hint1	2.43e-07	0.813075	0.451	0.471	0.00468282	2
Laptm4a	2.62e-07	0.945728	0.444	0.489	0.00504261	2
Snrpd3	2.76e-07	0.282706	0.139	0.25	0.00531965	2
Atp5f1	2.92e-07	0.290706	0.284	0.482	0.00562035	2
Eif5b1	3.28e-07	0.350477	0.152	0.269	0.00633083	2
Tmem234	4.1e-07	0.319311	0.239	0.397	0.00789621	2
Arf4	5.11e-07	0.299217	0.302	0.501	0.00985054	2
Hnrnpdl	5.22e-07	0.272455	0.231	0.386	0.0100658	2
Hnrnpab	5.46e-07	0.26843	0.21	0.355	0.0105274	2
Ctnnb1	6.1e-07	1.09937	0.37	0.359	0.0117628	2
Ilrun2	6.98e-07	0.373591	0.201	0.346	0.01345	2
Midn	7.19e-07	0.297564	0.153	0.268	0.0138584	2
Csde1	7.36e-07	0.319129	0.308	0.512	0.0141934	2
Cd91	8.41e-07	0.415988	0.491	0.441	0.0162074	2
Cflar1	1.36e-06	0.260977	0.29	0.47	0.0261453	2
Micos13	1.65e-06	0.372771	0.158	0.273	0.0318246	2
Eif3k	1.95e-06	0.301856	0.28	0.465	0.0376178	2
Ndufa13	2.1e-06	0.365616	0.27	0.447	0.0405402	2
Mbd2	2.31e-06	1.00851	0.425	0.477	0.0445212	2
Zfand31	2.35e-06	0.383266	0.155	0.268	0.0451937	2
Selenot1	2.75e-06	0.436809	0.167	0.284	0.0530443	2
Retnlg	0	4.93847	0.981	0.108	0	3
S100a91	0	4.2914	0.996	0.216	0	3
S100a81	0	4.13443	0.991	0.302	0	3
Stfa2l11	0	3.52471	0.895	0.11	0	3
Wfdc211	0	3.28025	0.927	0.175	0	3
Ifitm11	0	3.16766	0.946	0.194	0	3
Pglyrp11	0	2.9842	0.925	0.149	0	3
Cxcr21	0	2.73603	0.944	0.121	0	3
Csf3r1	0	2.72768	0.972	0.211	0	3
Mmp91	0	2.16934	0.85	0.118	0	3
Nlrp12	0	1.56865	0.455	0.014	0	3
Gpcpd11	1.36e-295	2.43734	0.906	0.208	2.62e-291	3
Alox5ap1	7.04e-293	2.71122	0.987	0.351	1.36e-288	3
Hp1	1.36e-291	2.54632	0.985	0.28	2.61e-287	3
Lrg11	1.78e-290	2.41122	0.897	0.176	3.44e-286	3
Cd331	5.14e-286	2.06383	0.908	0.181	9.91e-282	3
Pygl1	2.2e-282	1.97511	0.775	0.12	4.23e-278	3
Cstdc41	4.08e-282	3.09649	0.702	0.088	7.87e-278	3
Slpi1	3.22e-281	2.58023	0.916	0.206	6.2e-277	3
Il1b1	6.74e-281	2.87743	0.987	0.297	1.3e-276	3
Slc40a1	2.16e-276	1.67543	0.53	0.038	4.17e-272	3
Ccl61	5.32e-272	2.45244	0.933	0.239	1.02e-267	3
Gsr1	2.4e-270	2.32903	0.989	0.327	4.62e-266	3
Ccpg1	1.89e-269	1.81724	0.725	0.106	3.64e-265	3
Hdc1	1.45e-260	2.10076	0.951	0.209	2.8e-256	3
Stfa2	5.42e-251	3.06216	0.47	0.032	1.04e-246	3
Wfdc171	1.62e-243	2.62277	0.976	0.349	3.13e-239	3
Rdh12	1.12e-238	1.67977	0.429	0.027	2.16e-234	3
Slc2a3	1.56e-235	1.56531	0.464	0.036	3.01e-231	3
Nfam11	4.97e-234	1.98628	0.794	0.17	9.58e-230	3
Myadm	3.17e-225	1.96357	0.747	0.151	6.11e-221	3
Trem11	1.1e-224	1.94582	0.843	0.19	2.12e-220	3
Asprv11	1.86e-221	1.84304	0.811	0.156	3.58e-217	3
Rflnb	6.47e-220	1.66979	0.603	0.084	1.25e-215	3
Ly6g	7.31e-220	1.51097	0.363	0.018	1.41e-215	3
S100a11	3.48e-219	2.35529	0.991	0.652	6.71e-215	3
Gcnt21	5.33e-217	1.85895	0.798	0.18	1.03e-212	3
Gda1	1.23e-214	1.93071	0.951	0.31	2.37e-210	3
Mcemp11	1.96e-211	1.88873	0.738	0.157	3.78e-207	3
Siglece1	1.66e-206	1.45117	0.601	0.086	3.19e-202	3
Cstdc5	1.76e-206	3.50658	0.363	0.021	3.38e-202	3
Stk17b	5.92e-204	2.00165	0.983	0.439	1.14e-199	3
Mrpl33	6.78e-203	2.07244	0.927	0.405	1.31e-198	3
G0s21	9.6e-203	2.70883	0.691	0.129	1.85e-198	3
Mmp8	4.44e-199	2.17372	0.562	0.083	8.56e-195	3
Zyx1	4.97e-199	1.82758	0.914	0.315	9.58e-195	3
Selplg1	1.82e-198	1.94084	0.918	0.373	3.5e-194	3
Gadd45a1	7.28e-198	1.84449	0.618	0.101	1.4e-193	3
Tyrobp1	1.51e-197	1.75898	0.998	0.499	2.91e-193	3
Dhrs71	4.83e-197	1.69457	0.687	0.137	9.3e-193	3
Hmgb21	1.21e-195	1.98927	0.968	0.51	2.32e-191	3
Cd300ld1	2.16e-195	1.67577	0.629	0.108	4.15e-191	3
Ngp	9.53e-193	1.49021	0.288	0.01	1.84e-188	3
Pi16	2.87e-192	1.19786	0.388	0.031	5.54e-188	3
Ifitm21	6.41e-191	1.87724	0.987	0.537	1.24e-186	3
Tmcc1	9.37e-186	1.57082	0.655	0.131	1.81e-181	3
Ifitm61	1.28e-182	2.04743	0.644	0.122	2.46e-178	3
Spi12	1.16e-181	1.77912	0.927	0.367	2.23e-177	3
Gmfg1	1.26e-181	1.70938	0.931	0.404	2.43e-177	3
Fos1	2.8e-181	2.28277	0.938	0.434	5.4e-177	3
Lmnb11	5.85e-181	1.51436	0.826	0.216	1.13e-176	3
Sorl1	6.48e-181	1.67923	0.758	0.201	1.25e-176	3
Dusp11	1.46e-177	1.9874	0.987	0.584	2.82e-173	3
Il1r21	9.87e-175	1.58425	0.886	0.266	1.9e-170	3
Msrb11	1.86e-174	1.65377	0.989	0.488	3.59e-170	3
1600010M07Rik	1.16e-172	1.13326	0.393	0.037	2.23e-168	3
Tmem154	1.73e-170	1.24707	0.433	0.051	3.34e-166	3
Junb1	2.31e-169	1.81384	0.996	0.699	4.44e-165	3
Igfbp61	2.99e-168	1.52427	0.543	0.089	5.77e-164	3
Eif4ebp1	1.07e-167	1.51103	0.719	0.181	2.07e-163	3
Tmsb4x	1.29e-165	1.14882	0.998	0.969	2.49e-161	3
Fxyd51	5.54e-165	1.51124	0.994	0.666	1.07e-160	3
Tpd521	8.89e-164	1.58502	0.927	0.366	1.71e-159	3
Lbr	1.08e-163	1.63639	0.704	0.187	2.08e-159	3
Mcl11	8.62e-162	1.50725	0.991	0.727	1.66e-157	3
Lcn21	9.67e-161	1.51587	0.914	0.325	1.86e-156	3
Grina1	4.12e-159	1.5441	0.972	0.505	7.93e-155	3
Stfa1	1.02e-157	3.35564	0.328	0.027	1.96e-153	3
Rassf5	2.43e-156	1.48372	0.719	0.203	4.68e-152	3
Fgr1	9.69e-156	1.53717	0.751	0.221	1.87e-151	3
Lsp11	4.74e-155	1.51959	0.927	0.437	9.14e-151	3
Igf1r1	1.63e-154	1.35668	0.562	0.104	3.15e-150	3
H2-Q101	5.12e-154	1.57349	0.597	0.131	9.87e-150	3
Ggt5	3.34e-152	1.24011	0.412	0.052	6.43e-148	3
Ncf22	1.24e-150	1.49436	0.837	0.283	2.4e-146	3
Cxcl21	2.49e-150	1.28454	0.942	0.337	4.8e-146	3
Fbxo31	6.46e-149	1.08337	0.356	0.037	1.25e-144	3
Anxa1	4.23e-148	1.47751	0.794	0.254	8.15e-144	3
R3hdm4	6.88e-148	1.54169	0.62	0.157	1.33e-143	3
Cdk2ap21	2.08e-147	2.0059	0.837	0.335	4.01e-143	3
Scnn1a	2.17e-147	1.02613	0.367	0.039	4.17e-143	3
Taldo11	7.8e-147	1.56981	0.927	0.468	1.5e-142	3
Pbx1	5.05e-145	1.27438	0.541	0.102	9.73e-141	3
Fbxl51	2.25e-143	1.54931	0.923	0.388	4.35e-139	3
Ripor2	4.15e-143	1.40102	0.68	0.181	8e-139	3
Stfa3	8.47e-143	1.74059	0.258	0.015	1.63e-138	3
Btg21	1.22e-142	1.75924	0.914	0.449	2.35e-138	3
Nudt41	7.12e-142	1.36049	0.672	0.17	1.37e-137	3
Il18rap1	1.64e-139	1.29104	0.736	0.204	3.16e-135	3
Map1lc3b1	2.06e-138	1.49822	0.936	0.549	3.97e-134	3
Lcp11	1.46e-137	1.36876	0.961	0.5	2.82e-133	3
Srgn1	4.93e-137	1.2377	1	0.781	9.5e-133	3
Cdkn2d	3.67e-136	1.46451	0.614	0.16	7.08e-132	3
Socs31	3.73e-136	1.69847	0.897	0.429	7.19e-132	3
Zfp361	2.04e-135	1.61306	0.974	0.582	3.93e-131	3
Rara	6.08e-135	1.30117	0.674	0.186	1.17e-130	3
F630028O10Rik	7.04e-135	1.32316	0.423	0.062	1.36e-130	3
S100a6	2.02e-134	1.8202	0.97	0.656	3.89e-130	3
Picalm1	2.12e-134	1.43201	0.957	0.512	4.08e-130	3
Gpi1	3.19e-134	1.40342	0.811	0.332	6.14e-130	3
Pfkfb4	6.07e-134	1.1041	0.433	0.068	1.17e-129	3
Pim11	1.97e-130	1.48664	0.985	0.618	3.79e-126	3
Hdac4	2.87e-129	1.26357	0.519	0.111	5.52e-125	3
Sla1	1.12e-125	1.3108	0.79	0.283	2.16e-121	3
Ypel31	6.56e-125	1.28818	0.753	0.263	1.26e-120	3
Trem31	8.84e-125	1.19013	0.481	0.093	1.7e-120	3
Jund	1.08e-124	1.3424	0.968	0.693	2.08e-120	3
Cd522	9.19e-124	1.24757	0.991	0.636	1.77e-119	3
Pilra1	4.25e-122	1.19625	0.547	0.124	8.18e-118	3
Svil	9.33e-122	1.18386	0.541	0.127	1.8e-117	3
Tnfaip21	1.67e-120	1.21973	0.861	0.312	3.21e-116	3
Fosl21	3.3e-120	1.43296	0.751	0.27	6.36e-116	3
Sema4a1	4.12e-120	1.30796	0.629	0.18	7.94e-116	3
Glipr21	1.26e-119	1.34721	0.689	0.226	2.42e-115	3
Rac21	1.89e-118	1.3238	0.876	0.426	3.63e-114	3
Chil11	1.41e-117	1.18529	0.487	0.096	2.71e-113	3
Kdm6b1	2.58e-116	1.37221	0.768	0.285	4.97e-112	3
Gpsm31	4.58e-116	1.28655	0.779	0.321	8.82e-112	3
Adgre51	2.07e-115	1.37247	0.794	0.313	3.98e-111	3
Klf2	4.2e-115	1.53653	0.916	0.445	8.09e-111	3
Pira21	4.68e-115	1.22737	0.601	0.161	9.03e-111	3
Slc16a3	8.58e-114	1.23827	0.509	0.117	1.65e-109	3
[truncated: 6,459 more rows]
