# Supplementary material for: COVID-19 and influenza infections mediate distinct pulmonary cellular and transcriptomic changes
Source: Commun Biol. 2023 Dec 13;6:1265. doi: 10.1038/s42003-023-05626-z (PMC10719262; doi:10.1038/s42003-023-05626-z)
Supplement: Supplementary file 6 — Supplemental Data 10 source data [file 42003_2023_5626_MOESM6_ESM.xlsx]

## Sheet: body weight
body weight
	2x105PFU			1x104PFU
0	100	100	100	100	100	100
1	89.6154	85.159	89.1089	89.8058	100.373	100
2	100.769	101.06	104.95	101.942	101.866	103.191
3	100.385	102.12	103.3	102.427	102.612	102.837
4	91.9231	92.5795	93.3993	104.369	103.358	103.191
5	85	84.4523	85.1485	96.6019	102.239	98.5816
6	81.1538	82.3322	81.8482	88.3495	100.373	88.6525
7	76.5385	78.4452	76.8977	80.5825	97.0149	82.2695
8				82.0388	98.1343	84.0426
9				89.3204	99.6269	87.5887
10				96.1165	98.5075	90.7801
11				98.0583	98.8806	93.2624
12				100.971	100.373	97.1631
13				100	99.6269	96.8085
14				100	99.6269	98.227
15				100.485	99.2537	99.6454
16				103.398	100	101.773
17				99.5146	100.373	102.128
18				99.5146	99.6269	101.064
19				102.913	100.373	102.482
20				102.427	100.746	102.837
21				103.398	99.2537	102.128

## Sheet: genomic N copy
genomic N copy
	lung	brain
no.1	3.72474	0
no.2	4.40706	0
no.3	4.36634	0

## Sheet: sugenomic N copy
genomic N copy
	lung	brain
no.1	0	0
no.2	0	0
no.3	0	0

## Sheet: colocalization of sars andcd206
colocalization of sars and cd206
	Total Cells	% SARS-CoV-2+ Positive Cells	% CD206+ Positive Cells	% CD206 SARS-CoV-2 double positive Positive Cells				SARS-CoV-2+ Cells	CD206+ Cells	CD206 SARS-CoV-2 double positive Cells
no.1	201647	0.28416	0.709656	0.27325				573	1431	551
no.2	144370	0.011083	3.90663	0.188405				16	5640	272
no.3	249614	0.107366	2.31998	0.562468				268	5791	1404

## Sheet: krt5-sma
krt5-sma
Comparison of Krt5 pod number per lung section
	SARS-CoV2					Flu
7	0	0	0			0	0	0.4
14	0	0	0			4.2	3.6	2.8	0.6
21	0	0	0			0	0	7.5	0	0
Comparison of SMA expression in Regions of
Pneumonia to Normal Lungs
	SARS-CoV2					Flu
7	-0.1	0.2	0.9			0.1	0.4	0
14	3.3	0.6	4.1			0.8	0.2	5	0.1
21	-0.1	1	1			-0.1	0.1	0	0	-0.2
Comparison of CK5 expression in Regions of
Pneumonia to Normal Lungs
	SARS-CoV2					Flu
7	-0.4	1.3	0.5			0.1	2	0.2
14	-0.2	-0.6	1			5.2	8.9	4.7	9.7
21	-1.2	-0.1	-0.2			0	0.3	0	-0.1	-0.7

## Sheet: picro sirius red
picro sirius red
Comparison of Collagen Deposition in Regions of
Consolidated to Normal Lungs
		SARS-CoV2					Flu
	7day	8.3	0	1.6			2	0.5	1.3
	14day	1.2	0.6	0.3			5.5	0.6	2.4
	21day	1.4	2.5	1.4			0	0	1.9
	45day	1	4.4

## Sheet: SMA krt5 and collagen quantify
SMA krt5 and collagen quantify
Comparison of Collagen Deposition in Regions of
Pneumonia to Normal Lungs
	Normal_Flu					Pneumonia_Flu					Normal_CoV2					Pneumonia_CoV2
7	0.1	0.2	0.5			1.1	0.6	0.9			1.1	1.1	1			8.6	1.4	2.3
14	0.4	0.5	0.3	0.6		2.4	2.6	5.4	2		0.8	1.4	0.6			6.7	8.3	4.3
21	0.3	1	1.5	0.3	0.2				1.4		0.7	0.8	0.9			3.6	5.3	3.8
Comparison of SMA expression in Regions of
Pneumonia to Normal Lungs
	Normal_Flu					Pneumonia_Flu					Normal_CoV2					Pneumonia_CoV2
7	0	0	0.1			0.1	0.4	0.1			0.2	0.1	0.1			0	0.3	1
14	0.2	0	0.4	0		1	0.2	5.4	0.1		0.5	0.3	0.2			1.1	4.3	3.5
21	0.1	0	0	0	0.2	0	0.2	0	0	0	0.4	0.6	0.2			0.3	1.6	1.2
Comparison of CK5 expression in Regions of
Pneumonia to Normal Lungs
	Normal_Flu					Pneumonia_Flu					Normal_CoV2					Pneumonia_CoV2
7	0.2	0.1	0.6			0.2	2.1	0.8			0.5	0.2	0.2			0.2	1.5	0.7
14	0.4	0	1.2	0		5.6	8.9	5.9	9.7		0.9	1.3	1.1			0.3	2.3	0.9
21	0	0	0	0.1	0.7	0	0.3	0	0	0	3.9	0.1	0.3			2.7	0	0.1

## Sheet: at2
at2
	Flu				SARS-CoV2
0	11.0782	8.85092	10.7744
7	7.89461	8.36337	12.7492		11.7441	15.1983	36.0394
14	12.1477	9.6082	14.9831	13.6522	19.9457	14.0237	37.9744
21	17.5512	17.2631	6.22623		31.5759	32.3364	31.5789
45					17.31	15.5333

## Sheet: collagen
collagen
Comparison of Collagen Deposition in Regions of
Pneumonia to Normal Lungs
	SARS-CoV2					Flu
7	7.5	0.3	1.3			1	0.4	0.4
14	5.9	6.8	3.7			2	2.1	5.1	5.9
21	2.9	4.5	2.9			0	0	0	0	0

## Sheet: persistent fibrosis
persistent fibrosis
Comparison of Collagen Deposition in Regions of
Pneumonia to Normal Lungs
	SARS-CoV2
7	7.5	0.3	1.3
14	5.9	6.8	3.7
21	2.9	4.5	2.9
45	6.6	2.9
